# Supplementary material for: Integrated Bioinformatics Analysis Reveals Key Candidate Genes and Pathways Associated With Clinical Outcome in Hepatocellular Carcinoma
Source: Front Genet. 2020 Jul 24;11:814. doi: 10.3389/fgene.2020.00814 (PMC7396661; doi:10.3389/fgene.2020.00814)
Supplement: TABLE S1 — The DEGs identified in each dataset. [file Table_1.XLS]

## Sheet: Wurambach   liver 
ID	adj.P.Val	P.Value	t	B	logFC	Gene.symbol	Gene.title
209220_at	7.97e-06	2.92e-08	6.71333	8.89035	6.24119	GPC3	glypican 3
206561_s_at	3.9e-06	1.14e-08	6.98983	9.78627	6.05604	AKR1B10	aldo-keto reductase family 1 member B10
205890_s_at	2.8e-09	7.21e-13	9.95048	18.9603	4.49797	UBD///GABBR1	ubiquitin D///gamma-aminobutyric acid type B receptor subunit 1
242881_x_at	1.09e-06	1.98e-09	7.50943	11.4593	4.48235	DUXAP10	double homeobox A pseudogene 10
218963_s_at	0.000232	3.45e-06	5.30376	4.33077	4.23066	KRT23	keratin 23
219918_s_at	9.52e-07	1.57e-09	7.57878	11.6812	4.15342	ASPM	abnormal spindle microtubule assembly
203477_at	1.02e-06	1.78e-09	7.54109	11.5607	3.99478	COL15A1	collagen type XV alpha 1 chain
212094_at	0.0179	0.0027	3.17803	-1.93762	3.94354	PEG10	paternally expressed 10
209773_s_at	8.04e-06	2.95e-08	6.70958	8.87819	3.84573	RRM2	ribonucleotide reductase regulatory subunit M2
202411_at	0.000207	2.91e-06	5.35451	4.49287	3.72701	IFI27	interferon alpha inducible protein 27
201292_at	4.34e-05	3.09e-07	6.01889	6.63508	3.72582	TOP2A	topoisomerase (DNA) II alpha
225540_at	1.09e-05	4.39e-08	6.59301	8.4998	3.55282	MAP2	microtubule associated protein 2
1555758_a_at	6.42e-05	5.34e-07	5.85755	6.11231	3.48895	CDKN3	cyclin dependent kinase inhibitor 3
213194_at	3.72e-06	1.05e-08	7.01359	9.86313	3.47988	ROBO1	roundabout guidance receptor 1
225681_at	0.000907	2.69e-05	4.68309	2.37816	3.4699	CTHRC1	collagen triple helix repeat containing 1
214710_s_at	2.67e-05	1.5e-07	6.23121	7.32435	3.42671	CCNB1	cyclin B1
202422_s_at	0.000422	8.25e-06	5.04281	3.50243	3.41621	ACSL4	acyl-CoA synthetase long-chain family member 4
203554_x_at	6e-06	1.96e-08	6.82985	9.26825	3.39919	PTTG1	pituitary tumor-transforming 1
209035_at	2.78e-06	6.92e-09	7.13786	10.2646	3.3958	MDK	midkine (neurite growth-promoting factor 2)
204720_s_at	5.18e-08	4.32e-11	8.6645	15.0966	3.3526	DNAJC6	DnaJ heat shock protein family (Hsp40) member C6
208079_s_at	4.89e-06	1.55e-08	6.90014	9.49597	3.28497	AURKA	aurora kinase A
204537_s_at	0.000209	2.96e-06	5.34961	4.47721	3.25326	MIR452///MIR224///GABRE	microRNA 452///microRNA 224///gamma-aminobutyric acid type A receptor epsilon subunit
206239_s_at	0.0328	0.00658	2.85194	-2.74788	3.21765	SPINK1	serine peptidase inhibitor, Kazal type 1
210519_s_at	0.0286	0.00538	2.9271	-2.56622	3.20617	NQO1	NAD(P)H quinone dehydrogenase 1
207165_at	9.66e-07	1.62e-09	7.56801	11.6468	3.18525	HMMR	hyaluronan mediated motility receptor
241418_at	0.000626	1.49e-05	4.86364	2.93956	3.18503	NMRAL1P1	NmrA like redox sensor 1 pseudogene 1
204641_at	0.000148	1.76e-06	5.50467	4.97409	3.15803	NEK2	NIMA related kinase 2
203213_at	9.65e-05	9.48e-07	5.68807	5.56454	3.1479	CDK1	cyclin dependent kinase 1
207828_s_at	2.17e-05	1.13e-07	6.31612	7.60021	3.12468	CENPF	centromere protein F
212531_at	0.0113	0.00134	3.42321	-1.293	3.10413	LCN2	lipocalin 2
212551_at	8.47e-10	1.52e-13	10.4571	20.42	3.08936	CAP2	CAP, adenylate cyclase-associated protein, 2 (yeast)
227084_at	2.29e-05	1.22e-07	6.29155	7.52038	3.06585	DTNA	dystrobrevin alpha
209875_s_at	0.0237	0.00408	3.02967	-2.31331	3.01213	SPP1	secreted phosphoprotein 1
202935_s_at	0.00445	0.000315	3.90791	0.057446	2.99702	SOX9	SRY-box 9
221558_s_at	0.000108	1.14e-06	5.63449	5.39177	2.98638	LEF1	lymphoid enhancer binding factor 1
222077_s_at	2.99e-06	7.98e-09	7.09574	10.1286	2.97044	RACGAP1	Rac GTPase activating protein 1
204352_at	5.18e-08	4.45e-11	8.65522	15.068	2.94962	TRAF5	TNF receptor associated factor 5
218847_at	0.000165	2.12e-06	5.44922	4.79613	2.94723	IGF2BP2	insulin like growth factor 2 mRNA binding protein 2
225834_at	4.11e-05	2.85e-07	6.04288	6.7129	2.90767	FAM72A///FAM72D///FAM72B///FAM72C	family with sequence similarity 72 member A///family with sequence similarity 72 member D///family with sequence similarity 72 member B///family with sequence similarity 72 member C
203819_s_at	0.0098	0.00109	3.49568	-1.09716	2.89073	IGF2BP3	insulin like growth factor 2 mRNA binding protein 3
238021_s_at	0.000533	1.17e-05	4.93734	3.17045	2.87992	CRNDE	colorectal neoplasia differentially expressed (non-protein coding)
221529_s_at	7.81e-09	4e-12	9.40447	17.3467	2.87032	PLVAP	plasmalemma vesicle associated protein
222608_s_at	0.000684	1.69e-05	4.8258	2.82139	2.86675	ANLN	anillin actin binding protein
227892_at	0.000456	9.19e-06	5.01012	3.39935	2.86308	PRKAA2	protein kinase AMP-activated catalytic subunit alpha 2
202095_s_at	0.000306	5.15e-06	5.18435	3.95059	2.83835	BIRC5	baculoviral IAP repeat containing 5
225687_at	0.000264	4.15e-06	5.24863	4.15504	2.82881	FAM83D	family with sequence similarity 83 member D
227614_at	0.000456	9.2e-06	5.00984	3.39844	2.79191	HKDC1	hexokinase domain containing 1
211470_s_at	0.0142	0.00188	3.30609	-1.60447	2.78407	SULT1C2	sulfotransferase family 1C member 2
205476_at	0.0133	0.00172	3.33799	-1.52027	2.78373	CCL20	C-C motif chemokine ligand 20
203755_at	0.000241	3.62e-06	5.28971	4.28594	2.74439	BUB1B	BUB1 mitotic checkpoint serine/threonine kinase B
218009_s_at	0.000157	1.92e-06	5.47907	4.89187	2.73998	PRC1	protein regulator of cytokinesis 1
202112_at	8.43e-06	3.19e-08	6.68685	8.80444	2.72331	VWF	von Willebrand factor
219148_at	0.00193	8.51e-05	4.32615	1.28922	2.71663	PBK	PDZ binding kinase
235048_at	0.000107	1.11e-06	5.64126	5.41359	2.69504	FAM169A	family with sequence similarity 169 member A
227194_at	0.0166	0.00239	3.22132	-1.8259	2.67891	FAM3B	family with sequence similarity 3 member B
213226_at	4.41e-05	3.18e-07	6.01013	6.60669	2.66707	CCNA2	cyclin A2
223642_at	0.000275	4.44e-06	5.22887	4.09212	2.66382	ZIC2	Zic family member 2
201579_at	3.48e-08	2.29e-11	8.85979	15.6972	2.6635	FAT1	FAT atypical cadherin 1
218755_at	0.000745	1.93e-05	4.78468	2.69326	2.65366	KIF20A	kinesin family member 20A
218816_at	0.000283	4.64e-06	5.21543	4.04939	2.63486	LRRC1	leucine rich repeat containing 1
204533_at	0.00876	0.000916	3.55377	-0.938569	2.55786	CXCL10	C-X-C motif chemokine ligand 10
202503_s_at	0.000131	1.49e-06	5.55307	5.12964	2.54686	KIAA0101	KIAA0101
204822_at	0.00238	0.000116	4.22869	0.997505	2.52894	TTK	TTK protein kinase
218585_s_at	0.00017	2.2e-06	5.43828	4.76104	2.52548	DTL	denticleless E3 ubiquitin protein ligase homolog
204341_at	0.00402	0.000268	3.9609	0.210438	2.50763	TRIM16	tripartite motif containing 16
203764_at	0.000377	6.95e-06	5.09428	3.66507	2.49354	DLGAP5	DLG associated protein 5
223229_at	0.00146	5.44e-05	4.46597	1.71213	2.48858	UBE2T	ubiquitin conjugating enzyme E2 T
204026_s_at	0.000326	5.66e-06	5.1557	3.85966	2.47387	ZWINT	ZW10 interacting kinetochore protein
228273_at	0.000214	3.08e-06	5.33821	4.44078	2.46969	PRR11	proline rich 11
204415_at	0.00632	0.00055	3.72502	-0.462932	2.45317	IFI6	interferon alpha inducible protein 6
206632_s_at	8.45e-05	7.91e-07	5.74157	5.73727	2.44741	APOBEC3B	apolipoprotein B mRNA editing enzyme catalytic subunit 3B
235004_at	0.00316	0.000184	4.08155	0.562279	2.44616	RBM24	RNA binding motif protein 24
231265_at	0.0358	0.00747	2.80347	-2.86328	2.44353	COX7B2	cytochrome c oxidase subunit 7B2
202786_at	0.000231	3.42e-06	5.30677	4.34039	2.43247	STK39	serine/threonine kinase 39
204162_at	5.9e-05	4.7e-07	5.89519	6.23416	2.42507	NDC80	NDC80, kinetochore complex component
204825_at	0.000592	1.37e-05	4.88999	3.02198	2.40916	MELK	maternal embryonic leucine zipper kinase
206364_at	3.31e-05	2.07e-07	6.13715	7.01888	2.40807	KIF14	kinesin family member 14
203358_s_at	1.29e-05	5.55e-08	6.52416	8.27614	2.38541	EZH2	enhancer of zeste 2 polycomb repressive complex 2 subunit
202404_s_at	0.00276	0.000148	4.15192	0.769602	2.37731	COL1A2	collagen type I alpha 2 chain
206102_at	0.00143	5.27e-05	4.47581	1.7421	2.36956	GINS1	GINS complex subunit 1
225252_at	0.000189	2.59e-06	5.38956	4.60498	2.35826	SRXN1	sulfiredoxin 1
202870_s_at	0.00364	0.000229	4.0117	0.358009	2.35275	CDC20	cell division cycle 20
219630_at	0.0457	0.0106	2.66733	-3.1801	2.34497	PDZK1IP1	PDZK1 interacting protein 1
202954_at	0.000745	1.93e-05	4.78503	2.69437	2.34433	UBE2C	ubiquitin conjugating enzyme E2 C
222906_at	1.09e-05	4.41e-08	6.5916	8.49519	2.3316	FLVCR1	feline leukemia virus subgroup C cellular receptor 1
204105_s_at	0.0352	0.00727	2.81381	-2.83879	2.3157	NRCAM	neuronal cell adhesion molecule
203362_s_at	0.00136	4.88e-05	4.49988	1.81544	2.29372	MAD2L1	MAD2 mitotic arrest deficient-like 1 (yeast)
231310_at	0.0201	0.00319	3.1187	-2.08922	2.29233	TRIM71	tripartite motif containing 71
218663_at	0.00176	7.32e-05	4.37313	1.43077	2.28655	NCAPG	non-SMC condensin I complex subunit G
205483_s_at	0.00186	8.02e-05	4.34483	1.34543	2.26329	ISG15	ISG15 ubiquitin-like modifier
218687_s_at	0.016	0.00227	3.2397	-1.77818	2.2627	MUC13	mucin 13, cell surface associated
225275_at	0.00249	0.000125	4.2039	0.923725	2.24377	EDIL3	EGF like repeats and discoidin domains 3
217820_s_at	5.42e-05	4.21e-07	5.92772	6.33955	2.2426	ENAH	enabled homolog (Drosophila)
218252_at	3.07e-06	8.41e-09	7.07999	10.0777	2.23838	CKAP2	cytoskeleton associated protein 2
202705_at	0.00221	0.000103	4.26515	1.10633	2.23629	CCNB2	cyclin B2
217771_at	0.00565	0.000461	3.78357	-0.297655	2.23079	GOLM1	golgi membrane protein 1
222925_at	0.0081	0.000807	3.59668	-0.820508	2.22778	DCDC2	doublecortin domain containing 2
219787_s_at	0.000647	1.57e-05	4.84866	2.89273	2.22587	ECT2	epithelial cell transforming 2
218355_at	0.00249	0.000125	4.20372	0.92318	2.22412	KIF4A	kinesin family member 4A
202589_at	0.00113	3.73e-05	4.58274	2.06901	2.2235	TYMS	thymidylate synthetase
227517_s_at	1.68e-06	3.48e-09	7.34141	10.9202	2.2216	SNORD77///SNORD76///SNORD74///GAS5///SNORD44///SNORD47///SNORD80///SNORD79///SNORD81	small nucleolar RNA, C/D box 77///small nucleolar RNA, C/D box 76///small nucleolar RNA, C/D box 74///growth arrest specific 5 (non-protein coding)///small nucleolar RNA, C/D box 44///small nucleolar RNA, C/D box 47///small nucleolar RNA, C/D box 80///small nucleolar RNA, C/D box 79///small nucleolar RNA, C/D box 81
204595_s_at	0.000129	1.48e-06	5.55683	5.14173	2.20954	STC1	stanniocalcin 1
205034_at	0.000762	2e-05	4.77389	2.6597	2.18395	CCNE2	cyclin E2
242546_at	0.000269	4.26e-06	5.24085	4.13025	2.17303	LINC01296///DUXAP10	long intergenic non-protein coding RNA 1296///double homeobox A pseudogene 10
226936_at	0.000671	1.65e-05	4.83254	2.84241	2.1696	CENPW	centromere protein W
232195_at	0.00181	7.62e-05	4.36065	1.3931	2.16013	GPR158	G protein-coupled receptor 158
218237_s_at	0.00278	0.000149	4.14811	0.758352	2.15102	SLC38A1	solute carrier family 38 member 1
225799_at	4.41e-05	3.18e-07	6.01006	6.60646	2.1452	LOC101930489///MIR4435-2HG///LINC00152	uncharacterized LOC101930489///MIR4435-2 host gene///long intergenic non-protein coding RNA 152
223381_at	0.00591	0.000496	3.75898	-0.367239	2.1449	NUF2	NUF2, NDC80 kinetochore complex component
1556499_s_at	0.00877	0.000919	3.55283	-0.94116	2.11609	COL1A1	collagen type I alpha 1 chain
201656_at	3.3e-08	2.11e-11	8.88517	15.7749	2.1102	ITGA6	integrin subunit alpha 6
209218_at	0.00875	0.000914	3.55471	-0.935995	2.10856	SQLE	squalene epoxidase
227350_at	0.0011	3.54e-05	4.59853	2.11753	2.10166	HELLS	helicase, lymphoid-specific
207039_at	0.000262	4.11e-06	5.25171	4.16484	2.08639	CDKN2A	cyclin dependent kinase inhibitor 2A
235927_at	1.74e-06	3.62e-09	7.32977	10.8828	2.08259	XPO1	exportin 1
207426_s_at	0.00584	0.000486	3.76584	-0.34786	2.08097	TNFSF4	tumor necrosis factor superfamily member 4
1558290_a_at	0.000219	3.2e-06	5.32674	4.40414	2.08031	MIR1204///PVT1	microRNA 1204///Pvt1 oncogene (non-protein coding)
213435_at	0.000635	1.52e-05	4.85722	2.91949	2.07771	SATB2	SATB homeobox 2
219732_at	0.00317	0.000184	4.08093	0.560443	2.0764	PLPPR1	phospholipid phosphatase related 1
226545_at	0.0117	0.00141	3.40566	-1.34008	2.07593	CD109	CD109 molecule
236313_at	6.44e-05	5.39e-07	5.85508	6.10428	2.06116	CDKN2B	cyclin dependent kinase inhibitor 2B
209642_at	0.00533	0.000418	3.8154	-0.20729	2.05589	BUB1	BUB1 mitotic checkpoint serine/threonine kinase
209626_s_at	7.25e-05	6.32e-07	5.80784	5.95145	2.04351	OSBPL3	oxysterol binding protein like 3
226237_at	0.00252	0.000128	4.19725	0.903956	2.03586	COL8A1	collagen type VIII alpha 1 chain
204170_s_at	0.000409	7.83e-06	5.0583	3.55132	2.02996	CKS2	CDC28 protein kinase regulatory subunit 2
230000_at	0.000137	1.58e-06	5.53573	5.0739	2.02588	RNF213	ring finger protein 213
227314_at	0.00402	0.000268	3.96011	0.208152	2.02455	ITGA2	integrin subunit alpha 2
226517_at	0.000568	1.29e-05	4.90634	3.07322	2.02084	BCAT1	branched chain amino acid transaminase 1
227062_at	0.00137	4.94e-05	4.49608	1.80385	2.0158	MIR612///NEAT1	microRNA 612///nuclear paraspeckle assembly transcript 1 (non-protein coding)
219772_s_at	0.0134	0.00174	3.3335	-1.53214	2.01527	SMPX	small muscle protein, X-linked
218039_at	0.00124	4.26e-05	4.54143	1.9424	2.01276	NUSAP1	nucleolar and spindle associated protein 1
225655_at	0.00289	0.000159	4.12871	0.701068	2.00859	UHRF1	ubiquitin like with PHD and ring finger domains 1
238332_at	0.000613	1.44e-05	4.87333	2.96985	2.0078	ANKRD29	ankyrin repeat domain 29
204823_at	0.0349	0.00718	2.81879	-2.82695	2.00692	NAV3	neuron navigator 3
213793_s_at	0.0103	0.00117	3.47176	-1.16206	2.00317	HOMER1	homer scaffolding protein 1
209969_s_at	0.00143	5.25e-05	4.47679	1.74506	1.99604	STAT1	signal transducer and activator of transcription 1
229538_s_at	0.000154	1.89e-06	5.48358	4.90636	1.99556	IQGAP3	IQ motif containing GTPase activating protein 3
228401_at	0.000241	3.64e-06	5.28852	4.28214	1.98812	ATAD2	ATPase family, AAA domain containing 2
201266_at	0.000539	1.19e-05	4.93145	3.15196	1.97704	TXNRD1	thioredoxin reductase 1
242350_s_at	0.00291	0.000161	4.12519	0.690691	1.97007	ST8SIA6-AS1	ST8SIA6 antisense RNA 1
210052_s_at	0.00639	0.00056	3.71909	-0.479596	1.96962	TPX2	TPX2, microtubule nucleation factor
225911_at	0.0037	0.000235	4.0027	0.331799	1.9588	NPNT	nephronectin
33323_r_at	0.0179	0.0027	3.17823	-1.93711	1.95634	SFN	stratifin
212563_at	0.000821	2.28e-05	4.73456	2.53755	1.94607	MIR7112///BOP1	microRNA 7112///block of proliferation 1
218883_s_at	0.000698	1.75e-05	4.81554	2.78938	1.93475	CENPU	centromere protein U
204444_at	0.00562	0.000455	3.78775	-0.285825	1.93338	KIF11	kinesin family member 11
204159_at	0.000523	1.13e-05	4.947	3.20078	1.93093	CDKN2C	cyclin dependent kinase inhibitor 2C
230165_at	0.00254	0.000129	4.19472	0.896454	1.92429	SGO2	shugoshin 2
204962_s_at	0.00664	0.000593	3.69962	-0.53421	1.9159	SLC35F6///CENPA	solute carrier family 35 member F6///centromere protein A
206247_at	0.00015	1.8e-06	5.49848	4.95419	1.91037	MICB	MHC class I polypeptide-related sequence B
212921_at	0.00106	3.36e-05	4.61505	2.16831	1.90371	SMYD2	SET and MYND domain containing 2
228116_at	0.000385	7.15e-06	5.08555	3.63745	1.90004	LINC01296///DUXAP10///DUXAP8	long intergenic non-protein coding RNA 1296///double homeobox A pseudogene 10///double homeobox A pseudogene 8
227179_at	0.000211	3.01e-06	5.34489	4.46211	1.89666	STAU2	staufen double-stranded RNA binding protein 2
205569_at	0.00137	4.93e-05	4.49644	1.80495	1.89179	LAMP3	lysosomal associated membrane protein 3
208850_s_at	0.000836	2.33e-05	4.72717	2.51464	1.88447	THY1	Thy-1 cell surface antigen
211980_at	2.49e-06	5.92e-09	7.18377	10.4127	1.88205	COL4A1	collagen type IV alpha 1 chain
235521_at	0.00186	7.97e-05	4.34665	1.3509	1.87084	HOXA3	homeobox A3
203963_at	0.0199	0.00315	3.12295	-2.07842	1.86998	CA12	carbonic anhydrase 12
200771_at	0.000121	1.34e-06	5.5856	5.23429	1.86064	LAMC1	laminin subunit gamma 1
212445_s_at	0.000255	3.96e-06	5.26296	4.20068	1.8485	NEDD4L	neural precursor cell expressed, developmentally down-regulated 4-like, E3 ubiquitin protein ligase
211762_s_at	0.000146	1.74e-06	5.50816	4.9853	1.84448	KPNA2	karyopherin subunit alpha 2
221572_s_at	0.000138	1.61e-06	5.53122	5.0594	1.83361	MIR6824///SLC26A6	microRNA 6824///solute carrier family 26 member 6
218788_s_at	0.000209	2.96e-06	5.35015	4.47893	1.83012	SMYD3	SET and MYND domain containing 3
200783_s_at	0.000108	1.13e-06	5.63584	5.39611	1.82893	STMN1	stathmin 1
214059_at	0.00386	0.000252	3.98052	0.267349	1.82107	IFI44	interferon induced protein 44
229649_at	0.0301	0.0058	2.89936	-2.63363	1.81717	NRXN3	neurexin 3
201377_at	5.28e-06	1.71e-08	6.87069	9.40057	1.80916	UBAP2L	ubiquitin associated protein 2 like
202086_at	0.0146	0.00196	3.29099	-1.64418	1.80446	MX1	MX dynamin like GTPase 1
237737_at	0.0308	0.00598	2.88747	-2.66239	1.80439	LOC101927345///LOC101060632///LOC101059949///ANKRD20A12P	putative ankyrin repeat domain-containing protein 20A12 pseudogene///uncharacterized gene LOC101060632///putative ankyrin repeat domain-containing protein 20A12 pseudogene///ankyrin repeat domain 20 family member A12, pseudogene
226287_at	0.000525	1.14e-05	4.94462	3.1933	1.80227	CCDC34	coiled-coil domain containing 34
226623_at	0.0069	0.000627	3.68141	-0.585148	1.79671	PHYHIPL	phytanoyl-CoA 2-hydroxylase interacting protein like
238066_at	0.000333	5.85e-06	5.14585	3.82842	1.78998	RBP7	retinol binding protein 7
218543_s_at	6.58e-08	6.37e-11	8.54514	14.7273	1.78583	PARP12	poly(ADP-ribose) polymerase family member 12
224937_at	0.00195	8.61e-05	4.32253	1.27834	1.7848	PTGFRN	prostaglandin F2 receptor inhibitor
226084_at	0.00134	4.72e-05	4.50976	1.84559	1.78378	MAP1B	microtubule associated protein 1B
209408_at	0.0165	0.00237	3.22428	-1.81821	1.78197	KIF2C	kinesin family member 2C
205110_s_at	0.00707	0.000649	3.66957	-0.618226	1.78171	FGF13	fibroblast growth factor 13
209583_s_at	0.000202	2.82e-06	5.36426	4.52403	1.77169	CD200	CD200 molecule
200923_at	0.00206	9.3e-05	4.29807	1.2049	1.76694	LGALS3BP	galectin 3 binding protein
205372_at	0.00309	0.000177	4.09487	0.601409	1.76637	PLAG1	PLAG1 zinc finger
205862_at	0.0204	0.00327	3.10977	-2.1119	1.75646	GREB1	growth regulation by estrogen in breast cancer 1
218350_s_at	0.000202	2.81e-06	5.36532	4.52743	1.75311	GMNN	geminin, DNA replication inhibitor
230830_at	0.0211	0.00343	3.09189	-2.15714	1.74929	SLC51B	solute carrier family 51 beta subunit
224610_at	0.000418	8.13e-06	5.04693	3.51544	1.74572	SNHG1///SNORD22///SNORD25///SNORD26///SNORD27///SNORD28///SNORD30///SNORD31///SNORD29	small nucleolar RNA host gene 1///small nucleolar RNA, C/D box 22///small nucleolar RNA, C/D box 25///small nucleolar RNA, C/D box 26///small nucleolar RNA, C/D box 27///small nucleolar RNA, C/D box 28///small nucleolar RNA, C/D box 30///small nucleolar RNA, C/D box 31///small nucleolar RNA, C/D box 29
209921_at	0.0172	0.00255	3.19871	-1.88438	1.73139	SLC7A11	solute carrier family 7 member 11
227646_at	0.000885	2.55e-05	4.69939	2.4286	1.72994	EBF1	early B-cell factor 1
224559_at	2.35e-05	1.26e-07	6.28244	7.49078	1.72923	MALAT1	metastasis associated lung adenocarcinoma transcript 1 (non-protein coding)
204033_at	0.0156	0.00218	3.25425	-1.7403	1.72577	TRIP13	thyroid hormone receptor interactor 13
205436_s_at	0.00155	5.94e-05	4.43836	1.62822	1.71705	H2AFX	H2A histone family member X
205097_at	0.00211	9.69e-05	4.28537	1.16684	1.71331	SLC26A2	solute carrier family 26 member 2
230036_at	0.00107	3.4e-05	4.61143	2.15719	1.71025	SAMD9L	sterile alpha motif domain containing 9 like
222848_at	0.00341	0.000208	4.04168	0.445492	1.70825	CENPK	centromere protein K
213906_at	0.000515	1.11e-05	4.95349	3.22116	1.70167	MYBL1	MYB proto-oncogene like 1
225295_at	3.92e-05	2.7e-07	6.05872	6.76431	1.6954	SLC39A10	solute carrier family 39 member 10
203120_at	9.28e-06	3.63e-08	6.64873	8.68069	1.69223	TP53BP2	tumor protein p53 binding protein 2
213222_at	0.0211	0.00342	3.09389	-2.15208	1.68966	PLCB1	phospholipase C beta 1
218501_at	0.00312	0.00018	4.08909	0.58441	1.68719	ARHGEF3	Rho guanine nucleotide exchange factor 3
226129_at	0.00056	1.26e-05	4.91368	3.09623	1.68676	FAM83H	family with sequence similarity 83 member H
223307_at	0.007	0.000639	3.6749	-0.603338	1.68646	CDCA3	cell division cycle associated 3
201841_s_at	0.000521	1.13e-05	4.94873	3.20619	1.68432	HSPB1	heat shock protein family B (small) member 1
224513_s_at	2.82e-06	7.22e-09	7.12508	10.2233	1.68267	UBQLN4	ubiquilin 4
212021_s_at	0.0179	0.00271	3.17768	-1.93852	1.67936	MKI67	marker of proliferation Ki-67
225325_at	0.000295	4.92e-06	5.19797	3.99385	1.67854	MFSD6	major facilitator superfamily domain containing 6
230570_at	0.0009	2.66e-05	4.68708	2.39051	1.6765	EIF3H	eukaryotic translation initiation factor 3 subunit H
218324_s_at	1.78e-06	3.75e-09	7.31951	10.8498	1.67033	SPATS2	spermatogenesis associated serine rich 2
218829_s_at	4.6e-06	1.4e-08	6.92883	9.58888	1.66947	CHD7	chromodomain helicase DNA binding protein 7
227607_at	0.00134	4.72e-05	4.51	1.84632	1.66854	STAMBPL1	STAM binding protein like 1
205422_s_at	0.0423	0.00952	2.71059	-3.08063	1.66126	ITGBL1	integrin subunit beta like 1
213310_at	0.000377	6.97e-06	5.09339	3.66224	1.66087	CASC7///AGO2	cancer susceptibility candidate 7 (non-protein coding)///argonaute 2, RISC catalytic component
222958_s_at	0.0132	0.00169	3.34338	-1.506	1.65813	DEPDC1	DEP domain containing 1
203693_s_at	0.000108	1.14e-06	5.63447	5.3917	1.65657	E2F3	E2F transcription factor 3
202813_at	2.73e-08	1.65e-11	8.96177	16.0089	1.6553	TARBP1	TAR (HIV-1) RNA binding protein 1
211964_at	0.00123	4.19e-05	4.54695	1.9593	1.64733	COL4A2	collagen type IV alpha 2 chain
202963_at	2.69e-06	6.54e-09	7.15457	10.3185	1.64214	RFX5	regulatory factor X5
210589_s_at	0.000225	3.31e-06	5.31675	4.37223	1.64205	GBAP1	glucosylceramidase beta pseudogene 1
206134_at	0.0412	0.00917	2.72511	-3.047	1.63871	ADAMDEC1	ADAM like decysin 1
207173_x_at	0.0464	0.0109	2.65841	-3.20047	1.63615	CDH11	cadherin 11
201578_at	0.000163	2.06e-06	5.45739	4.82233	1.6332	PODXL	podocalyxin like
205046_at	0.00773	0.000751	3.62074	-0.753954	1.63309	CENPE	centromere protein E
205449_at	0.000293	4.86e-06	5.20137	4.00468	1.63092	SAC3D1	SAC3 domain containing 1
235496_at	0.0234	0.00401	3.03576	-2.29811	1.63024	HRCT1	histidine rich carboxyl terminus 1
228455_at	0.000444	8.83e-06	5.02224	3.43755	1.62721	RBM15	RNA binding motif protein 15
203828_s_at	0.0485	0.0116	2.63323	-3.25769	1.62408	IL32	interleukin 32
222155_s_at	0.00849	0.000869	3.57148	-0.889937	1.62258	SLC52A2	solute carrier family 52 member 2
202307_s_at	0.00226	0.000107	4.25312	1.07036	1.61804	TAP1	transporter 1, ATP binding cassette subfamily B member
213326_at	0.000108	1.14e-06	5.63373	5.38931	1.61621	VAMP1	vesicle associated membrane protein 1
203637_s_at	0.000192	2.64e-06	5.38358	4.58584	1.61476	MID1	midline 1
235603_at	0.000423	8.3e-06	5.0407	3.49577	1.60582	HNRNPU	heterogeneous nuclear ribonucleoprotein U
201764_at	0.000225	3.3e-06	5.31756	4.37483	1.60342	TMEM106C	transmembrane protein 106C
229638_at	0.0189	0.00291	3.15182	-2.00482	1.60025	IRX3	iroquois homeobox 3
218638_s_at	0.00109	3.5e-05	4.60253	2.12981	1.59531	LOC100130872///SPON2	uncharacterized LOC100130872///spondin 2
212520_s_at	0.00017	2.2e-06	5.43764	4.759	1.59349	SMARCA4	SWI/SNF related, matrix associated, actin dependent regulator of chromatin, subfamily a, member 4
214061_at	0.000112	1.21e-06	5.61552	5.33065	1.59076	TBC1D31	TBC1 domain family member 31
203987_at	0.0271	0.00496	2.95722	-2.49254	1.5892	FZD6	frizzled class receptor 6
224818_at	0.000138	1.6e-06	5.53223	5.06262	1.58723	SORT1	sortilin 1
226444_at	0.00116	3.85e-05	4.57306	2.03932	1.58479	LOC107985971	uncharacterized LOC107985971
225105_at	0.00996	0.00111	3.48713	-1.12041	1.58441	C12orf75	chromosome 12 open reading frame 75
225328_at	0.00834	0.000845	3.58113	-0.863388	1.58346	FBXO32	F-box protein 32
202998_s_at	0.000385	7.17e-06	5.08492	3.63548	1.58304	LOXL2	lysyl oxidase like 2
227609_at	0.0358	0.00747	2.80389	-2.86231	1.58253	EPSTI1	epithelial stromal interaction 1 (breast)
227001_at	0.00166	6.75e-05	4.39847	1.50734	1.58235	NIPAL2	NIPA like domain containing 2
208694_at	0.00089	2.59e-05	4.69504	2.41514	1.58068	PRKDC	protein kinase, DNA-activated, catalytic polypeptide
208170_s_at	0.0247	0.00432	3.0081	-2.36697	1.58002	TRIM31	tripartite motif containing 31
230645_at	0.018	0.00272	3.17557	-1.94395	1.57951	FRMD3	FERM domain containing 3
219990_at	0.0086	0.000888	3.5643	-0.909669	1.57648	E2F8	E2F transcription factor 8
230337_at	0.000585	1.35e-05	4.89436	3.03569	1.57289	SOS1	SOS Ras/Rac guanine nucleotide exchange factor 1
204146_at	0.0084	0.000853	3.57806	-0.87182	1.57056	RAD51AP1	RAD51 associated protein 1
44783_s_at	0.000317	5.41e-06	5.16926	3.90267	1.56981	HEY1	hes related family bHLH transcription factor with YRPW motif 1
230238_at	0.00795	0.000784	3.60641	-0.793621	1.56873	SOWAHA	sosondowah ankyrin repeat domain family member A
223235_s_at	0.0345	0.00705	2.82598	-2.80985	1.56864	SMOC2	SPARC related modular calcium binding 2
223170_at	0.00594	0.000501	3.75597	-0.375716	1.5603	TMEM98	transmembrane protein 98
221729_at	0.0123	0.00152	3.38012	-1.40833	1.56013	COL5A2	collagen type V alpha 2 chain
230271_at	0.00121	4.11e-05	4.55279	1.97719	1.55955	ONECUT2	one cut homeobox 2
209053_s_at	0.00093	2.8e-05	4.67096	2.3407	1.55952	WHSC1	Wolf-Hirschhorn syndrome candidate 1
202321_at	1.92e-05	9.54e-08	6.36454	7.75753	1.55894	GGPS1	geranylgeranyl diphosphate synthase 1
202869_at	0.0118	0.00144	3.39985	-1.35563	1.55364	OAS1	2'-5'-oligoadenylate synthetase 1
221830_at	0.000149	1.79e-06	5.49957	4.95768	1.55313	RAP2A	RAP2A, member of RAS oncogene family
227041_at	0.000688	1.71e-05	4.82148	2.80792	1.55282	SESTD1	SEC14 and spectrin domain containing 1
203580_s_at	0.000173	2.26e-06	5.43019	4.73511	1.5527	SLC7A6	solute carrier family 7 member 6
200910_at	1.72e-05	8.16e-08	6.41073	7.90761	1.54809	LOC101927137///CCT3	uncharacterized LOC101927137///chaperonin containing TCP1 subunit 3
219192_at	0.000982	3.02e-05	4.64822	2.27049	1.53716	UBAP2	ubiquitin associated protein 2
202581_at	0.0357	0.00743	2.80564	-2.85815	1.52861	HSPA1B///HSPA1A	heat shock protein family A (Hsp70) member 1B///heat shock protein family A (Hsp70) member 1A
205831_at	0.0319	0.0063	2.8681	-2.70909	1.52737	CD2	CD2 molecule
228323_at	0.00324	0.000192	4.06798	0.52248	1.52283	KNL1	kinetochore scaffold 1
200632_s_at	0.00984	0.00109	3.49352	-1.10305	1.52053	NDRG1	N-myc downstream regulated 1
225520_at	0.00652	0.000579	3.70762	-0.511781	1.52	LOC101928195///LOC100996643///MTHFD1L	methylenetetrahydrofolate dehydrogenase (NADP+ dependent) 1-like pseudogene///monofunctional C1-tetrahydrofolate synthase, mitochondrial-like///methylenetetrahydrofolate dehydrogenase (NADP+ dependent) 1-like
215470_at	0.000499	1.05e-05	4.96955	3.27163	1.5178	GTF2H2B	general transcription factor IIH subunit 2B (pseudogene)
230560_at	0.00759	0.000728	3.6312	-0.724979	1.51772	STXBP6	syntaxin binding protein 6
1557828_a_at	7.38e-06	2.64e-08	6.7428	8.98598	1.51647	TMEM267	transmembrane protein 267
208699_x_at	0.0157	0.00219	3.25212	-1.74584	1.51486	TKT	transketolase
238654_at	0.0135	0.00175	3.33105	-1.53864	1.51147	VSIG10L	V-set and immunoglobulin domain containing 10 like
227936_at	0.00197	8.77e-05	4.31682	1.26119	1.50846	TMEM68	transmembrane protein 68
222603_at	2.92e-06	7.76e-09	7.10405	10.1554	1.50805	ERMP1	endoplasmic reticulum metallopeptidase 1
218353_at	0.0158	0.00223	3.2456	-1.76283	1.49451	RGS5	regulator of G-protein signaling 5
227247_at	0.000602	1.4e-05	4.88234	2.99806	1.49447	PLEKHA8	pleckstrin homology domain containing A8
201730_s_at	9.05e-05	8.71e-07	5.71306	5.64521	1.49338	TPR	translocated promoter region, nuclear basket protein
222036_s_at	0.00454	0.000327	3.89612	0.023553	1.49224	MCM4	minichromosome maintenance complex component 4
204023_at	0.00251	0.000127	4.20054	0.913733	1.49097	RFC4	replication factor C subunit 4
226980_at	0.0223	0.00374	3.06093	-2.2351	1.49096	DEPDC1B	DEP domain containing 1B
208808_s_at	0.002	8.95e-05	4.31042	1.24195	1.48931	HMGB2	high mobility group box 2
206082_at	0.00782	0.000764	3.61499	-0.7699	1.48814	HCP5	HLA complex P5 (non-protein coding)
209044_x_at	0.000611	1.43e-05	4.87542	2.97639	1.48811	SF3B4	splicing factor 3b subunit 4
225827_at	0.00255	0.00013	4.19214	0.888771	1.48247	AGO2	argonaute 2, RISC catalytic component
225008_at	0.011	0.00128	3.43883	-1.25099	1.47848	ASPH	aspartate beta-hydroxylase
202779_s_at	0.00215	9.99e-05	4.27557	1.1375	1.47453	UBE2S	ubiquitin conjugating enzyme E2 S
201416_at	0.0173	0.00255	3.19844	-1.88508	1.4728	SOX4	SRY-box 4
229097_at	0.00545	0.000434	3.80284	-0.242996	1.47252	DIAPH3	diaphanous related formin 3
218542_at	0.0209	0.00338	3.09815	-2.14132	1.47225	CEP55	centrosomal protein 55
223530_at	0.0081	0.000808	3.59639	-0.821299	1.47004	TDRKH	tudor and KH domain containing
213429_at	0.0389	0.00843	2.75746	-2.97159	1.46861	BICC1	BicC family RNA binding protein 1
233014_at	1.67e-06	3.42e-09	7.34683	10.9376	1.46745	IDI1	isopentenyl-diphosphate delta isomerase 1
226272_at	0.00941	0.00102	3.51642	-1.04071	1.46653	RCAN3	RCAN family member 3
222825_at	0.000256	3.98e-06	5.26124	4.19519	1.45565	OTUD6B	OTU domain containing 6B
206316_s_at	0.00124	4.25e-05	4.54213	1.94455	1.45176	KNTC1	kinetochore associated 1
205463_s_at	0.00346	0.000213	4.03435	0.424062	1.44901	PDGFA	platelet derived growth factor subunit A
202800_at	0.00648	0.000573	3.71097	-0.502386	1.44815	SLC1A3	solute carrier family 1 member 3
218400_at	0.00138	4.98e-05	4.4934	1.7957	1.44563	OAS3	2'-5'-oligoadenylate synthetase 3
205413_at	0.00622	0.000537	3.73267	-0.441414	1.44137	MPPED2	metallophosphoesterase domain containing 2
214830_at	5.85e-05	4.6e-07	5.90166	6.25512	1.43731	SLC38A6	solute carrier family 38 member 6
229242_at	0.0151	0.00208	3.27115	-1.69616	1.43643	TNFSF15	tumor necrosis factor superfamily member 15
201681_s_at	0.00141	5.18e-05	4.48113	1.7583	1.43517	DLG5	discs large MAGUK scaffold protein 5
200661_at	4.02e-05	2.78e-07	6.05027	6.73687	1.43477	CTSA	cathepsin A
228776_at	0.00315	0.000182	4.08466	0.571397	1.43462	GJC1	gap junction protein gamma 1
219352_at	0.0377	0.00805	2.77521	-2.92996	1.4334	HERC6	HECT and RLD domain containing E3 ubiquitin protein ligase family member 6
204682_at	0.0114	0.00136	3.41958	-1.30273	1.42993	LTBP2	latent transforming growth factor beta binding protein 2
1553099_at	0.000107	1.11e-06	5.64121	5.41343	1.4291	TIGD1	tigger transposable element derived 1
238778_at	0.00472	0.000348	3.87597	-0.034285	1.42884	MPP7	membrane palmitoylated protein 7
202580_x_at	0.0131	0.00167	3.34825	-1.49309	1.42712	FOXM1	forkhead box M1
206188_at	5.03e-05	3.84e-07	5.95519	6.42854	1.42473	ZNF623	zinc finger protein 623
206949_s_at	0.000187	2.55e-06	5.39473	4.62155	1.42456	RUSC1	RUN and SH3 domain containing 1
218723_s_at	0.00248	0.000124	4.20765	0.934866	1.42282	RGCC	regulator of cell cycle
203022_at	0.00128	4.44e-05	4.52875	1.90361	1.42142	RNASEH2A	ribonuclease H2 subunit A
221872_at	0.0436	0.00996	2.69288	-3.12148	1.41676	RARRES1	retinoic acid receptor responder 1
214055_x_at	6.87e-05	5.87e-07	5.82947	6.02144	1.41523	PRRC2C	proline rich coiled-coil 2C
224851_at	0.0211	0.00343	3.09202	-2.1568	1.41425	CDK6	cyclin dependent kinase 6
213241_at	0.00903	0.000959	3.53822	-0.981171	1.41301	PLXNC1	plexin C1
222039_at	0.0401	0.00884	2.73929	-3.01403	1.41261	KIF18B	kinesin family member 18B
221522_at	0.000284	4.66e-06	5.21444	4.04622	1.41255	ANKRD27	ankyrin repeat domain 27
235405_at	0.00391	0.000257	3.97386	0.248009	1.40837	GSTA4	glutathione S-transferase alpha 4
227751_at	0.000205	2.87e-06	5.35886	4.50677	1.40739	PDCD5	programmed cell death 5
209785_s_at	0.00766	0.000739	3.62628	-0.73861	1.40494	PLA2G4C	phospholipase A2 group IVC
223358_s_at	4.4e-05	3.14e-07	6.01447	6.62076	1.40489	PDE7A	phosphodiesterase 7A
227074_at	0.000419	8.16e-06	5.046	3.51251	1.40303	CCDC18-AS1	CCDC18 antisense RNA 1
1557432_at	0.0031	0.000178	4.09176	0.59227	1.39926	RASAL2	RAS protein activator like 2
201794_s_at	2.7e-06	6.62e-09	7.15099	10.3069	1.39807	SMG7	SMG7, nonsense mediated mRNA decay factor
225060_at	0.00175	7.26e-05	4.37607	1.43963	1.39569	LRP11	LDL receptor related protein 11
226059_at	0.00286	0.000156	4.13407	0.71687	1.39351	TOMM40L	translocase of outer mitochondrial membrane 40 like
212415_at	0.0217	0.00359	3.07634	-2.19636	1.39133	2019-09-06	septin 6
218726_at	0.0225	0.00378	3.05746	-2.24381	1.39109	HJURP	Holliday junction recognition protein
209567_at	0.00236	0.000115	4.23228	1.0082	1.38807	RRS1	ribosome biogenesis regulator homolog
214842_s_at	0.000232	3.45e-06	5.30384	4.33104	1.38394	ALB	albumin
1556821_x_at	0.00103	3.2e-05	4.62987	2.21395	1.38338	DLEU2	deleted in lymphocytic leukemia 2 (non-protein coding)
225583_at	3.7e-05	2.49e-07	6.0826	6.84178	1.38296	UXS1	UDP-glucuronate decarboxylase 1
212737_at	2.86e-06	7.42e-09	7.11699	10.1972	1.38214	GM2A	GM2 ganglioside activator
207620_s_at	0.00221	0.000104	4.26406	1.10307	1.38176	CASK	calcium/calmodulin dependent serine protein kinase
212765_at	1.87e-05	9.18e-08	6.37598	7.79472	1.38151	CAMSAP2	calmodulin regulated spectrin associated protein family member 2
201930_at	0.00385	0.000251	3.9813	0.269607	1.37812	MCM6	minichromosome maintenance complex component 6
225973_at	0.00751	0.000716	3.63701	-0.708844	1.37759	TAP2	transporter 2, ATP binding cassette subfamily B member
210609_s_at	0.00958	0.00105	3.50711	-1.06609	1.37404	TP53I3	tumor protein p53 inducible protein 3
1555842_at	0.000348	6.22e-06	5.12784	3.77132	1.37171	CYTH2	cytohesin 2
215629_s_at	0.000424	8.33e-06	5.03983	3.49302	1.36943	MIR15A///DLEU2L///DLEU2	microRNA 15a///deleted in lymphocytic leukemia 2-like///deleted in lymphocytic leukemia 2 (non-protein coding)
225702_at	0.00229	0.00011	4.24558	1.04785	1.36928	C8orf76	chromosome 8 open reading frame 76
202421_at	0.0129	0.00163	3.35515	-1.47478	1.36897	IGSF3	immunoglobulin superfamily member 3
223773_s_at	0.000261	4.09e-06	5.25347	4.17045	1.36813	SNORA16A///SNORA61///SNORA44///SNHG12	small nucleolar RNA, H/ACA box 16A///small nucleolar RNA, H/ACA box 61///small nucleolar RNA, H/ACA box 44///small nucleolar RNA host gene 12
241370_at	0.00297	0.000167	4.11236	0.652882	1.36139	LOC286052	uncharacterized LOC286052
205345_at	0.00171	7.02e-05	4.38631	1.47056	1.35868	BARD1	BRCA1 associated RING domain 1
236561_at	0.00284	0.000154	4.13832	0.729424	1.35642	TGFBR1	transforming growth factor beta receptor 1
242260_at	0.00701	0.000641	3.67384	-0.606311	1.35622	MATR3	matrin 3
229359_at	7.24e-05	6.27e-07	5.81006	5.95866	1.35582	ASXL2	additional sex combs like 2, transcriptional regulator
202220_at	3.9e-06	1.14e-08	6.99004	9.78695	1.35263	KIAA0907	KIAA0907
225056_at	0.0355	0.00738	2.80849	-2.85141	1.35188	SIPA1L2	signal induced proliferation associated 1 like 2
231784_s_at	0.00351	0.000217	4.02827	0.406327	1.35079	DCAF13	DDB1 and CUL4 associated factor 13
224673_at	4.56e-05	3.31e-07	5.99825	6.56813	1.34973	LENG8	leukocyte receptor cluster member 8
213975_s_at	0.0219	0.00366	3.06931	-2.21404	1.34893	LYZ	lysozyme
226485_at	0.00129	4.5e-05	4.52492	1.8919	1.34881	LOC101928274///VSIG10	uncharacterized LOC101928274///V-set and immunoglobulin domain containing 10
200907_s_at	0.0166	0.00241	3.21906	-1.83177	1.34848	PALLD	palladin, cytoskeletal associated protein
227123_at	0.041	0.00909	2.72844	-3.03925	1.34551	RAB3B	RAB3B, member RAS oncogene family
34210_at	0.0292	0.00554	2.9165	-2.59204	1.34492	CD52	CD52 molecule
206976_s_at	0.000173	2.27e-06	5.42924	4.73206	1.34437	HSPH1	heat shock protein family H (Hsp110) member 1
226282_at	0.00517	0.000399	3.83053	-0.164204	1.34304	PTPN14	protein tyrosine phosphatase, non-receptor type 14
213485_s_at	2.94e-05	1.73e-07	6.19034	7.1916	1.34251	ABCC10	ATP binding cassette subfamily C member 10
201128_s_at	6.91e-05	5.94e-07	5.82629	6.01115	1.34123	ACLY	ATP citrate lyase
228069_at	0.0206	0.00332	3.10449	-2.12526	1.34072	MTFR2	mitochondrial fission regulator 2
229700_at	0.0278	0.00516	2.94272	-2.52809	1.33996	ZNF738	zinc finger protein 738
232676_x_at	0.0124	0.00155	3.37433	-1.42375	1.33807	MYEF2	myelin expression factor 2
213008_at	0.00351	0.000217	4.02915	0.408896	1.33681	FANCI	Fanconi anemia complementation group I
228157_at	0.000112	1.2e-06	5.6182	5.33929	1.33409	ZNF207	zinc finger protein 207
215823_x_at	8.43e-05	7.86e-07	5.74346	5.74338	1.33395	RLIM///PABPC1	ring finger protein, LIM domain interacting///poly(A) binding protein cytoplasmic 1
200998_s_at	0.0126	0.00158	3.36735	-1.44234	1.3319	CKAP4	cytoskeleton associated protein 4
200882_s_at	0.000108	1.13e-06	5.63658	5.39851	1.33117	PSMD4	proteasome 26S subunit, non-ATPase 4
218187_s_at	0.00766	0.000739	3.6264	-0.738285	1.33017	C8orf33	chromosome 8 open reading frame 33
238214_at	0.00939	0.00102	3.5178	-1.03694	1.32934	LRRC69	leucine rich repeat containing 69
232489_at	0.00863	0.000892	3.56287	-0.913606	1.32719	TRMT13	tRNA methyltransferase 13 homolog
213599_at	0.04	0.0088	2.74106	-3.0099	1.32691	OIP5	Opa interacting protein 5
201956_s_at	0.000103	1.05e-06	5.65654	5.46285	1.32599	GNPAT	glyceronephosphate O-acyltransferase
219060_at	0.00234	0.000113	4.23554	1.01792	1.32472	WDYHV1	WDYHV motif containing 1
210410_s_at	0.000713	1.82e-05	4.80313	2.75071	1.32318	MSH5-SAPCD1///SAPCD1///MSH5	MSH5-SAPCD1 readthrough (NMD candidate)///suppressor APC domain containing 1///mutS homolog 5
223700_at	0.00569	0.000465	3.78014	-0.307385	1.32274	MND1	meiotic nuclear divisions 1
239442_at	7.67e-05	6.98e-07	5.77871	5.85728	1.32177	CEP68	centrosomal protein 68
213581_at	0.000483	1e-05	4.9832	3.31456	1.32043	PDCD2	programmed cell death 2
225638_at	0.000219	3.2e-06	5.32706	4.40517	1.3202	COA6	cytochrome c oxidase assembly factor 6
219481_at	5.24e-06	1.69e-08	6.87495	9.4144	1.31975	TTC13	tetratricopeptide repeat domain 13
212556_at	0.00305	0.000173	4.10049	0.617934	1.31697	SCRIB	scribbled planar cell polarity protein
201549_x_at	0.00138	4.97e-05	4.49422	1.79817	1.31546	KDM5B	lysine demethylase 5B
209924_at	0.0159	0.00224	3.24484	-1.76481	1.31464	CCL18	C-C motif chemokine ligand 18
214221_at	9.24e-06	3.58e-08	6.65274	8.69371	1.31442	ALMS1	ALMS1, centrosome and basal body associated protein
229610_at	0.0283	0.00528	2.9339	-2.54963	1.31305	CKAP2L	cytoskeleton associated protein 2 like
235444_at	0.00321	0.000189	4.07282	0.536648	1.31122	FOXP1	forkhead box P1
213262_at	0.00799	0.00079	3.60395	-0.800433	1.3105	SACS	sacsin molecular chaperone
210720_s_at	1.25e-05	5.25e-08	6.54032	8.32865	1.3103	NECAB3	N-terminal EF-hand calcium binding protein 3
209093_s_at	0.000713	1.82e-05	4.80357	2.75209	1.30894	GBAP1///GBA	glucosylceramidase beta pseudogene 1///glucosylceramidase beta
1553993_s_at	0.000253	3.9e-06	5.26738	4.21476	1.30666	MIR6800///MED25	microRNA 6800///mediator complex subunit 25
212799_at	4.79e-05	3.56e-07	5.9769	6.49892	1.30577	STX6	syntaxin 6
232874_at	0.00369	0.000234	4.0048	0.33793	1.30532	DOCK9	dedicator of cytokinesis 9
226463_at	0.00118	3.95e-05	4.56519	2.01517	1.30498	ATP6V1C1	ATPase H+ transporting V1 subunit C1
226456_at	0.0171	0.00252	3.20289	-1.87358	1.30457	RMI2	RecQ mediated genome instability 2
226132_s_at	0.00252	0.000128	4.19739	0.904388	1.30452	MANEAL	mannosidase endo-alpha like
228987_at	0.00334	0.000202	4.05243	0.47694	1.30419	FAM49B	family with sequence similarity 49 member B
220147_s_at	0.00211	9.64e-05	4.28681	1.17114	1.30181	FAM60A	family with sequence similarity 60 member A
213243_at	3.1e-05	1.87e-07	6.1667	7.1148	1.30134	VPS13B	vacuolar protein sorting 13 homolog B
242979_at	0.0153	0.00211	3.26515	-1.71185	1.29866	IRS1	insulin receptor substrate 1
224896_s_at	0.00019	2.62e-06	5.38649	4.59516	1.29765	TTL	tubulin tyrosine ligase
228771_at	0.0293	0.00555	2.91548	-2.59451	1.29755	GRK3	G protein-coupled receptor kinase 3
209160_at	0.000238	3.58e-06	5.29338	4.29767	1.29488	AKR1C3	aldo-keto reductase family 1, member C3
218872_at	0.0289	0.00546	2.92163	-2.57957	1.29479	TESC	tescalcin
226962_at	0.000885	2.55e-05	4.69975	2.42969	1.29235	ZBTB41	zinc finger and BTB domain containing 41
219386_s_at	0.01	0.00112	3.48484	-1.1266	1.29033	SLAMF8	SLAM family member 8
228047_at	0.000204	2.85e-06	5.36168	4.51581	1.28954	SNORA72	small nucleolar RNA, H/ACA box 72
228216_at	7.25e-05	6.33e-07	5.80761	5.95071	1.28887	ZBTB37	zinc finger and BTB domain containing 37
241453_at	0.00738	0.000695	3.64687	-0.681446	1.28819	PTK2	protein tyrosine kinase 2
208113_x_at	0.000121	1.34e-06	5.58499	5.23236	1.28492	PABPC3	poly(A) binding protein cytoplasmic 3
221504_s_at	0.00139	5.01e-05	4.49124	1.78909	1.2845	ATP6V1H	ATPase H+ transporting V1 subunit H
218735_s_at	3.03e-05	1.8e-07	6.17848	7.15308	1.28238	ZNF544	zinc finger protein 544
203073_at	1.09e-05	4.44e-08	6.58948	8.4883	1.28193	COG2	component of oligomeric golgi complex 2
213924_at	0.0142	0.00188	3.30591	-1.60494	1.28075	GNAL	G protein subunit alpha L
215446_s_at	0.0488	0.0117	2.63065	-3.26353	1.27899	LOX	lysyl oxidase
222139_at	0.00585	0.000486	3.76571	-0.348222	1.27887	ERV3-2	endogenous retrovirus group 3 member 2
224791_at	0.000537	1.18e-05	4.93457	3.16174	1.27789	ASAP1	ArfGAP with SH3 domain, ankyrin repeat and PH domain 1
208882_s_at	4.41e-05	3.16e-07	6.01254	6.61449	1.27718	UBR5	ubiquitin protein ligase E3 component n-recognin 5
225401_at	0.00351	0.000217	4.0286	0.407302	1.27701	GLMP	glycosylated lysosomal membrane protein
242560_at	0.00683	0.000618	3.68624	-0.571652	1.27701	FANCD2	Fanconi anemia complementation group D2
203702_s_at	0.0312	0.00612	2.87927	-2.68218	1.27687	TTLL4	tubulin tyrosine ligase like 4
239049_at	0.000605	1.41e-05	4.88029	2.99162	1.27556	CRIPT	CXXC repeat containing interactor of PDZ3 domain
206741_at	0.0295	0.00563	2.91058	-2.60642	1.27463	SSUH2	ssu-2 homolog (C. elegans)
224578_at	6.22e-05	5.12e-07	5.86997	6.15249	1.27399	RCC2	regulator of chromosome condensation 2
202202_s_at	0.0059	0.000495	3.7598	-0.364916	1.27347	LAMA4	laminin subunit alpha 4
229455_at	0.0137	0.00179	3.32271	-1.56066	1.27338	LOC102723694	uncharacterized LOC102723694
204545_at	0.00457	0.00033	3.89241	0.012876	1.27252	PEX6	peroxisomal biogenesis factor 6
239798_at	0.0171	0.00252	3.20331	-1.87248	1.27193	PDK1	pyruvate dehydrogenase kinase 1
205176_s_at	0.00243	0.00012	4.21828	0.966507	1.2719	ITGB3BP	integrin subunit beta 3 binding protein
231786_at	0.031	0.00606	2.88271	-2.6739	1.27051	HOXA13	homeobox A13
218757_s_at	0.000409	7.83e-06	5.05835	3.5515	1.2701	UPF3B	UPF3 regulator of nonsense transcripts homolog B (yeast)
222233_s_at	0.000368	6.71e-06	5.10472	3.69812	1.27009	DCLRE1C	DNA cross-link repair 1C
223063_at	0.000781	2.1e-05	4.75968	2.61552	1.26991	C1orf198	chromosome 1 open reading frame 198
222843_at	0.00523	0.000408	3.8237	-0.18366	1.26924	FIGNL1	fidgetin like 1
238549_at	0.00254	0.000129	4.19412	0.894663	1.26886	CBFA2T2	CBFA2/RUNX1 translocation partner 2
210387_at	0.0463	0.0109	2.65895	-3.19923	1.26745	HIST1H2BJ///HIST1H2BG	histone cluster 1, H2bj///histone cluster 1, H2bg
225857_s_at	0.000548	1.23e-05	4.92185	3.12183	1.2674	SNHG17	small nucleolar RNA host gene 17
214663_at	7.45e-05	6.6e-07	5.79518	5.91053	1.26692	DSTYK	dual serine/threonine and tyrosine protein kinase
224753_at	0.0363	0.00762	2.79622	-2.88044	1.26642	CDCA5	cell division cycle associated 5
243511_at	0.00296	0.000166	4.1141	0.657999	1.2657	HEXA	hexosaminidase subunit alpha
214430_at	0.00096	2.91e-05	4.65903	2.30384	1.26549	GLA	galactosidase alpha
232336_at	0.0178	0.00267	3.18263	-1.9258	1.26543	ZSWIM5	zinc finger SWIM-type containing 5
208955_at	0.00939	0.00102	3.51733	-1.03824	1.26534	DUT	deoxyuridine triphosphatase
244631_at	0.00276	0.000148	4.15135	0.767935	1.26517	LOC389834	ankyrin repeat domain 57 pseudogene
203714_s_at	0.000109	1.15e-06	5.63032	5.37833	1.26491	TBCE	tubulin folding cofactor E
202326_at	0.000872	2.49e-05	4.70672	2.45128	1.26406	EHMT2	euchromatic histone lysine methyltransferase 2
201136_at	0.034	0.00693	2.83213	-2.79521	1.26295	PLP2	proteolipid protein 2
202733_at	0.0139	0.00182	3.31724	-1.57508	1.261	LOC101927705///P4HA2	uncharacterized LOC101927705///prolyl 4-hydroxylase subunit alpha 2
201774_s_at	0.00545	0.000434	3.80327	-0.241769	1.2606	NCAPD2	non-SMC condensin I complex subunit D2
209891_at	0.037	0.00783	2.78586	-2.9049	1.26046	SPC25	SPC25, NDC80 kinetochore complex component
204510_at	0.0119	0.00145	3.39748	-1.36196	1.25982	CDC7	cell division cycle 7
206074_s_at	0.00664	0.000594	3.69948	-0.534587	1.25733	HMGA1	high mobility group AT-hook 1
217286_s_at	6.66e-05	5.62e-07	5.84268	6.06417	1.25727	NDRG3	NDRG family member 3
228245_s_at	0.0171	0.00251	3.20505	-1.868	1.25209	LOC100509445///LOC728715///OVOS///OVOS2	uncharacterized LOC100509445///ovostatin homolog 2///ovostatin///ovostatin 2
213316_at	0.00071	1.8e-05	4.80607	2.75987	1.25205	KIAA1462	KIAA1462
227775_at	0.0228	0.00386	3.04945	-2.26388	1.25192	CELF6	CUGBP, Elav-like family member 6
219000_s_at	0.00297	0.000167	4.11312	0.655117	1.25185	DSCC1	DNA replication and sister chromatid cohesion 1
213125_at	0.0114	0.00137	3.4169	-1.30993	1.2492	OLFML2B	olfactomedin like 2B
204083_s_at	0.0165	0.00238	3.2237	-1.81973	1.24737	TPM2	tropomyosin 2 (beta)
209380_s_at	7.48e-05	6.63e-07	5.79352	5.90515	1.24614	ABCC5	ATP binding cassette subfamily C member 5
226893_at	2.23e-05	1.18e-07	6.30224	7.5551	1.24558	ABL2	ABL proto-oncogene 2, non-receptor tyrosine kinase
209688_s_at	6.36e-06	2.14e-08	6.80428	9.18536	1.24543	CCDC93	coiled-coil domain containing 93
205733_at	0.0138	0.00181	3.31934	-1.56956	1.24333	BLM	Bloom syndrome RecQ like helicase
226808_at	0.000377	6.95e-06	5.09426	3.66501	1.24301	ZNF862	zinc finger protein 862
209543_s_at	0.000164	2.09e-06	5.45394	4.81127	1.24095	CD34	CD34 molecule
203410_at	0.000388	7.23e-06	5.08233	3.62726	1.24059	AP3M2	adaptor related protein complex 3 mu 2 subunit
225837_at	0.000762	2e-05	4.7737	2.65912	1.24006	RHNO1	RAD9-HUS1-RAD1 interacting nuclear orphan 1
228347_at	0.0313	0.00614	2.87774	-2.68587	1.24004	SIX1	SIX homeobox 1
219493_at	0.0283	0.0053	2.93306	-2.5517	1.23931	SHCBP1	SHC binding and spindle associated 1
212414_s_at	0.0274	0.00504	2.95177	-2.50593	1.23881	GLYR1///SEPT6	glyoxylate reductase 1 homolog///septin 6
220617_s_at	0.0024	0.000118	4.22374	0.982756	1.23845	ZNF532	zinc finger protein 532
228607_at	0.0146	0.00197	3.29046	-1.64556	1.23609	OAS2	2'-5'-oligoadenylate synthetase 2
203774_at	3.33e-05	2.1e-07	6.13259	7.00406	1.23467	MTR	5-methyltetrahydrofolate-homocysteine methyltransferase
201818_at	0.00595	0.000501	3.75556	-0.376875	1.23433	LPCAT1	lysophosphatidylcholine acyltransferase 1
212852_s_at	4.82e-05	3.61e-07	5.97328	6.48718	1.23242	TROVE2	TROVE domain family member 2
202679_at	0.000476	9.73e-06	4.99273	3.34456	1.23174	NPC1	NPC intracellular cholesterol transporter 1
1555858_at	0.000453	9.07e-06	5.01393	3.41133	1.2299	THUMPD3-AS1	THUMPD3 antisense RNA 1
213610_s_at	0.00256	0.000131	4.19081	0.884822	1.22901	PHOSPHO2-KLHL23///KLHL23	PHOSPHO2-KLHL23 readthrough///kelch like family member 23
206613_s_at	0.00626	0.000542	3.7296	-0.450036	1.22846	TAF1A	TATA-box binding protein associated factor, RNA polymerase I subunit A
229899_s_at	0.0072	0.00067	3.65887	-0.648047	1.22835	ZFAS1	ZNFX1 antisense RNA 1
201471_s_at	0.00383	0.000249	3.98463	0.279264	1.22625	SQSTM1	sequestosome 1
200639_s_at	0.00059	1.36e-05	4.8911	3.02546	1.22501	YWHAZ	tyrosine 3-monooxygenase/tryptophan 5-monooxygenase activation protein zeta
205854_at	0.00205	9.23e-05	4.30056	1.21236	1.2237	TULP3	tubby like protein 3
201590_x_at	0.00913	0.000975	3.53271	-0.996247	1.22302	ANXA2	annexin A2
203159_at	0.00073	1.88e-05	4.7936	2.72104	1.22207	GLS	glutaminase
215001_s_at	0.00304	0.000172	4.10379	0.627647	1.22135	GLUL	glutamate-ammonia ligase
228145_s_at	0.000104	1.06e-06	5.65364	5.4535	1.22057	ZNF398	zinc finger protein 398
203429_s_at	0.00119	3.98e-05	4.56273	2.00764	1.21949	SUCO	SUN domain containing ossification factor
225848_at	1.05e-05	4.21e-08	6.60541	8.54006	1.21938	ZNF746	zinc finger protein 746
226433_at	0.0161	0.00228	3.23797	-1.78267	1.21826	RNF157	ring finger protein 157
213627_at	0.000216	3.13e-06	5.33333	4.4252	1.21768	MAGED2	MAGE family member D2
215157_x_at	3.29e-05	2.05e-07	6.13982	7.02755	1.21637	PABPC1	poly(A) binding protein cytoplasmic 1
218910_at	0.000551	1.24e-05	4.91904	3.11303	1.21548	ANO10	anoctamin 10
37966_at	0.0316	0.00624	2.87198	-2.69976	1.21534	PARVB	parvin beta
205522_at	0.0403	0.0089	2.73648	-3.02057	1.21469	HOXD4	homeobox D4
205107_s_at	0.00109	3.51e-05	4.60127	2.12595	1.21427	EFNA4	ephrin A4
226350_at	0.026	0.00466	2.98041	-2.43548	1.21367	CHML	CHM like, Rab escort protein 2
221685_s_at	0.00535	0.000421	3.81343	-0.212895	1.21217	SPDL1	spindle apparatus coiled-coil protein 1
201326_at	1.96e-05	9.85e-08	6.35519	7.72714	1.2114	CCT6A	chaperonin containing TCP1 subunit 6A
234949_at	0.00221	0.000103	4.26507	1.10609	1.2099	FRG1BP	FSHD region gene 1 family member B, pseudogene
242041_at	0.0118	0.00143	3.40116	-1.35211	1.20767	CSPP1	centrosome and spindle pole associated protein 1
212929_s_at	6.95e-09	3.16e-12	9.47858	17.5681	1.20725	LOC101930591///FAM21A///FAM21C	uncharacterized LOC101930591///family with sequence similarity 21 member A///family with sequence similarity 21 member C
205609_at	0.00859	0.000886	3.56498	-0.907791	1.20626	ANGPT1	angiopoietin 1
203196_at	0.0167	0.00241	3.21853	-1.83312	1.20522	ABCC4	ATP binding cassette subfamily C member 4
227796_at	1.46e-06	2.87e-09	7.39875	11.1044	1.20464	ZFP62	ZFP62 zinc finger protein
213002_at	0.0142	0.00189	3.30463	-1.60831	1.20434	MARCKS	myristoylated alanine rich protein kinase C substrate
209247_s_at	0.000459	9.29e-06	5.00672	3.38863	1.20431	ABCF2	ATP binding cassette subfamily F member 2
228393_s_at	0.00558	0.000451	3.79059	-0.277776	1.20394	ZNF302	zinc finger protein 302
1568594_s_at	0.000535	1.17e-05	4.93638	3.16744	1.20347	TRIM52	tripartite motif containing 52
218229_s_at	8.94e-05	8.57e-07	5.71786	5.66069	1.20086	POGK	pogo transposable element with KRAB domain
223455_at	2.01e-06	4.39e-09	7.27265	10.699	1.20007	TCHP	trichoplein keratin filament binding
208999_at	6.14e-06	2.05e-08	6.81789	9.22949	1.19902	2019-09-08	septin 8
213956_at	0.000892	2.6e-05	4.69399	2.41189	1.19781	CEP350	centrosomal protein 350
222550_at	0.000765	2.02e-05	4.77155	2.65244	1.19229	ARMC1	armadillo repeat containing 1
214687_x_at	0.00834	0.000845	3.58132	-0.862844	1.19084	ALDOA	aldolase, fructose-bisphosphate A
229261_at	0.0126	0.00157	3.36903	-1.43788	1.19012	SOS1-IT1	SOS1 intronic transcript 1
228411_at	0.00861	0.00089	3.56342	-0.912095	1.1901	PARD3B	par-3 family cell polarity regulator beta
228221_at	0.0352	0.00729	2.81278	-2.84123	1.18935	SLC44A3	solute carrier family 44 member 3
224320_s_at	0.00683	0.000618	3.68581	-0.572854	1.18856	MCM8	minichromosome maintenance 8 homologous recombination repair factor
206414_s_at	0.00324	0.000192	4.06836	0.523586	1.18755	ASAP2	ArfGAP with SH3 domain, ankyrin repeat and PH domain 2
229272_at	0.00299	0.000168	4.11044	0.647205	1.18537	FNBP4	formin binding protein 4
229450_at	0.0302	0.00582	2.89787	-2.63725	1.18512	IFIT3	interferon induced protein with tetratricopeptide repeats 3
209473_at	0.000371	6.79e-06	5.10112	3.68673	1.18282	ENTPD1	ectonucleoside triphosphate diphosphohydrolase 1
205167_s_at	0.025	0.00439	3.00215	-2.38171	1.18218	CDC25C	cell division cycle 25C
213445_at	0.00376	0.000242	3.99344	0.304857	1.18162	ZC3H3	zinc finger CCCH-type containing 3
222998_at	0.0019	8.27e-05	4.33499	1.31581	1.17985	MAF1	MAF1 homolog, negative regulator of RNA polymerase III
223006_s_at	0.00188	8.16e-05	4.33919	1.32845	1.17921	TMEM245	transmembrane protein 245
209268_at	0.00015	1.81e-06	5.49674	4.94862	1.17899	VPS45	vacuolar protein sorting 45 homolog
203119_at	0.00173	7.14e-05	4.3813	1.45545	1.17871	CCDC86	coiled-coil domain containing 86
221923_s_at	0.00264	0.000138	4.17444	0.836274	1.17802	NPM1	nucleophosmin
213712_at	0.000301	5.04e-06	5.19062	3.9705	1.17673	ELOVL2	ELOVL fatty acid elongase 2
208677_s_at	0.00515	0.000397	3.83228	-0.159218	1.17626	BSG	basigin (Ok blood group)
228920_at	7.42e-05	6.51e-07	5.79895	5.92272	1.17579	ZNF260	zinc finger protein 260
224632_at	0.00253	0.000129	4.19567	0.89927	1.17457	GPATCH4	G-patch domain containing 4
1555913_at	0.00264	0.000138	4.17457	0.836657	1.17447	GON4L	gon-4 like
215605_at	0.00433	0.000303	3.92026	0.093029	1.17242	NCOA2	nuclear receptor coactivator 2
1568857_a_at	0.000336	5.94e-06	5.14148	3.81455	1.17208	NBR1	NBR1, autophagy cargo receptor
233571_x_at	0.0354	0.00734	2.81019	-2.84738	1.17004	PPDPF	pancreatic progenitor cell differentiation and proliferation factor
1555888_at	0.00773	0.000749	3.62153	-0.75179	1.16939	UBR5-AS1	UBR5 antisense RNA 1
207700_s_at	0.00775	0.000754	3.61964	-0.757	1.16783	NCOA3	nuclear receptor coactivator 3
215313_x_at	0.000101	1.02e-06	5.6675	5.49819	1.16782	HLA-A	major histocompatibility complex, class I, A
203286_at	0.000125	1.39e-06	5.57433	5.19802	1.16728	RNF44	ring finger protein 44
212193_s_at	0.000275	4.45e-06	5.2282	4.09001	1.1668	LARP1	La ribonucleoprotein domain family member 1
205807_s_at	0.0317	0.00625	2.87148	-2.70094	1.16567	TUFT1	tuftelin 1
244354_at	0.00583	0.000483	3.76789	-0.342039	1.16541	STRN	striatin
210612_s_at	0.028	0.0052	2.9397	-2.53546	1.16461	SYNJ2	synaptojanin 2
227455_at	0.00141	5.18e-05	4.48106	1.75809	1.16435	C6orf136	chromosome 6 open reading frame 136
229656_s_at	0.0474	0.0112	2.64642	-3.22776	1.16344	EML6	echinoderm microtubule associated protein like 6
201899_s_at	2.1e-06	4.77e-09	7.24805	10.6198	1.16257	UBE2A	ubiquitin conjugating enzyme E2 A
201908_at	0.00128	4.46e-05	4.52738	1.89944	1.16186	DVL3	dishevelled segment polarity protein 3
215535_s_at	6.47e-06	2.2e-08	6.79608	9.15878	1.16169	AGPAT1	1-acylglycerol-3-phosphate O-acyltransferase 1
219880_at	0.000494	1.03e-05	4.97421	3.2863	1.16098	CTC-338M12.4	uncharacterized LOC101928649
206985_at	0.0212	0.00344	3.09166	-2.15773	1.16015	HSD17B3	hydroxysteroid 17-beta dehydrogenase 3
209031_at	0.00298	0.000167	4.11184	0.651339	1.16004	CADM1	cell adhesion molecule 1
208754_s_at	0.00425	0.000295	3.92974	0.120375	1.15929	NAP1L1	nucleosome assembly protein 1 like 1
214291_at	0.00026	4.05e-06	5.25595	4.17833	1.15824	RPL17-C18orf32///SNORD58C///SNORD58A///SNORD58B///RPL17	RPL17-C18orf32 readthrough///small nucleolar RNA, C/D box 58C///small nucleolar RNA, C/D box 58A///small nucleolar RNA, C/D box 58B///ribosomal protein L17
211761_s_at	0.000885	2.55e-05	4.7001	2.4308	1.15812	CACYBP	calcyclin binding protein
222667_s_at	7.25e-05	6.33e-07	5.80743	5.95014	1.15805	ASH1L	ASH1 like histone lysine methyltransferase
49306_at	1.03e-05	4.08e-08	6.61442	8.56931	1.15666	RASSF4	Ras association domain family member 4
204480_s_at	0.000267	4.21e-06	5.24435	4.1414	1.15568	C9orf16	chromosome 9 open reading frame 16
238593_at	0.0109	0.00127	3.44305	-1.23961	1.15529	C11orf80	chromosome 11 open reading frame 80
227822_at	0.000814	2.23e-05	4.74037	2.55557	1.15408	ZNF605	zinc finger protein 605
226586_at	0.00244	0.000121	4.21636	0.960791	1.153	ANKS6	ankyrin repeat and sterile alpha motif domain containing 6
220301_at	0.012	0.00147	3.39128	-1.37854	1.15254	CCDC102B	coiled-coil domain containing 102B
219037_at	0.0015	5.65e-05	4.4543	1.67665	1.15177	RRP15	ribosomal RNA processing 15 homolog
226255_at	0.000851	2.4e-05	4.71844	2.48759	1.15011	ZBTB33	zinc finger and BTB domain containing 33
218984_at	0.000405	7.69e-06	5.06379	3.56868	1.15008	PUS7	pseudouridylate synthase 7 (putative)
232065_x_at	0.0022	0.000103	4.26712	1.11221	1.14981	CENPL	centromere protein L
225362_at	0.00141	5.14e-05	4.4835	1.76551	1.14964	FAM122B	family with sequence similarity 122B
221750_at	0.0115	0.00138	3.41423	-1.31711	1.14955	HMGCS1	3-hydroxy-3-methylglutaryl-CoA synthase 1
205596_s_at	0.000879	2.52e-05	4.70352	2.44137	1.14952	SMURF2	SMAD specific E3 ubiquitin protein ligase 2
224365_s_at	0.0115	0.00138	3.41255	-1.3216	1.14877	TIGD7	tigger transposable element derived 7
217755_at	0.0165	0.00239	3.22237	-1.82318	1.14833	HN1	hematological and neurological expressed 1
235343_at	0.0272	0.00498	2.95589	-2.49582	1.14804	VASH2	vasohibin 2
226566_at	3.41e-07	4.48e-10	7.95344	12.8731	1.14705	TRIM11	tripartite motif containing 11
211068_x_at	1.4e-06	2.7e-09	7.41723	11.1638	1.14697	LOC101930591///FAM21C	uncharacterized LOC101930591///family with sequence similarity 21 member C
221973_at	0.00326	0.000193	4.06562	0.515544	1.14673	LOC100506123///LOC100506076	uncharacterized LOC100506123///uncharacterized LOC100506076
201834_at	1.59e-05	7.17e-08	6.44869	8.03096	1.14617	PRKAB1	protein kinase AMP-activated non-catalytic subunit beta 1
203607_at	0.00425	0.000294	3.93031	0.122013	1.14575	INPP5F	inositol polyphosphate-5-phosphatase F
203155_at	3.88e-05	2.66e-07	6.06303	6.77829	1.14471	SETDB1	SET domain bifurcated 1
222819_at	0.00619	0.000532	3.73572	-0.432825	1.14436	CTPS2	CTP synthase 2
225273_at	0.00753	0.000719	3.63556	-0.712858	1.14424	WWC3	WWC family member 3
226630_at	0.00563	0.000457	3.78584	-0.291227	1.14338	MIS18BP1	MIS18 binding protein 1
219888_at	0.0415	0.00926	2.72138	-3.05565	1.14326	SPAG4	sperm associated antigen 4
202789_at	0.000275	4.44e-06	5.22841	4.09065	1.14165	PLCG1	phospholipase C gamma 1
223134_at	0.00373	0.000238	3.99888	0.320704	1.14155	BBX	BBX, HMG-box containing
212371_at	0.000525	1.14e-05	4.94513	3.1949	1.13969	DESI2	desumoylating isopeptidase 2
213116_at	0.0064	0.000561	3.71807	-0.48245	1.13878	NEK3	NIMA related kinase 3
201555_at	0.00962	0.00106	3.50451	-1.07315	1.13859	MCM3	minichromosome maintenance complex component 3
201786_s_at	8.15e-06	3.01e-08	6.70392	8.85982	1.1379	ADAR	adenosine deaminase, RNA specific
209421_at	0.0136	0.00177	3.32696	-1.54942	1.13785	MSH2	mutS homolog 2
242283_at	0.0135	0.00176	3.32984	-1.54181	1.13593	DNAH14	dynein axonemal heavy chain 14
225240_s_at	0.00225	0.000107	4.25473	1.07518	1.13582	MSI2	musashi RNA binding protein 2
209836_x_at	0.00335	0.000203	4.05084	0.472281	1.1358	BOLA2B///BOLA2	bolA family member 2B///bolA family member 2
204318_s_at	0.0491	0.0118	2.62737	-3.27095	1.13529	GTSE1	G2 and S-phase expressed 1
209586_s_at	0.000481	9.97e-06	4.98539	3.32146	1.13523	PRUNE1	prune exopolyphosphatase
226408_at	0.0395	0.00865	2.74771	-2.99438	1.13455	TEAD2	TEA domain transcription factor 2
209282_at	5.3e-05	4.08e-07	5.93676	6.36883	1.13389	PRKD2	protein kinase D2
230419_at	0.00284	0.000154	4.13859	0.730233	1.13237	SOX9-AS1	SOX9 antisense RNA 1
222997_s_at	3.52e-05	2.32e-07	6.10298	6.90793	1.13106	MRPS21	mitochondrial ribosomal protein S21
218856_at	0.0258	0.0046	2.98509	-2.42393	1.13095	TNFRSF21	TNF receptor superfamily member 21
219475_at	0.0204	0.00326	3.11027	-2.11061	1.13091	OSGIN1	oxidative stress induced growth inhibitor 1
200696_s_at	0.0171	0.00251	3.2037	-1.87148	1.13026	GSN	gelsolin
213361_at	3.13e-05	1.91e-07	6.16063	7.09512	1.12976	TDRD7	tudor domain containing 7
236075_s_at	0.0294	0.00558	2.91344	-2.59947	1.129	LOC101928000	uncharacterized LOC101928000
202338_at	0.0159	0.00226	3.24209	-1.77196	1.12866	TK1	thymidine kinase 1
205194_at	0.0184	0.00281	3.16369	-1.97443	1.1284	PSPH	phosphoserine phosphatase
211342_x_at	0.000916	2.74e-05	4.67818	2.36298	1.12771	MED12	mediator complex subunit 12
205074_at	0.000109	1.16e-06	5.62754	5.36938	1.12749	SLC22A5	solute carrier family 22 member 5
203262_s_at	4.85e-05	3.64e-07	5.97043	6.47795	1.12677	FAM50A	family with sequence similarity 50 member A
214177_s_at	7.64e-05	6.92e-07	5.7812	5.86533	1.12641	PBXIP1	PBX homeobox interacting protein 1
209398_at	0.035	0.00721	2.81701	-2.83118	1.12566	HIST1H1C	histone cluster 1, H1c
223608_at	0.00583	0.000484	3.76724	-0.343899	1.12515	EFCAB2	EF-hand calcium binding domain 2
200064_at	0.00339	0.000206	4.04513	0.455568	1.12509	HSP90AB1	heat shock protein 90 alpha family class B member 1
210253_at	4.89e-05	3.69e-07	5.96648	6.46515	1.12396	HTATIP2	HIV-1 Tat interactive protein 2
202971_s_at	0.00519	0.000402	3.82857	-0.169786	1.12364	DYRK2	dual specificity tyrosine phosphorylation regulated kinase 2
228207_at	0.00286	0.000156	4.13431	0.717588	1.12358	LOC100499489	uncharacterized LOC100499489
219627_at	0.000539	1.19e-05	4.93143	3.1519	1.12298	ZNF767P	zinc finger family member 767, pseudogene
238295_at	0.000813	2.23e-05	4.74081	2.55695	1.12227	TEFM	transcription elongation factor, mitochondrial
230241_at	0.00432	0.000303	3.92119	0.095707	1.12213	TOR1AIP2	torsin 1A interacting protein 2
235085_at	0.0161	0.0023	3.23571	-1.78856	1.12139	SGK223	homolog of rat pragma of Rnd2
209787_s_at	1.74e-05	8.33e-08	6.40471	7.88805	1.12121	HMGN4	high mobility group nucleosomal binding domain 4
232645_at	0.00292	0.000162	4.12256	0.682927	1.1211	LOC153684	uncharacterized LOC153684
1569323_at	0.0172	0.00254	3.19984	-1.88146	1.12082	PTPRG	protein tyrosine phosphatase, receptor type G
226844_at	0.0151	0.00208	3.27005	-1.69903	1.11989	MOB3B	MOB kinase activator 3B
212256_at	0.000307	5.18e-06	5.18231	3.94412	1.11881	GALNT10	polypeptide N-acetylgalactosaminyltransferase 10
219078_at	0.00184	7.86e-05	4.35114	1.36443	1.11625	GPATCH2	G-patch domain containing 2
234735_s_at	0.000538	1.19e-05	4.93252	3.1553	1.11612	USP21	ubiquitin specific peptidase 21
226233_at	3.52e-06	9.81e-09	7.03453	9.93083	1.11605	B3GALNT2	beta-1,3-N-acetylgalactosaminyltransferase 2
1556228_a_at	0.00694	0.000632	3.67879	-0.592472	1.11562	VCPIP1	valosin containing protein interacting protein 1
51228_at	0.00113	3.73e-05	4.58285	2.06937	1.11458	RBM12B	RNA binding motif protein 12B
208949_s_at	0.0457	0.0107	2.66627	-3.18252	1.11447	LGALS3	lectin, galactoside binding soluble 3
239413_at	0.00388	0.000255	3.97722	0.257755	1.11418	CEP152	centrosomal protein 152
213046_at	0.000319	5.46e-06	5.16659	3.89422	1.11361	PABPN1	poly(A) binding protein nuclear 1
226592_at	0.0273	0.00501	2.9539	-2.50069	1.11327	ZNF618	zinc finger protein 618
203448_s_at	0.00515	0.000397	3.83234	-0.159051	1.11317	TERF1	telomeric repeat binding factor 1
223599_at	0.0354	0.00735	2.80994	-2.84797	1.11291	TRIM6	tripartite motif containing 6
228244_at	0.00119	3.98e-05	4.5625	2.00694	1.11288	BLOC1S3	biogenesis of lysosomal organelles complex 1 subunit 3
220104_at	0.00165	6.67e-05	4.40238	1.51917	1.11128	ZC3HAV1	zinc finger CCCH-type containing, antiviral 1
224807_at	0.0127	0.00159	3.36441	-1.45016	1.11104	GRAMD1A	GRAM domain containing 1A
226536_at	0.00903	0.00096	3.538	-0.981772	1.11051	NSMCE2	NSE2/MMS21 homolog, SMC5-SMC6 complex SUMO ligase
212949_at	0.0241	0.00419	3.01986	-2.33774	1.11037	NCAPH	non-SMC condensin I complex subunit H
226372_at	0.0393	0.00859	2.75037	-2.98817	1.10976	CHST11	carbohydrate (chondroitin 4) sulfotransferase 11
206848_at	0.00251	0.000127	4.19925	0.909906	1.10929	COX20	COX20, cytochrome c oxidase assembly factor
204368_at	0.0124	0.00154	3.37623	-1.41869	1.10883	SLCO2A1	solute carrier organic anion transporter family member 2A1
227226_at	0.0237	0.00408	3.02917	-2.31455	1.10729	MRAP2	melanocortin 2 receptor accessory protein 2
210390_s_at	0.0203	0.00324	3.11277	-2.10429	1.10665	CCL15-CCL14///CCL15	CCL15-CCL14 readthrough (NMD candidate)///C-C motif chemokine ligand 15
208660_at	0.000798	2.18e-05	4.74794	2.57909	1.10547	CS	citrate synthase
201584_s_at	0.000757	1.97e-05	4.77846	2.67391	1.1048	DDX39A	DEAD-box helicase 39A
227679_at	0.00977	0.00108	3.49784	-1.09131	1.10452	HDAC11	histone deacetylase 11
208798_x_at	0.0106	0.00123	3.45434	-1.20917	1.10426	GOLGA8A	golgin A8 family member A
1556646_at	0.007	0.00064	3.6744	-0.604735	1.10389	DCTN5	dynactin subunit 5
211992_at	0.00458	0.000331	3.89146	0.010159	1.10358	WNK1	WNK lysine deficient protein kinase 1
219363_s_at	0.0061	0.000521	3.74257	-0.413532	1.10322	MTERF3	mitochondrial transcription termination factor 3
1555243_x_at	0.00772	0.000748	3.62207	-0.750269	1.10235	C8orf59	chromosome 8 open reading frame 59
225949_at	0.0237	0.00407	3.03042	-2.31145	1.10118	MIR6845///NRBP2	microRNA 6845///nuclear receptor binding protein 2
222369_at	0.00194	8.57e-05	4.32385	1.28229	1.09999	NAA40	N(alpha)-acetyltransferase 40, NatD catalytic subunit
225913_at	1.85e-05	9.07e-08	6.37949	7.8061	1.09945	PEAK1	pseudopodium enriched atypical kinase 1
235109_at	0.0199	0.00314	3.12479	-2.07374	1.09894	ZBED3	zinc finger BED-type containing 3
225522_at	6.27e-07	8.94e-10	7.74631	12.2157	1.09877	AAK1	AP2 associated kinase 1
212660_at	0.00188	8.16e-05	4.33924	1.32861	1.09799	JADE2	jade family PHD finger 2
218695_at	0.00465	0.000339	3.8838	-0.01183	1.09781	EXOSC4	exosome component 4
219689_at	0.00573	0.000472	3.77541	-0.320778	1.09698	SEMA3G	semaphorin 3G
208109_s_at	0.0125	0.00156	3.37029	-1.43453	1.09697	LINC00597	long intergenic non-protein coding RNA 597
220060_s_at	0.0083	0.00084	3.58297	-0.858308	1.09498	PARPBP	PARP1 binding protein
201864_at	3.85e-05	2.62e-07	6.067	6.79118	1.09411	GDI1	GDP dissociation inhibitor 1
208816_x_at	0.0176	0.00262	3.18852	-1.91064	1.09205	ANXA2P2	annexin A2 pseudogene 2
212285_s_at	0.000327	5.7e-06	5.15366	3.85318	1.09107	AGRN	agrin
222622_at	0.00362	0.000228	4.01317	0.362297	1.09053	PGP	phosphoglycolate phosphatase
203706_s_at	0.0352	0.00729	2.813	-2.84071	1.08811	FZD7	frizzled class receptor 7
200875_s_at	0.00185	7.93e-05	4.34832	1.35594	1.08728	MIR1292///SNORD110///SNORD86///SNORD57///NOP56	microRNA 1292///small nucleolar RNA, C/D box 110///small nucleolar RNA, C/D box 86///small nucleolar RNA, C/D box 57///NOP56 ribonucleoprotein
203632_s_at	0.0464	0.0109	2.65845	-3.20038	1.08716	GPRC5B	G protein-coupled receptor class C group 5 member B
226425_at	0.0499	0.0121	2.61823	-3.29158	1.08598	CLIP4	CAP-Gly domain containing linker protein family member 4
219372_at	0.000419	8.16e-06	5.04585	3.51202	1.08561	IFT81	intraflagellar transport 81
221230_s_at	0.000257	4.01e-06	5.25948	4.18961	1.08427	ARID4B	AT-rich interaction domain 4B
209219_at	0.00553	0.000444	3.7955	-0.263834	1.08407	MIR1236///NELFE	microRNA 1236///negative elongation factor complex member E
203909_at	6.13e-05	5e-07	5.87683	6.17471	1.08188	SLC9A6	solute carrier family 9 member A6
221978_at	0.0321	0.00638	2.86356	-2.71998	1.08154	HLA-F	major histocompatibility complex, class I, F
221829_s_at	0.00104	3.24e-05	4.62643	2.20335	1.08116	TNPO1	transportin 1
204108_at	0.00155	5.99e-05	4.4362	1.62168	1.08023	NFYA	nuclear transcription factor Y subunit alpha
210425_x_at	0.00918	0.000985	3.52907	-1.00619	1.07972	LOC101930583///GOLGA8B///GOLGA8A	uncharacterized LOC101930583///golgin A8 family member B///golgin A8 family member A
212539_at	0.00132	4.63e-05	4.5162	1.86526	1.07896	CHD1L	chromodomain helicase DNA binding protein 1 like
222122_s_at	6.7e-05	5.66e-07	5.84043	6.05688	1.07878	THOC2	THO complex 2
228930_at	0.00119	4.01e-05	4.56068	2.00135	1.07834	SCARNA15	small Cajal body-specific RNA 15
218280_x_at	0.0289	0.00544	2.92291	-2.57643	1.07824	HIST2H2AA4///HIST2H2AA3	histone cluster 2, H2aa4///histone cluster 2, H2aa3
38918_at	0.000514	1.1e-05	4.95601	3.22908	1.07806	SOX13	SRY-box 13
203087_s_at	0.0136	0.00177	3.32798	-1.54673	1.07759	KIF2A	kinesin family member 2A
223056_s_at	0.0011	3.56e-05	4.59701	2.11283	1.0774	XPO5	exportin 5
231835_at	0.0155	0.00216	3.25769	-1.73133	1.07583	FAM213B	family with sequence similarity 213 member B
213330_s_at	0.00446	0.000317	3.90578	0.051338	1.07493	STIP1	stress induced phosphoprotein 1
225802_at	0.00306	0.000174	4.09912	0.613904	1.07488	TOP1MT	topoisomerase (DNA) I, mitochondrial
212553_at	0.00291	0.000161	4.12423	0.687851	1.07299	RPRD2	regulation of nuclear pre-mRNA domain containing 2
223110_at	0.00157	6.1e-05	4.43006	1.60304	1.07241	KIAA1429	KIAA1429
231866_at	0.00034	6.01e-06	5.13789	3.80318	1.07236	LNPEP	leucyl and cystinyl aminopeptidase
202846_s_at	4.17e-05	2.91e-07	6.03695	6.69368	1.07144	PIGC	phosphatidylinositol glycan anchor biosynthesis class C
209252_at	2.23e-05	1.18e-07	6.30285	7.55709	1.07091	HARS2	histidyl-tRNA synthetase 2, mitochondrial
218905_at	0.00187	8.04e-05	4.34385	1.34248	1.07086	INTS8	integrator complex subunit 8
203432_at	0.00153	5.85e-05	4.44332	1.64328	1.06995	TMPO	thymopoietin
230098_at	0.00495	0.000373	3.85305	-0.099916	1.06846	PHF20L1	PHD finger protein 20-like 1
201896_s_at	0.0499	0.012	2.61919	-3.28943	1.06773	PSRC1	proline and serine rich coiled-coil 1
203304_at	0.0294	0.00559	2.91269	-2.60129	1.06744	BAMBI	BMP and activin membrane bound inhibitor
201458_s_at	8.86e-06	3.39e-08	6.66924	8.74728	1.06693	BUB3	BUB3, mitotic checkpoint protein
200962_at	0.034	0.00691	2.83354	-2.79183	1.06539	RPL31	ribosomal protein L31
225972_at	0.0231	0.00391	3.04438	-2.27656	1.06472	TMEM64	transmembrane protein 64
221514_at	0.00033	5.76e-06	5.15068	3.84374	1.06414	UTP14A	UTP14A small subunit processome component
218445_at	0.0134	0.00173	3.33445	-1.52963	1.06386	H2AFY2	H2A histone family member Y2
210983_s_at	0.0366	0.0077	2.79201	-2.89039	1.0636	MCM7	minichromosome maintenance complex component 7
203521_s_at	0.000243	3.7e-06	5.28327	4.26541	1.06296	ZNF318	zinc finger protein 318
217550_at	0.00168	6.85e-05	4.39426	1.4946	1.06253	ATF6	activating transcription factor 6
1554597_at	0.000992	3.06e-05	4.64411	2.25781	1.06214	LIG3	DNA ligase 3
225742_at	0.00628	0.000545	3.72764	-0.455542	1.06195	MDM4	MDM4, p53 regulator
1554547_at	0.0229	0.00387	3.04872	-2.26571	1.06103	FAM13C	family with sequence similarity 13 member C
203856_at	0.00215	9.98e-05	4.27601	1.13879	1.06096	VRK1	vaccinia related kinase 1
203549_s_at	0.0369	0.0078	2.78743	-2.90119	1.06075	LPL	lipoprotein lipase
233461_x_at	0.00238	0.000116	4.22793	0.995245	1.06008	ZNF226	zinc finger protein 226
212510_at	0.0234	0.00401	3.03555	-2.29865	1.05994	GPD1L	glycerol-3-phosphate dehydrogenase 1-like
224885_s_at	0.000529	1.15e-05	4.94113	3.18232	1.05969	KRTCAP2	keratinocyte associated protein 2
222752_s_at	0.00158	6.16e-05	4.4274	1.59498	1.05959	TMEM206	transmembrane protein 206
226877_at	0.00177	7.4e-05	4.36998	1.42125	1.05869	RPL32P3	ribosomal protein L32 pseudogene 3
221677_s_at	0.00111	3.59e-05	4.59433	2.10461	1.058	DONSON	downstream neighbor of SON
209015_s_at	0.000538	1.19e-05	4.93319	3.15742	1.05722	DNAJB6	DnaJ heat shock protein family (Hsp40) member B6
1558732_at	0.00559	0.000452	3.78964	-0.28046	1.05683	MAP4K4	mitogen-activated protein kinase kinase kinase kinase 4
224736_at	6.41e-05	5.32e-07	5.85872	6.11607	1.0567	CCAR1	cell division cycle and apoptosis regulator 1
212591_at	0.000161	2.03e-06	5.46245	4.83854	1.05639	ARID4B///RBM34	AT-rich interaction domain 4B///RNA binding motif protein 34
220643_s_at	0.00153	5.86e-05	4.44289	1.64197	1.05609	FAIM	Fas apoptotic inhibitory molecule
223494_at	0.000337	5.96e-06	5.14047	3.81135	1.05608	MGEA5	meningioma expressed antigen 5 (hyaluronidase)
205339_at	0.00824	0.000827	3.5883	-0.84362	1.05585	STIL	SCL/TAL1 interrupting locus
203411_s_at	0.00224	0.000106	4.25687	1.08158	1.05585	LMNA	lamin A/C
235500_at	0.00143	5.25e-05	4.47693	1.7455	1.05561	HNRNPC	heterogeneous nuclear ribonucleoprotein C (C1/C2)
203064_s_at	0.00097	2.97e-05	4.65325	2.28602	1.05545	FOXK2	forkhead box K2
1568592_at	0.0322	0.0064	2.86243	-2.7227	1.05456	TRIM69	tripartite motif containing 69
209433_s_at	0.00872	0.000908	3.55684	-0.930144	1.051	PPAT	phosphoribosyl pyrophosphate amidotransferase
214211_at	0.00513	0.000395	3.83419	-0.15378	1.05095	FTH1	ferritin heavy chain 1
222476_at	0.000405	7.68e-06	5.0644	3.57059	1.05093	CNOT6	CCR4-NOT transcription complex subunit 6
230407_at	0.00217	0.000101	4.27318	1.13034	1.05014	SBNO1	strawberry notch homolog 1
217946_s_at	0.000598	1.39e-05	4.88587	3.00909	1.04955	SAE1	SUMO1 activating enzyme subunit 1
208300_at	0.0166	0.00239	3.22191	-1.82437	1.04823	PTPRH	protein tyrosine phosphatase, receptor type H
201797_s_at	0.00791	0.000778	3.60915	-0.786033	1.0474	VARS	valyl-tRNA synthetase
208926_at	0.0131	0.00168	3.34589	-1.49934	1.04666	NEU1	neuraminidase 1 (lysosomal sialidase)
203291_at	5.68e-05	4.45e-07	5.91156	6.28717	1.0466	CNOT4	CCR4-NOT transcription complex subunit 4
224804_s_at	0.000105	1.09e-06	5.64763	5.43413	1.04624	FAM219B	family with sequence similarity 219 member B
229050_s_at	0.00778	0.000759	3.61709	-0.764068	1.04581	SNORA17B///SNORA17A///SNHG7	small nucleolar RNA, H/ACA box 17B///small nucleolar RNA, H/ACA box 17A///small nucleolar RNA host gene 7
227384_s_at	0.00531	0.000416	3.81684	-0.203189	1.04579	LOC727820	uncharacterized LOC727820
201941_at	0.00445	0.000316	3.90684	0.054369	1.04547	CPD	carboxypeptidase D
222768_s_at	0.000231	3.42e-06	5.30685	4.34065	1.04471	TRMT6	tRNA methyltransferase 6
207809_s_at	0.00441	0.000311	3.91187	0.068859	1.0445	ATP6AP1	ATPase H+ transporting accessory protein 1
203773_x_at	0.016	0.00228	3.23813	-1.78227	1.04249	BLVRA	biliverdin reductase A
215493_x_at	0.000487	1.02e-05	4.97917	3.3019	1.04213	BTN2A1	butyrophilin subfamily 2 member A1
227415_at	0.00193	8.5e-05	4.32663	1.29065	1.04181	DGKH	diacylglycerol kinase eta
218594_at	0.00164	6.55e-05	4.408	1.53619	1.04164	HEATR1	HEAT repeat containing 1
201242_s_at	0.00071	1.8e-05	4.80686	2.76233	1.04136	ATP1B1	ATPase Na+/K+ transporting subunit beta 1
212964_at	0.0468	0.011	2.65406	-3.21038	1.04071	HIC2	hypermethylated in cancer 2
219544_at	0.0187	0.00286	3.15781	-1.9895	1.04063	BORA	bora, aurora kinase A activator
213427_at	0.00161	6.36e-05	4.41748	1.56489	1.04049	RPP40	ribonuclease P/MRP subunit p40
221523_s_at	0.00903	0.000959	3.53823	-0.981126	1.04032	RRAGD	Ras related GTP binding D
203238_s_at	0.0249	0.00438	3.00357	-2.37821	1.03973	NOTCH3	notch 3
222640_at	0.00147	5.5e-05	4.46225	1.70083	1.03953	DNMT3A	DNA methyltransferase 3 alpha
211928_at	3.09e-05	1.86e-07	6.1679	7.11872	1.03908	DYNC1H1	dynein cytoplasmic 1 heavy chain 1
225646_at	0.00675	0.000609	3.69107	-0.558157	1.03868	CTSC	cathepsin C
226605_at	0.00162	6.43e-05	4.41385	1.55392	1.03865	DGKQ	diacylglycerol kinase theta
219202_at	0.000614	1.45e-05	4.87283	2.96828	1.03854	RHBDF2	rhomboid 5 homolog 2
224772_at	0.0105	0.0012	3.46087	-1.19153	1.03848	NAV1	neuron navigator 1
205380_at	0.0099	0.0011	3.49037	-1.1116	1.03836	PDZK1	PDZ domain containing 1
220940_at	0.00869	0.000902	3.559	-0.924225	1.0373	ANKRD36B	ankyrin repeat domain 36B
227804_at	0.0108	0.00126	3.44459	-1.23547	1.03533	TLCD1	TLC domain containing 1
222581_at	0.000253	3.92e-06	5.26606	4.21056	1.03211	XPR1	xenotropic and polytropic retrovirus receptor 1
219071_x_at	0.016	0.00227	3.2404	-1.77636	1.03197	HGH1	HGH1 homolog
229253_at	0.000216	3.13e-06	5.33325	4.42492	1.03196	THEM4	thioesterase superfamily member 4
236816_at	0.00111	3.6e-05	4.59344	2.10188	1.03136	NAA25	N(alpha)-acetyltransferase 25, NatB auxiliary subunit
204639_at	0.00497	0.000376	3.8505	-0.107204	1.03061	ADA	adenosine deaminase
219644_at	0.00119	4.01e-05	4.5606	2.00112	1.03007	CEP83	centrosomal protein 83
218361_at	0.0011	3.58e-05	4.59558	2.10846	1.02981	GOLPH3L	golgi phosphoprotein 3 like
227761_at	0.00601	0.00051	3.75008	-0.392337	1.02931	MYO5A	myosin VA
208815_x_at	4.34e-05	3.07e-07	6.02058	6.64056	1.02827	HSPA4	heat shock protein family A (Hsp70) member 4
201485_s_at	0.000275	4.42e-06	5.23015	4.09619	1.02815	RCN2	reticulocalbin 2
228158_at	0.0237	0.00409	3.02822	-2.31693	1.0278	LOC100996735///LOC100996732///LOC654342///LOC645166	uncharacterized LOC100996735///uncharacterized LOC100996732///lymphocyte-specific protein 1 pseudogene///lymphocyte-specific protein 1 pseudogene
203782_s_at	0.000521	1.13e-05	4.94866	3.20599	1.02774	POLRMT	RNA polymerase mitochondrial
226335_at	0.0074	0.0007	3.64466	-0.687592	1.02737	RPS6KA3	ribosomal protein S6 kinase A3
204788_s_at	0.000165	2.11e-06	5.45119	4.80243	1.02641	PPOX	protoporphyrinogen oxidase
208824_x_at	0.00146	5.47e-05	4.46445	1.70752	1.0258	CDK16	cyclin dependent kinase 16
223538_at	0.00289	0.000159	4.12914	0.70233	1.02493	SERF1B///SERF1A	small EDRK-rich factor 1B///small EDRK-rich factor 1A
225444_at	0.00399	0.000265	3.96391	0.219172	1.02468	UBN2	ubinuclein 2
213460_x_at	0.000112	1.2e-06	5.61926	5.34269	1.0241	NSUN5P2///NSUN5P1	NOP2/Sun RNA methyltransferase family member 5 pseudogene 2///NOP2/Sun RNA methyltransferase family member 5 pseudogene 1
210891_s_at	1.85e-05	9.04e-08	6.38043	7.80917	1.02408	GTF2IP4///GTF2IP1///GTF2I	general transcription factor IIi pseudogene 4///general transcription factor IIi pseudogene 1///general transcription factor IIi
202469_s_at	0.000154	1.88e-06	5.48502	4.91099	1.0239	CPSF6	cleavage and polyadenylation specific factor 6
221498_at	0.000143	1.68e-06	5.51791	5.0166	1.02247	SNX27	sorting nexin family member 27
210054_at	0.00111	3.63e-05	4.59145	2.09575	1.022	HAUS3	HAUS augmin like complex subunit 3
204835_at	0.0132	0.00169	3.34383	-1.50481	1.02132	POLA1	DNA polymerase alpha 1, catalytic subunit
221842_s_at	0.00041	7.89e-06	5.05597	3.54397	1.02054	LOC100506639///ZNF131	uncharacterized LOC100506639///zinc finger protein 131
225935_at	0.00992	0.00111	3.48906	-1.11515	1.02009	CUX1	cut like homeobox 1
208931_s_at	0.00157	6.13e-05	4.42892	1.59957	1.01999	ILF3	interleukin enhancer binding factor 3
229074_at	0.00659	0.000587	3.70341	-0.523592	1.01958	EHD4	EH domain containing 4
233198_at	0.0117	0.00142	3.40355	-1.34572	1.01922	GOLGA2P5	golgin A2 pseudogene 5
204319_s_at	0.0141	0.00187	3.30909	-1.59658	1.01847	RGS10	regulator of G-protein signaling 10
221826_at	0.00652	0.000579	3.70774	-0.511435	1.01827	ANGEL2	angel homolog 2
225485_at	0.0154	0.00214	3.26142	-1.72157	1.01815	CEP41	centrosomal protein 41
208938_at	0.000276	4.48e-06	5.22637	4.08419	1.01719	PRCC	papillary renal cell carcinoma (translocation-associated)
218376_s_at	0.00753	0.000719	3.63564	-0.71264	1.01596	MICAL1	microtubule associated monooxygenase, calponin and LIM domain containing 1
201202_at	0.00613	0.000524	3.74093	-0.418149	1.01577	PCNA	proliferating cell nuclear antigen
215235_at	0.00136	4.87e-05	4.50021	1.81644	1.01572	SPTAN1	spectrin alpha, non-erythrocytic 1
203068_at	0.00637	0.000556	3.72119	-0.473682	1.01535	KLHL21	kelch like family member 21
219477_s_at	0.0217	0.0036	3.07515	-2.19935	1.01421	LOC101930578///MRPS31P5///THSD1	uncharacterized LOC101930578///mitochondrial ribosomal protein S31 pseudogene 5///thrombospondin type 1 domain containing 1
213378_s_at	0.00541	0.00043	3.8065	-0.232607	1.01385	LOC642846///DDX12P///DDX11	DEAD/H (Asp-Glu-Ala-Asp/His) box polypeptide 11-like///DEAD/H-box helicase 12, pseudogene///DEAD/H-box helicase 11
226075_at	0.0428	0.00967	2.70456	-3.09457	1.01381	SPSB1	splA/ryanodine receptor domain and SOCS box containing 1
235542_at	0.000912	2.71e-05	4.68065	2.37063	1.01174	TET3	tet methylcytosine dioxygenase 3
208836_at	0.0172	0.00253	3.2013	-1.87769	1.0115	ATP1B3	ATPase Na+/K+ transporting subunit beta 3
227931_at	0.0381	0.00818	2.76916	-2.94418	1.01131	INO80D	INO80 complex subunit D
203564_at	0.00789	0.000774	3.61073	-0.781679	1.01106	FANCG	Fanconi anemia complementation group G
214004_s_at	0.00152	5.77e-05	4.44774	1.65673	1.01076	VGLL4	vestigial like family member 4
1558397_at	0.00995	0.00111	3.48762	-1.11906	1.01012	PECAM1	platelet and endothelial cell adhesion molecule 1
223342_at	0.00673	0.000605	3.69308	-0.552522	1.0096	RRM2B	ribonucleotide reductase regulatory TP53 inducible subunit M2B
1558322_a_at	0.0217	0.00357	3.07758	-2.19322	1.0095	PAQR9	progestin and adipoQ receptor family member 9
224482_s_at	0.0112	0.00132	3.42784	-1.28057	1.00924	RAB11FIP4	RAB11 family interacting protein 4
243709_at	0.00896	0.000949	3.54201	-0.970788	1.00913	SLC38A9	solute carrier family 38 member 9
202033_s_at	0.00993	0.00111	3.48861	-1.11638	1.00907	RB1CC1	RB1 inducible coiled-coil 1
227896_at	0.00194	8.57e-05	4.32393	1.28255	1.00874	BCCIP	BRCA2 and CDKN1A interacting protein
209545_s_at	0.0219	0.00364	3.07096	-2.20989	1.00792	RIPK2	receptor interacting serine/threonine kinase 2
223363_at	1.67e-05	7.72e-08	6.42679	7.95979	1.00779	PSMG3	proteasome assembly chaperone 3
224746_at	0.00125	4.28e-05	4.54043	1.93933	1.00779	KIAA1522	KIAA1522
218434_s_at	0.00647	0.000573	3.7115	-0.500898	1.00771	AACS	acetoacetyl-CoA synthetase
226826_at	0.00172	7.11e-05	4.38232	1.45851	1.00696	LSM11	LSM11, U7 small nuclear RNA associated
203485_at	0.0193	0.003	3.14048	-2.03377	1.00665	RTN1	reticulon 1
201985_at	0.0112	0.00133	3.42595	-1.28563	1.00631	KIAA0196	KIAA0196
236520_at	0.0201	0.0032	3.11765	-2.09188	1.00615	SDCBP2-AS1	SDCBP2 antisense RNA 1
227852_at	4.41e-05	3.17e-07	6.01151	6.61115	1.00598	RP9	retinitis pigmentosa 9 (autosomal dominant)
1559739_at	0.0103	0.00117	3.4707	-1.16494	1.00586	CHPT1	choline phosphotransferase 1
241682_at	0.0152	0.0021	3.26795	-1.70452	1.00582	KLHL23	kelch like family member 23
228046_at	0.049	0.0117	2.62846	-3.26849	1.00574	ZNF827	zinc finger protein 827
206683_at	0.0204	0.00327	3.11015	-2.11092	1.00498	ZNF165	zinc finger protein 165
214132_at	0.0033	0.000197	4.0599	0.498802	1.00429	ATP5C1	ATP synthase, H+ transporting, mitochondrial F1 complex, gamma polypeptide 1
203269_at	0.00184	7.87e-05	4.35081	1.36343	1.00409	NSMAF	neutral sphingomyelinase activation associated factor
203231_s_at	0.0132	0.0017	3.34244	-1.50848	1.00401	ATXN1	ataxin 1
223993_s_at	0.0175	0.00261	3.18989	-1.90712	1.00344	CNIH4	cornichon family AMPA receptor auxiliary protein 4
201795_at	0.0027	0.000143	4.16302	0.802441	1.00284	LBR	lamin B receptor
216237_s_at	0.0436	0.00994	2.69366	-3.1197	1.00236	MCM5	minichromosome maintenance complex component 5
227249_at	0.0105	0.00121	3.46008	-1.19366	1.00119	NDE1	nudE neurodevelopment protein 1
201074_at	0.00012	1.32e-06	5.59078	5.25097	1.00069	SMARCC1	SWI/SNF related, matrix associated, actin dependent regulator of chromatin subfamily c member 1
214773_x_at	0.000302	5.07e-06	5.18927	3.96622	1.00063	TIPRL	TOR signaling pathway regulator
223366_at	0.0213	0.00349	3.0863	-2.17125	1.00046	ZNF704	zinc finger protein 704
201587_s_at	0.00517	0.0004	3.83035	-0.164726	1.00034	IRAK1	interleukin 1 receptor associated kinase 1
202184_s_at	0.000139	1.63e-06	5.52796	5.04892	1.00024	NUP133	nucleoporin 133
209732_at	0.032	0.00635	-2.86503	-2.71647	-1.00099	CLEC2B	C-type lectin domain family 2 member B
213375_s_at	0.0359	0.00749	-2.80266	-2.86521	-1.00122	N4BP2L1	NEDD4 binding protein 2 like 1
227961_at	0.00613	0.000525	-3.73999	-0.420805	-1.00125	CTSB	cathepsin B
225311_at	0.0167	0.00242	-3.21756	-1.83563	-1.0021	IVD	isovaleryl-CoA dehydrogenase
203658_at	0.000571	1.31e-05	-4.90319	3.06335	-1.00256	SLC25A20	solute carrier family 25 member 20
209208_at	0.00176	7.3e-05	-4.37402	1.43344	-1.00313	MPDU1	mannose-P-dolichol utilization defect 1
231663_s_at	0.0156	0.00219	-3.25274	-1.74422	-1.00365	ARG1	arginase 1
177_at	0.0153	0.00213	-3.26302	-1.71741	-1.00376	PLD1	phospholipase D1
217177_s_at	0.000562	1.27e-05	-4.9112	3.08843	-1.00436	PTPRB	protein tyrosine phosphatase, receptor type B
211924_s_at	0.0226	0.00382	-3.05377	-2.25306	-1.00445	PLAUR	plasminogen activator, urokinase receptor
205357_s_at	0.0111	0.00131	-3.43108	-1.27183	-1.00508	AGTR1	angiotensin II receptor type 1
213515_x_at	0.0452	0.0105	-2.6728	-3.16759	-1.00523	HBG2///HBG1	hemoglobin subunit gamma 2///hemoglobin subunit gamma 1
231686_at	0.00346	0.000213	-4.03502	0.426024	-1.0069	GATM	glycine amidinotransferase
1559419_at	0.000965	2.94e-05	-4.65635	2.29557	-1.00795	CACNB2	calcium voltage-gated channel auxiliary subunit beta 2
231359_at	0.00022	3.22e-06	-5.32442	4.39673	-1.00938	APOH	apolipoprotein H
215983_s_at	0.0127	0.00159	-3.36443	-1.45012	-1.00978	UBXN8	UBX domain protein 8
230938_x_at	4.84e-08	3.63e-11	-8.71787	15.2612	-1.00978	ATF5	activating transcription factor 5
201508_at	0.0197	0.00308	-3.1307	-2.05869	-1.01037	IGFBP4	insulin like growth factor binding protein 4
223426_s_at	0.00308	0.000176	-4.0955	0.603249	-1.01063	EPB41L4B	erythrocyte membrane protein band 4.1 like 4B
209267_s_at	0.00237	0.000115	-4.23082	1.00385	-1.01123	SLC39A8	solute carrier family 39 member 8
242153_at	0.00446	0.000317	-3.90603	0.052052	-1.01158	LARP1B	La ribonucleoprotein domain family member 1B
231671_at	0.0129	0.00163	-3.35629	-1.47173	-1.01164	FGA	fibrinogen alpha chain
236261_at	0.0144	0.00193	-3.29691	-1.62863	-1.0119	OSBPL6	oxysterol binding protein like 6
203735_x_at	0.000412	7.95e-06	-5.05375	3.53695	-1.01203	PPFIBP1	PPFIA binding protein 1
202772_at	0.00209	9.54e-05	-4.29034	1.18172	-1.01207	HMGCL	3-hydroxymethyl-3-methylglutaryl-CoA lyase
220975_s_at	0.00703	0.000644	-3.67237	-0.610394	-1.01248	C1QTNF1	C1q and tumor necrosis factor related protein 1
206833_s_at	0.02	0.00316	-3.12185	-2.08122	-1.01325	LOC101927144///ACYP2	uncharacterized LOC101927144///acylphosphatase 2
211715_s_at	0.0175	0.00261	-3.19088	-1.90457	-1.01331	BDH1	3-hydroxybutyrate dehydrogenase, type 1
1554462_a_at	0.0133	0.00171	-3.34018	-1.51446	-1.01352	DNAJB9	DnaJ heat shock protein family (Hsp40) member B9
236600_at	0.00394	0.000261	-3.96951	0.235388	-1.01401	SPG20	spastic paraplegia 20 (Troyer syndrome)
221815_at	0.0277	0.00513	-2.94482	-2.52294	-1.01426	ABHD2	abhydrolase domain containing 2
227719_at	0.0493	0.0118	-2.62491	-3.27651	-1.01471	SMAD9	SMAD family member 9
219054_at	0.0185	0.00283	-3.16205	-1.97864	-1.01486	NPR3	natriuretic peptide receptor 3
219431_at	4.29e-07	5.89e-10	-7.87146	12.6134	-1.01639	ARHGAP10	Rho GTPase activating protein 10
222731_at	0.0101	0.00115	-3.47764	-1.14613	-1.01687	ZDHHC2	zinc finger DHHC-type containing 2
225534_at	0.0103	0.00117	-3.47125	-1.16346	-1.01799	SMIM19	small integral membrane protein 19
1561336_at	0.00747	0.00071	-3.63978	-0.701145	-1.0181	DNASE1L3	deoxyribonuclease 1 like 3
211235_s_at	8.12e-05	7.45e-07	-5.75918	5.79417	-1.01887	ESR1	estrogen receptor 1
205251_at	0.0221	0.0037	-3.06444	-2.22628	-1.01898	PER2	period circadian clock 2
228532_at	0.0105	0.0012	-3.46125	-1.19051	-1.01944	C1orf162	chromosome 1 open reading frame 162
203854_at	0.00563	0.000456	-3.78661	-0.289061	-1.01987	CFI	complement factor I
238163_at	1.74e-07	2.07e-10	-8.18618	13.6069	-1.02088	LOC102725343	uncharacterized LOC102725343
207883_s_at	0.0463	0.0109	-2.65892	-3.19929	-1.02124	TFR2	transferrin receptor 2
233748_x_at	0.00332	0.000199	-4.05698	0.490259	-1.0218	PRKAG2	protein kinase AMP-activated non-catalytic subunit gamma 2
227253_at	0.0149	0.00203	-3.27926	-1.67492	-1.02213	CP	ceruloplasmin (ferroxidase)
225792_at	0.0141	0.00188	-3.30646	-1.60349	-1.02277	HOOK1	hook microtubule tethering protein 1
210739_x_at	0.0217	0.0036	-3.07492	-2.19994	-1.02277	SLC4A4	solute carrier family 4 member 4
202862_at	0.00853	0.000875	-3.56917	-0.896284	-1.02322	FAH	fumarylacetoacetate hydrolase
210962_s_at	0.00136	4.85e-05	-4.50181	1.82133	-1.02461	AKAP9	A-kinase anchoring protein 9
214696_at	0.0155	0.00216	-3.25683	-1.73357	-1.02471	MIR22///MIR22HG	microRNA 22///MIR22 host gene
221511_x_at	0.00423	0.000292	-3.93218	0.127401	-1.02482	DYX1C1-CCPG1///CCPG1	DYX1C1-CCPG1 readthrough (NMD candidate)///cell cycle progression 1
1560112_at	0.00302	0.000171	-4.10589	0.633827	-1.02567	WDFY2	WD repeat and FYVE domain containing 2
229958_at	0.0109	0.00128	-3.44027	-1.24711	-1.02596	CLN8	ceroid-lipofuscinosis, neuronal 8
218036_x_at	0.00888	0.000937	-3.54633	-0.958958	-1.02719	NMD3	NMD3 ribosome export adaptor
205913_at	0.0151	0.00208	-3.27151	-1.69522	-1.02772	PLIN1	perilipin 1
235341_at	0.0135	0.00176	-3.33015	-1.541	-1.02865	DNAJC3	DnaJ heat shock protein family (Hsp40) member C3
206204_at	0.0179	0.0027	-3.17881	-1.93563	-1.02884	GRB14	growth factor receptor bound protein 14
225539_at	0.0218	0.0036	-3.07455	-2.20086	-1.02917	ZBTB21	zinc finger and BTB domain containing 21
213306_at	0.0284	0.00533	-2.93105	-2.55661	-1.02985	MPDZ	multiple PDZ domain crumbs cell polarity complex component
211569_s_at	0.0145	0.00195	-3.29343	-1.63777	-1.02997	HADH	hydroxyacyl-CoA dehydrogenase
231730_at	0.0135	0.00175	-3.33167	-1.53698	-1.03191	SEPSECS	Sep (O-phosphoserine) tRNA:Sec (selenocysteine) tRNA synthase
209123_at	0.00549	0.00044	-3.79864	-0.254929	-1.03231	QDPR	quinoid dihydropteridine reductase
209122_at	0.0196	0.00307	-3.13222	-2.05484	-1.03231	PLIN2	perilipin 2
232138_at	0.0374	0.00795	-2.77973	-2.91932	-1.03232	MBNL2	muscleblind like splicing regulator 2
240362_at	0.000781	2.1e-05	-4.75846	2.61175	-1.03262	MPC1	mitochondrial pyruvate carrier 1
235016_at	0.0297	0.0057	-2.90597	-2.61761	-1.03281	REEP3	receptor accessory protein 3
209385_s_at	0.000125	1.4e-06	-5.57231	5.19154	-1.0329	PROSC	proline synthetase cotranscribed homolog (bacterial)
204191_at	0.00265	0.000138	-4.17261	0.830856	-1.03367	IFNAR1	interferon alpha and beta receptor subunit 1
212419_at	0.00478	0.000355	-3.86893	-0.054479	-1.03537	ZCCHC24	zinc finger CCHC-type containing 24
202960_s_at	0.00789	0.000774	-3.61072	-0.78169	-1.03649	MUT	methylmalonyl-CoA mutase
216223_at	0.0198	0.00313	-3.1259	-2.07092	-1.03653	CPN2	carboxypeptidase N subunit 2
214467_at	0.0309	0.00602	-2.88513	-2.66804	-1.03723	GPR65	G protein-coupled receptor 65
205582_s_at	0.0172	0.00254	-3.20075	-1.8791	-1.03846	GGT5	gamma-glutamyltransferase 5
209933_s_at	0.0124	0.00154	-3.37696	-1.41676	-1.03933	CD300A	CD300a molecule
212459_x_at	0.00383	0.000249	-3.98482	0.279818	-1.04032	SUCLG2	succinate-CoA ligase GDP-forming beta subunit
209210_s_at	0.000889	2.58e-05	-4.69567	2.41708	-1.04058	FERMT2	fermitin family member 2
235670_at	0.0117	0.00141	-3.40565	-1.34011	-1.04094	STX11	syntaxin 11
1562718_at	0.000154	1.89e-06	-5.48398	4.90765	-1.0422	LOC102724449	uncharacterized LOC102724449
220646_s_at	0.00858	0.000883	-3.56633	-0.904088	-1.04313	KLRF1	killer cell lectin like receptor F1
227092_at	0.00519	0.000402	-3.82814	-0.171026	-1.04314	LOC101927752	uncharacterized LOC101927752
204389_at	0.00294	0.000164	-4.11829	0.670326	-1.0432	MAOA	monoamine oxidase A
235766_x_at	0.0178	0.00268	-3.18152	-1.92864	-1.04333	RAB27A	RAB27A, member RAS oncogene family
218869_at	0.00816	0.000817	-3.59251	-0.832004	-1.04372	MLYCD	malonyl-CoA decarboxylase
222957_at	0.00248	0.000125	-4.20564	0.928897	-1.04447	NEU4	neuraminidase 4
222921_s_at	0.0123	0.00153	-3.37742	-1.41552	-1.04451	HEY2	hes related family bHLH transcription factor with YRPW motif 2
229084_at	0.00313	0.000181	-4.08721	0.57889	-1.04506	CNTN4	contactin 4
207122_x_at	0.0414	0.00922	-2.72302	-3.05184	-1.04603	SULT1A2	sulfotransferase family 1A member 2
203433_at	0.000273	4.37e-06	-5.23374	4.10762	-1.04616	ST20-MTHFS///MTHFS	ST20-MTHFS readthrough///5,10-methenyltetrahydrofolate synthetase (5-formyltetrahydrofolate cyclo-ligase)
228142_at	0.00252	0.000128	-4.19851	0.907714	-1.04665	UQCR10	ubiquinol-cytochrome c reductase, complex III subunit X
205898_at	0.0372	0.0079	-2.78247	-2.91289	-1.04666	CX3CR1	C-X3-C motif chemokine receptor 1
215299_x_at	0.0481	0.0115	-2.6383	-3.24619	-1.04686	SULT1A1	sulfotransferase family 1A member 1
238647_at	0.00113	3.71e-05	-4.58411	2.07324	-1.04864	C14orf28	chromosome 14 open reading frame 28
214146_s_at	0.000386	7.18e-06	-5.08447	3.63402	-1.04907	PPBP	pro-platelet basic protein
228063_s_at	0.0488	0.0117	-2.6297	-3.26567	-1.0491	NAP1L5	nucleosome assembly protein 1 like 5
229456_s_at	0.000138	1.6e-06	-5.53341	5.06642	-1.04971	DDAH1	dimethylarginine dimethylaminohydrolase 1
235013_at	0.000715	1.83e-05	-4.8017	2.74626	-1.04986	SLC31A1	solute carrier family 31 member 1
210888_s_at	0.00227	0.000109	-4.24932	1.05903	-1.04993	ITIH1	inter-alpha-trypsin inhibitor heavy chain 1
225524_at	0.00375	0.00024	-3.99603	0.312409	-1.05147	ANTXR2	anthrax toxin receptor 2
1556021_at	0.00138	4.97e-05	-4.49411	1.79784	-1.05176	GPR180	G protein-coupled receptor 180
235267_at	0.000112	1.19e-06	-5.62019	5.34568	-1.05188	MAGI2-AS3	MAGI2 antisense RNA 3
205614_x_at	0.0166	0.00241	-3.21922	-1.83133	-1.05384	MST1	macrophage stimulating 1
202340_x_at	0.000169	2.18e-06	-5.44066	4.76868	-1.0547	NR4A1	nuclear receptor subfamily 4 group A member 1
207308_at	0.0111	0.0013	-3.43312	-1.26635	-1.05499	SLCO1A2	solute carrier organic anion transporter family member 1A2
227574_at	0.0127	0.0016	-3.36204	-1.45646	-1.05504	OBSL1	obscurin like 1
209841_s_at	0.000142	1.67e-06	-5.52041	5.02464	-1.05744	LRRN3	leucine rich repeat neuronal 3
221142_s_at	0.00634	0.000552	-3.72344	-0.467354	-1.05764	PECR	peroxisomal trans-2-enoyl-CoA reductase
218718_at	0.00917	0.000983	-3.53004	-1.00354	-1.05855	PDGFC	platelet derived growth factor C
206515_at	0.0385	0.00831	-2.76293	-2.95879	-1.05932	CYP4F3	cytochrome P450 family 4 subfamily F member 3
224605_at	0.00273	0.000145	-4.15715	0.785077	-1.06002	C4orf3	chromosome 4 open reading frame 3
219250_s_at	0.0199	0.00314	-3.1241	-2.07551	-1.06091	FLRT3	fibronectin leucine rich transmembrane protein 3
210663_s_at	0.0364	0.00766	-2.79431	-2.88494	-1.06096	KYNU	kynureninase
214370_at	0.00183	7.79e-05	-4.354	1.37304	-1.06246	S100A8	S100 calcium binding protein A8
204731_at	0.0406	0.00899	-2.73273	-3.02929	-1.06339	TGFBR3	transforming growth factor beta receptor 3
238458_at	0.0179	0.0027	-3.17888	-1.93545	-1.06624	MICU3	mitochondrial calcium uptake family member 3
227333_at	0.000309	5.25e-06	-5.1787	3.93264	-1.06639	DCUN1D3	defective in cullin neddylation 1 domain containing 3
205892_s_at	0.0217	0.00359	-3.07568	-2.19801	-1.06713	FABP1	fatty acid binding protein 1
222698_s_at	0.0101	0.00113	-3.48101	-1.13699	-1.06837	IMPACT	impact RWD domain protein
203279_at	0.000476	9.76e-06	-4.99203	3.34237	-1.06944	EDEM1	ER degradation enhancing alpha-mannosidase like protein 1
207251_at	0.000173	2.26e-06	-5.42996	4.73439	-1.06972	MEP1B	meprin A subunit beta
206834_at	0.00417	0.000285	-3.94025	0.150703	-1.06976	HBD	hemoglobin subunit delta
206349_at	1.81e-05	8.77e-08	-6.38952	7.83871	-1.07028	LGI1	leucine rich glioma inactivated 1
206702_at	0.0182	0.00277	-3.16923	-1.96022	-1.07036	TEK	TEK receptor tyrosine kinase
206058_at	0.0431	0.00976	-2.70084	-3.10315	-1.07123	SLC6A12	solute carrier family 6 member 12
231751_at	0.0111	0.00131	-3.43046	-1.2735	-1.07161	ABCG8	ATP binding cassette subfamily G member 8
216033_s_at	0.0149	0.00205	-3.27675	-1.6815	-1.07228	FYN	FYN proto-oncogene, Src family tyrosine kinase
203671_at	0.000477	9.8e-06	-4.99053	3.33765	-1.07275	TPMT	thiopurine S-methyltransferase
223939_at	0.0372	0.0079	-2.78221	-2.9135	-1.07362	SUCNR1	succinate receptor 1
206481_s_at	0.00718	0.000667	-3.6606	-0.643237	-1.07402	LDB2	LIM domain binding 2
209357_at	0.0285	0.00535	-2.92913	-2.56129	-1.07463	CITED2	Cbp/p300 interacting transactivator with Glu/Asp rich carboxy-terminal domain 2
210284_s_at	0.0032	0.000187	-4.07578	0.545351	-1.07608	TAB2	TGF-beta activated kinase 1/MAP3K7 binding protein 2
230951_at	0.00784	0.000768	-3.61344	-0.774165	-1.07678	EPB41L5	erythrocyte membrane protein band 4.1 like 5
1552281_at	0.0482	0.0115	-2.6371	-3.24892	-1.0776	SLC39A5	solute carrier family 39 member 5
1554508_at	0.0347	0.00712	-2.82191	-2.81953	-1.07772	PIK3AP1	phosphoinositide-3-kinase adaptor protein 1
201120_s_at	0.0382	0.00822	-2.76709	-2.94903	-1.07803	PGRMC1	progesterone receptor membrane component 1
206078_at	0.00103	3.21e-05	-4.62923	2.21198	-1.07878	KALRN	kalirin, RhoGEF kinase
229144_at	8.36e-07	1.31e-09	-7.63123	11.8488	-1.08054	KAZN	kazrin, periplakin interacting protein
204544_at	0.021	0.0034	-3.09589	-2.14704	-1.08217	HPS5	HPS5, biogenesis of lysosomal organelles complex 2 subunit 2
207526_s_at	0.0142	0.00189	-3.30472	-1.60808	-1.08252	IL1RL1	interleukin 1 receptor like 1
232591_s_at	0.0254	0.0045	-2.99338	-2.40345	-1.08315	TMEM30A	transmembrane protein 30A
203688_at	0.00154	5.87e-05	-4.44203	1.63937	-1.0844	PKD2	polycystin 2, transient receptor potential cation channel
206436_at	0.00205	9.26e-05	-4.2996	1.2095	-1.08535	MPPED1	metallophosphoesterase domain containing 1
226370_at	0.00562	0.000456	-3.78684	-0.288402	-1.08768	KLHL15	kelch like family member 15
202888_s_at	0.0113	0.00135	-3.42114	-1.29856	-1.08852	ANPEP	alanyl aminopeptidase, membrane
223318_s_at	0.00211	9.65e-05	-4.28654	1.17034	-1.08863	ALKBH7	alkB homolog 7
206290_s_at	0.0207	0.00333	-3.10309	-2.1288	-1.08905	RGS7	regulator of G-protein signaling 7
227345_at	0.0149	0.00203	-3.27896	-1.67573	-1.08977	TNFRSF10D	TNF receptor superfamily member 10d
214970_s_at	0.00339	0.000206	-4.04487	0.454806	-1.09033	ST6GAL1	ST6 beta-galactoside alpha-2,6-sialyltransferase 1
213805_at	0.003	0.000169	-4.10869	0.642054	-1.09123	ABHD5	abhydrolase domain containing 5
211612_s_at	0.026	0.00466	-2.98046	-2.43537	-1.0913	IL13RA1	interleukin 13 receptor subunit alpha 1
229427_at	0.00714	0.000661	-3.66363	-0.634776	-1.09213	SEMA5A	semaphorin 5A
213094_at	0.015	0.00206	-3.27475	-1.68674	-1.09297	ADGRG6	adhesion G protein-coupled receptor G6
217552_x_at	0.00193	8.51e-05	-4.32624	1.2895	-1.09331	CR1	complement component 3b/4b receptor 1 (Knops blood group)
202241_at	0.00953	0.00104	-3.50946	-1.05969	-1.09371	TRIB1	tribbles pseudokinase 1
205141_at	0.0434	0.00986	-2.69691	-3.11222	-1.09419	ANG	angiogenin
231018_at	0.029	0.00547	-2.92121	-2.58058	-1.09526	PALM3	paralemmin 3
215838_at	0.000242	3.66e-06	-5.28655	4.27587	-1.09737	LILRA5	leukocyte immunoglobulin like receptor A5
200769_s_at	0.00757	0.000725	-3.63282	-0.720466	-1.09742	MAT2A	methionine adenosyltransferase 2A
221584_s_at	0.0217	0.00359	-3.07557	-2.19829	-1.09806	KCNMA1	potassium calcium-activated channel subfamily M alpha 1
209740_s_at	0.00112	3.67e-05	-4.58799	2.08514	-1.09814	PNPLA4	patatin like phospholipase domain containing 4
212099_at	0.0242	0.00421	-3.01759	-2.34338	-1.10009	RHOB	ras homolog family member B
226238_at	0.0012	4.08e-05	-4.55531	1.98489	-1.10061	MCEE	methylmalonyl-CoA epimerase
221881_s_at	0.00212	9.73e-05	-4.28395	1.16257	-1.10085	CLIC4	chloride intracellular channel 4
227865_at	0.00215	9.97e-05	-4.2762	1.13938	-1.10137	IDNK	IDNK, gluconokinase
223650_s_at	0.000526	1.15e-05	-4.94359	3.19006	-1.10295	NRBF2	nuclear receptor binding factor 2
230520_at	1.67e-05	7.72e-08	-6.42686	7.96004	-1.10347	AIG1	androgen induced 1
215794_x_at	0.0188	0.0029	-3.1524	-2.00334	-1.10474	GLUD2	glutamate dehydrogenase 2
201329_s_at	0.00297	0.000167	-4.11254	0.653387	-1.10539	ETS2	ETS proto-oncogene 2, transcription factor
207184_at	0.0081	0.000807	-3.59668	-0.820501	-1.10543	SLC6A13	solute carrier family 6 member 13
242341_x_at	0.00732	0.000688	-3.65038	-0.671684	-1.10598	GLYCTK	glycerate kinase
221926_s_at	6.6e-05	5.55e-07	-5.84613	6.07533	-1.10616	IL17RC	interleukin 17 receptor C
205098_at	0.00707	0.00065	-3.66936	-0.618793	-1.10686	CCR1	C-C motif chemokine receptor 1
205872_x_at	0.000848	2.39e-05	-4.72008	2.49266	-1.10722	PDE4DIP	phosphodiesterase 4D interacting protein
226109_at	0.00299	0.000168	-4.11082	0.64833	-1.10726	C21orf91	chromosome 21 open reading frame 91
214864_s_at	0.00971	0.00107	-3.50006	-1.08527	-1.10868	GRHPR	glyoxylate and hydroxypyruvate reductase
209865_at	0.00452	0.000324	-3.89882	0.031298	-1.10884	SLC35A3	solute carrier family 35 member A3
205016_at	0.0053	0.000415	-3.81802	-0.199841	-1.10978	TGFA	transforming growth factor alpha
225688_s_at	0.000486	1.01e-05	-4.98053	3.30618	-1.11056	PHLDB2	pleckstrin homology like domain family B member 2
234980_at	0.00985	0.0011	-3.49299	-1.1045	-1.11095	TMEM56	transmembrane protein 56
220186_s_at	0.0265	0.0048	-2.96993	-2.46131	-1.11152	CDHR2	cadherin related family member 2
1563315_s_at	3.02e-07	3.87e-10	-7.99789	13.0137	-1.11167	ERICH1	glutamate rich 1
242690_at	0.000481	9.96e-06	-4.98565	3.32228	-1.11253	ATP11C	ATPase phospholipid transporting 11C
210549_s_at	3.74e-08	2.53e-11	-8.82919	15.6034	-1.11286	CCL23	C-C motif chemokine ligand 23
230559_x_at	0.0099	0.0011	-3.49015	-1.11221	-1.11299	FGD4	FYVE, RhoGEF and PH domain containing 4
1554483_at	0.00984	0.00109	-3.49337	-1.10346	-1.11356	TMEM37	transmembrane protein 37
216696_s_at	0.00424	0.000293	-3.93193	0.126676	-1.11378	PRODH2	proline dehydrogenase 2
203060_s_at	0.00809	0.000805	-3.59744	-0.8184	-1.11593	PAPSS2	3'-phosphoadenosine 5'-phosphosulfate synthase 2
236141_at	0.00413	0.000279	-3.94718	0.170751	-1.11623	HAND2-AS1	HAND2 antisense RNA 1 (head to head)
219615_s_at	0.00918	0.000985	-3.52922	-1.00578	-1.11764	KCNK5	potassium two pore domain channel subfamily K member 5
223218_s_at	0.0111	0.0013	-3.43317	-1.26623	-1.11888	NFKBIZ	NFKB inhibitor zeta
230109_at	0.0446	0.0103	-2.67991	-3.15129	-1.1197	PDE7B	phosphodiesterase 7B
201976_s_at	0.00217	0.000101	-4.27259	1.12857	-1.11972	MYO10	myosin X
228486_at	0.0189	0.00291	-3.15126	-2.00626	-1.12209	SLC44A1	solute carrier family 44 member 1
209712_at	0.000147	1.75e-06	-5.50686	4.98112	-1.12244	SLC35D1	solute carrier family 35 member D1
204608_at	0.0201	0.00321	-3.11666	-2.09439	-1.12433	ASL	argininosuccinate lyase
201963_at	0.00504	0.000384	-3.84361	-0.126886	-1.1261	ACSL1	acyl-CoA synthetase long-chain family member 1
219462_at	0.000229	3.38e-06	-5.31043	4.35207	-1.1265	TMEM53	transmembrane protein 53
209978_s_at	0.00379	0.000245	-3.98997	0.294786	-1.12686	PLG///LPA	plasminogen///lipoprotein(a)
214505_s_at	0.00403	0.000269	-3.95958	0.206626	-1.12768	FHL1	four and a half LIM domains 1
222666_s_at	0.0263	0.00474	-2.97458	-2.44987	-1.13043	RCL1	RNA terminal phosphate cyclase like 1
204818_at	0.0435	0.00992	-2.69464	-3.11745	-1.13118	HSD17B2	hydroxysteroid 17-beta dehydrogenase 2
1568779_a_at	0.0171	0.00251	-3.20498	-1.86818	-1.13121	ECM2	extracellular matrix protein 2
203407_at	0.0126	0.00159	-3.36529	-1.44781	-1.13193	PPL	periplakin
224799_at	0.00108	3.46e-05	-4.60617	2.14102	-1.13263	NDFIP2	Nedd4 family interacting protein 2
226796_at	0.02	0.00317	-3.12101	-2.08336	-1.13275	ABHD15	abhydrolase domain containing 15
201886_at	0.00103	3.2e-05	-4.63052	2.21593	-1.13338	DCAF11	DDB1 and CUL4 associated factor 11
225812_at	0.0219	0.00365	-3.06937	-2.21389	-1.13381	FAM229B	family with sequence similarity 229 member B
207808_s_at	0.000127	1.44e-06	-5.56375	5.164	-1.13441	PROS1	protein S (alpha)
240830_at	0.0229	0.00388	-3.04786	-2.26786	-1.13528	SCARNA17	small Cajal body-specific RNA 17
229241_at	0.0153	0.00211	-3.26572	-1.71035	-1.13714	LDHD	lactate dehydrogenase D
201465_s_at	0.0094	0.00102	-3.51696	-1.03923	-1.13904	JUN	Jun proto-oncogene, AP-1 transcription factor subunit
238762_at	0.0101	0.00115	-3.47785	-1.14556	-1.13993	MTHFD2L	methylenetetrahydrofolate dehydrogenase (NADP+ dependent) 2-like
227081_at	0.0251	0.0044	-3.00122	-2.38402	-1.14051	DNALI1	dynein axonemal light intermediate chain 1
204120_s_at	0.00505	0.000385	-3.84274	-0.129377	-1.14121	ADK	adenosine kinase
1553341_at	0.0103	0.00118	-3.46753	-1.1735	-1.14177	UROC1	urocanate hydratase 1
203711_s_at	0.000624	1.48e-05	-4.86576	2.94619	-1.14227	HIBCH	3-hydroxyisobutyryl-CoA hydrolase
244126_at	0.000239	3.58e-06	-5.29287	4.29603	-1.14256	PEX11G	peroxisomal biogenesis factor 11 gamma
234941_s_at	0.0063	0.000548	-3.72592	-0.460405	-1.14267	GPHN	gephyrin
207414_s_at	0.0185	0.00283	-3.16197	-1.97883	-1.14396	LOC100507472///PCSK6	uncharacterized LOC100507472///proprotein convertase subtilisin/kexin type 6
217512_at	0.0289	0.00546	-2.9221	-2.57841	-1.14401	KNG1	kininogen 1
238440_at	0.0186	0.00286	-3.15841	-1.98795	-1.1442	CLYBL	citrate lyase beta like
1558101_at	0.0269	0.0049	-2.96222	-2.48028	-1.14462	NFIA	nuclear factor I A
235221_at	0.00565	0.00046	-3.78374	-0.297176	-1.14462	CBLN3	cerebellin 3 precursor
238532_at	2.06e-06	4.63e-09	-7.2565	10.647	-1.14494	DPF3	double PHD fingers 3
205364_at	0.0144	0.00192	-3.29846	-1.62455	-1.14523	ACOX2	acyl-CoA oxidase 2
205768_s_at	0.0451	0.0104	-2.67458	-3.1635	-1.14524	SLC27A2	solute carrier family 27 member 2
203665_at	0.0143	0.00191	-3.30153	-1.61646	-1.14641	HMOX1	heme oxygenase 1
204844_at	0.0428	0.00968	-2.70408	-3.09566	-1.14839	ENPEP	glutamyl aminopeptidase
223696_at	0.00421	0.00029	-3.93517	0.136053	-1.14923	ARSD	arylsulfatase D
230351_at	0.00107	3.43e-05	-4.60845	2.14802	-1.14943	FGF14-AS2	FGF14 antisense RNA 2
1555538_s_at	0.0147	0.00198	-3.28743	-1.65352	-1.14955	FAM9B	family with sequence similarity 9 member B
210678_s_at	0.00421	0.000289	-3.93626	0.139195	-1.15104	AGPAT2	1-acylglycerol-3-phosphate O-acyltransferase 2
233903_s_at	0.00893	0.000944	-3.54355	-0.966577	-1.15122	ARHGEF26	Rho guanine nucleotide exchange factor 26
225919_s_at	0.00432	0.000302	-3.92201	0.098057	-1.15124	C9orf72	chromosome 9 open reading frame 72
1554375_a_at	0.000173	2.27e-06	-5.42883	4.73075	-1.15142	NR1H4	nuclear receptor subfamily 1 group H member 4
224990_at	0.00673	0.000606	-3.69258	-0.553928	-1.15207	SMIM14	small integral membrane protein 14
204121_at	0.0438	0.01	-2.69003	-3.12805	-1.1558	GADD45G	growth arrest and DNA damage inducible gamma
1562921_at	0.0194	0.00303	-3.13694	-2.04279	-1.15621	EP300-AS1	EP300 antisense RNA 1
219326_s_at	0.00131	4.57e-05	-4.52028	1.87774	-1.157	B3GNT2	UDP-GlcNAc:betaGal beta-1,3-N-acetylglucosaminyltransferase 2
234977_at	0.000164	2.08e-06	-5.45517	4.8152	-1.15752	ZADH2	zinc binding alcohol dehydrogenase domain containing 2
212257_s_at	0.00748	0.000711	-3.63902	-0.703249	-1.15767	SMARCA2	SWI/SNF related, matrix associated, actin dependent regulator of chromatin, subfamily a, member 2
236235_at	0.00136	4.88e-05	-4.49992	1.81557	-1.16106	ITCH	itchy E3 ubiquitin protein ligase
229983_at	0.013	0.00166	-3.34998	-1.48849	-1.16155	TIGD2	tigger transposable element derived 2
223316_at	0.0309	0.00601	-2.88619	-2.66548	-1.16166	CCDC3	coiled-coil domain containing 3
235349_at	0.00212	9.74e-05	-4.28358	1.16149	-1.16235	RMDN2	regulator of microtubule dynamics 2
221139_s_at	0.00915	0.000979	-3.53123	-1.00029	-1.16384	CSAD	cysteine sulfinic acid decarboxylase
1563445_x_at	0.00197	8.72e-05	-4.3186	1.26653	-1.16446	CTSLP8	cathepsin L pseudogene 8
229491_at	0.000916	2.74e-05	-4.67816	2.36294	-1.1663	SLC9B2	solute carrier family 9 member B2
231073_at	0.00353	0.000219	-4.02579	0.399077	-1.16746	C1orf168	chromosome 1 open reading frame 168
1552615_at	6.16e-08	5.74e-11	-8.57704	14.8262	-1.16808	ACACB	acetyl-CoA carboxylase beta
209694_at	0.00104	3.24e-05	-4.62595	2.20189	-1.16859	PTS	6-pyruvoyltetrahydropterin synthase
239065_at	0.0106	0.00122	-3.4565	-1.20332	-1.16927	DNAJC22	DnaJ heat shock protein family (Hsp40) member C22
1553940_a_at	0.0047	0.000345	-3.87857	-0.026833	-1.17035	LRRC28	leucine rich repeat containing 28
202686_s_at	0.00456	0.000329	-3.89352	0.016077	-1.17085	AXL	AXL receptor tyrosine kinase
226030_at	0.00867	0.000899	-3.56015	-0.921057	-1.17172	ACADSB	acyl-CoA dehydrogenase, short/branched chain
1552519_at	0.0093	0.001	-3.52256	-1.02396	-1.17237	ACVR1C	activin A receptor type 1C
239710_at	0.0392	0.00856	-2.75181	-2.98481	-1.17275	FIGN	fidgetin, microtubule severing factor
218923_at	5.97e-05	4.8e-07	-5.88888	6.21371	-1.1735	CTBS	chitobiase
223278_at	0.0285	0.00535	-2.92953	-2.56031	-1.17373	GJB2	gap junction protein beta 2
242702_at	0.0139	0.00183	-3.31528	-1.58026	-1.17407	MMAA	methylmalonic aciduria (cobalamin deficiency) cblA type
236598_at	0.000592	1.37e-05	-4.88981	3.02143	-1.17468	LOC100996579	uncharacterized LOC100996579
1553131_a_at	0.00055	1.24e-05	-4.91998	3.11596	-1.17475	GATA4	GATA binding protein 4
217973_at	0.0469	0.0111	-2.65193	-3.21522	-1.17525	DCXR	dicarbonyl and L-xylulose reductase
221194_s_at	0.0263	0.00473	-2.9752	-2.44832	-1.17887	TBC1D3P1-DHX40P1///RNFT1	TBC1D3P1-DHX40P1 readthrough, transcribed pseudogene///ring finger protein, transmembrane 1
1554878_a_at	0.00541	0.00043	-3.80614	-0.233626	-1.18006	ABCD3	ATP binding cassette subfamily D member 3
202308_at	0.012	0.00148	-3.38956	-1.38313	-1.18164	SREBF1	sterol regulatory element binding transcription factor 1
239336_at	0.00442	0.000313	-3.91064	0.065313	-1.1832	THBS1	thrombospondin 1
201565_s_at	0.0013	4.54e-05	-4.52199	1.88297	-1.18568	ID2	inhibitor of DNA binding 2, HLH protein
229632_s_at	5.89e-05	4.66e-07	-5.89798	6.24321	-1.18652	INTS10	integrator complex subunit 10
214077_x_at	6.13e-05	4.99e-07	-5.8774	6.17654	-1.18699	MEIS3P1	Meis homeobox 3 pseudogene 1
225924_at	0.00619	0.000533	-3.73556	-0.433264	-1.18794	FNIP2	folliculin interacting protein 2
226905_at	0.00106	3.34e-05	-4.61667	2.17332	-1.19063	FAM101B	family with sequence similarity 101 member B
211610_at	0.000508	1.08e-05	-4.96181	3.24729	-1.1908	KLF6	Kruppel like factor 6
212110_at	0.000181	2.42e-06	-5.40955	4.66899	-1.19135	SLC39A14	solute carrier family 39 member 14
219666_at	0.0249	0.00437	-3.0042	-2.37664	-1.19251	MS4A6A	membrane spanning 4-domains A6A
204763_s_at	1.02e-09	2.06e-13	-10.3575	20.1359	-1.19361	GNAO1	G protein subunit alpha o1
203857_s_at	0.00114	3.79e-05	-4.57801	2.05449	-1.19373	MIR7110///PDIA5	microRNA 7110///protein disulfide isomerase family A member 5
210998_s_at	0.0017	6.98e-05	-4.38826	1.47648	-1.19415	HGF	hepatocyte growth factor
203499_at	0.023	0.0039	-3.04558	-2.27356	-1.19477	EPHA2	EPH receptor A2
214419_s_at	0.0166	0.00241	-3.21893	-1.8321	-1.19495	CYP2C9	cytochrome P450 family 2 subfamily C member 9
212923_s_at	4.57e-05	3.33e-07	-5.99649	6.56245	-1.19565	PXDC1	PX domain containing 1
204140_at	0.0134	0.00173	-3.33477	-1.52879	-1.19579	TPST1	tyrosylprotein sulfotransferase 1
202426_s_at	0.000647	1.57e-05	-4.84812	2.89104	-1.19633	RXRA	retinoid X receptor alpha
234367_x_at	0.0113	0.00135	-3.42248	-1.29495	-1.19689	TMPRSS6	transmembrane protease, serine 6
221920_s_at	0.000131	1.49e-06	-5.55318	5.12999	-1.19734	SLC25A37	solute carrier family 25 member 37
235504_at	0.0285	0.00534	-2.92973	-2.55981	-1.19759	GREM2	gremlin 2, DAN family BMP antagonist
229584_at	0.0103	0.00118	-3.46884	-1.16996	-1.19961	LRRK2	leucine rich repeat kinase 2
229521_at	0.0359	0.00749	-2.80284	-2.86479	-1.20068	CCDC71L	coiled-coil domain containing 71-like
238576_at	0.000161	2.02e-06	-5.464	4.84353	-1.20241	MOCOS	molybdenum cofactor sulfurase
208369_s_at	0.0107	0.00124	-3.45106	-1.218	-1.20317	GCDH	glutaryl-CoA dehydrogenase
212226_s_at	0.00149	5.61e-05	-4.45618	1.68236	-1.20502	PLPP3	phospholipid phosphatase 3
229770_at	0.0364	0.00766	-2.79408	-2.88549	-1.20909	GLT1D1	glycosyltransferase 1 domain containing 1
206756_at	0.00638	0.000559	-3.71972	-0.477807	-1.2092	CHST7	carbohydrate sulfotransferase 7
203641_s_at	0.0175	0.0026	-3.19237	-1.90072	-1.21412	COBLL1	cordon-bleu WH2 repeat protein like 1
223344_s_at	0.0161	0.00229	-3.2365	-1.78649	-1.21461	MS4A7	membrane spanning 4-domains A7
223582_at	0.0475	0.0112	-2.6455	-3.22985	-1.21602	ADGRV1	adhesion G protein-coupled receptor V1
217949_s_at	0.000538	1.19e-05	-4.93211	3.15404	-1.21607	VKORC1	vitamin K epoxide reductase complex subunit 1
227446_s_at	0.00144	5.33e-05	-4.47232	1.73146	-1.2164	DHRS4-AS1	DHRS4 antisense RNA 1
213122_at	0.000787	2.13e-05	-4.75458	2.59969	-1.2167	TSPYL5	TSPY like 5
228713_s_at	0.00085	2.39e-05	-4.71918	2.48987	-1.21676	HSD17B14	hydroxysteroid 17-beta dehydrogenase 14
218000_s_at	0.00425	0.000294	-3.93003	0.121217	-1.21866	PHLDA1	pleckstrin homology like domain family A member 1
205326_at	0.0193	0.003	-3.1408	-2.03295	-1.21887	RAMP3	receptor (G protein-coupled) activity modifying protein 3
240069_at	0.022	0.00366	-3.06843	-2.21625	-1.21945	LOC102724880	uncharacterized LOC102724880
206271_at	0.0376	0.00802	-2.77677	-2.9263	-1.22287	TLR3	toll like receptor 3
220626_at	0.00507	0.000388	-3.84003	-0.137092	-1.22288	SERPINA10	serpin family A member 10
235898_at	0.0452	0.0105	-2.6726	-3.16805	-1.22548	LOC102723845	uncharacterized LOC102723845
220266_s_at	0.0133	0.0017	-3.3405	-1.51363	-1.22683	KLF4	Kruppel like factor 4
204011_at	3.56e-06	1e-08	-7.02858	9.91159	-1.22692	SPRY2	sprouty RTK signaling antagonist 2
231118_at	0.0109	0.00127	-3.44355	-1.23827	-1.22924	ANKRD35	ankyrin repeat domain 35
227388_at	0.0122	0.0015	-3.38525	-1.39464	-1.23271	TUSC1	tumor suppressor candidate 1
219147_s_at	9.11e-05	8.85e-07	-5.7085	5.6305	-1.23503	NMRK1	nicotinamide riboside kinase 1
214274_s_at	0.00086	2.44e-05	-4.71279	2.47007	-1.24137	ACAA1	acetyl-CoA acyltransferase 1
218789_s_at	0.00336	0.000204	-4.0487	0.466024	-1.24191	C11orf71	chromosome 11 open reading frame 71
213626_at	0.000611	1.43e-05	-4.8755	2.97666	-1.2421	CBR4	carbonyl reductase 4
207257_at	0.00485	0.000362	-3.8625	-0.072875	-1.24295	EPO	erythropoietin
221588_x_at	0.0177	0.00266	-3.18343	-1.92375	-1.24311	ALDH6A1	aldehyde dehydrogenase 6 family member A1
210964_s_at	0.0204	0.00326	-3.11098	-2.10882	-1.24567	GYG2	glycogenin 2
211890_x_at	0.0191	0.00295	-3.14619	-2.0192	-1.24625	CAPN3	calpain 3
207076_s_at	0.00563	0.000458	-3.78563	-0.291843	-1.24753	ASS1	argininosuccinate synthase 1
204134_at	0.00102	3.16e-05	-4.63351	2.22517	-1.24777	PDE2A	phosphodiesterase 2A
200917_s_at	0.00842	0.000857	-3.57632	-0.876603	-1.24866	SRPRA	SRP receptor alpha subunit
203799_at	0.00381	0.000247	-3.98686	0.28576	-1.24952	LY75-CD302///CD302///LY75	LY75-CD302 readthrough///CD302 molecule///lymphocyte antigen 75
228031_at	0.00119	4.05e-05	-4.55734	1.99113	-1.25041	TTPAL	alpha tocopherol transfer protein like
209655_s_at	0.0294	0.0056	-2.91211	-2.60271	-1.25343	TMEM47	transmembrane protein 47
222056_s_at	0.000237	3.55e-06	-5.29598	4.30595	-1.25467	FAHD2A	fumarylacetoacetate hydrolase domain containing 2A
221758_at	8.4e-06	3.14e-08	-6.69179	8.82047	-1.25566	ARMC6	armadillo repeat containing 6
226325_at	0.0235	0.00403	-3.03373	-2.30318	-1.25572	ADSSL1	adenylosuccinate synthase like 1
223228_at	0.00251	0.000127	-4.1997	0.911234	-1.25834	LDOC1L	leucine zipper down-regulated in cancer 1 like
201425_at	0.00169	6.94e-05	-4.39019	1.48229	-1.25963	ALDH2	aldehyde dehydrogenase 2 family (mitochondrial)
218931_at	0.0407	0.00901	-2.73182	-3.03141	-1.26063	RAB17	RAB17, member RAS oncogene family
210148_at	0.0132	0.00168	-3.34478	-1.50229	-1.26145	HIPK3	homeodomain interacting protein kinase 3
226492_at	0.00826	0.000832	-3.5865	-0.848573	-1.26312	SEMA6D	semaphorin 6D
244385_at	0.0271	0.00496	-2.95718	-2.49266	-1.26358	KDM4C	lysine demethylase 4C
242998_at	0.0101	0.00114	-3.48007	-1.13954	-1.26545	RDH12	retinol dehydrogenase 12 (all-trans/9-cis/11-cis)
207008_at	0.00179	7.51e-05	-4.36514	1.40665	-1.26573	CXCR2	C-X-C motif chemokine receptor 2
235570_at	0.0224	0.00375	-3.05972	-2.23814	-1.2677	RBMS3	RNA binding motif single stranded interacting protein 3
233496_s_at	0.00097	2.97e-05	-4.65329	2.28614	-1.26845	CFL2	cofilin 2
226384_at	0.0161	0.0023	-3.23602	-1.78775	-1.27013	PLPP5	phospholipid phosphatase 5
203242_s_at	0.00291	0.00016	-4.12623	0.693733	-1.27128	PDLIM5	PDZ and LIM domain 5
215064_at	0.000187	2.55e-06	-5.39408	4.61945	-1.27262	SC5D	sterol-C5-desaturase
37201_at	0.0334	0.00673	-2.84315	-2.7689	-1.27311	ITIH4	inter-alpha-trypsin inhibitor heavy chain family member 4
228368_at	0.000347	6.18e-06	-5.12965	3.77705	-1.27426	ARHGAP20	Rho GTPase activating protein 20
204959_at	0.0391	0.00853	-2.75318	-2.98162	-1.27476	MNDA	myeloid cell nuclear differentiation antigen
220084_at	0.000991	3.05e-05	-4.6446	2.25935	-1.27532	C14orf105	chromosome 14 open reading frame 105
235979_at	0.00643	0.000568	-3.7143	-0.493026	-1.27853	C7	complement component 7
220016_at	6.09e-05	4.94e-07	-5.88027	6.18585	-1.27893	AHNAK	AHNAK nucleoprotein
219915_s_at	0.00511	0.000392	-3.83656	-0.146998	-1.28161	SLC16A10	solute carrier family 16 member 10
228807_at	0.000538	1.18e-05	-4.93369	3.15897	-1.28268	ASPA	aspartoacylase
207958_at	0.00226	0.000108	-4.2523	1.06791	-1.28287	UGT2A2///UGT2A1	UDP glucuronosyltransferase family 2 member A2///UDP glucuronosyltransferase family 2 member A1 complex locus
202672_s_at	0.0272	0.00498	-2.95561	-2.49651	-1.28312	ATF3	activating transcription factor 3
219820_at	0.00428	0.000297	-3.92678	0.111841	-1.28465	SLC6A16	solute carrier family 6 member 16
206417_at	0.0233	0.00397	-3.03919	-2.28954	-1.2858	CNGA1	cyclic nucleotide gated channel alpha 1
208818_s_at	0.00158	6.19e-05	-4.4255	1.58922	-1.28583	COMT	catechol-O-methyltransferase
205696_s_at	0.00853	0.000876	-3.56902	-0.896708	-1.28673	GFRA1	GDNF family receptor alpha 1
236491_at	0.0232	0.00396	-3.04024	-2.28691	-1.29101	BCL2L10	BCL2 like 10
231790_at	0.0305	0.00589	-2.89359	-2.6476	-1.29257	DMGDH	dimethylglycine dehydrogenase
218573_at	0.00244	0.000121	-4.21554	0.958347	-1.2978	MAGEH1	MAGE family member H1
214261_s_at	0.0192	0.00298	-3.14306	-2.02719	-1.29903	ADH6	alcohol dehydrogenase 6 (class V)
205888_s_at	0.000923	2.76e-05	-4.67527	2.35399	-1.30017	JAKMIP2	janus kinase and microtubule interacting protein 2
218552_at	0.0114	0.00136	-3.41766	-1.3079	-1.30144	ECHDC2	enoyl-CoA hydratase domain containing 2
226859_at	5.73e-06	1.87e-08	-6.84489	9.317	-1.30173	DNAJC25-GNG10///DNAJC25	DNAJC25-GNG10 readthrough///DnaJ heat shock protein family (Hsp40) member C25
236565_s_at	0.0101	0.00114	-3.47791	-1.14541	-1.30469	LARP6	La ribonucleoprotein domain family member 6
221268_s_at	0.00244	0.00012	-4.21741	0.96389	-1.30864	SGPP1	sphingosine-1-phosphate phosphatase 1
219450_at	0.0031	0.000178	-4.09246	0.594321	-1.30998	C4orf19	chromosome 4 open reading frame 19
205412_at	0.00162	6.44e-05	-4.41359	1.55311	-1.31074	ACAT1	acetyl-CoA acetyltransferase 1
205234_at	0.0358	0.00748	-2.80334	-2.86361	-1.31139	SLC16A4	solute carrier family 16 member 4
211557_x_at	0.00215	9.98e-05	-4.2761	1.13908	-1.31323	SLCO2B1	solute carrier organic anion transporter family member 2B1
223660_at	0.0203	0.00326	-3.11125	-2.10813	-1.31428	ADORA3	adenosine A3 receptor
206410_at	0.0172	0.00254	-3.19959	-1.8821	-1.31431	NR0B2	nuclear receptor subfamily 0 group B member 2
200855_at	9.57e-05	9.37e-07	-5.69149	5.57559	-1.31471	NCOR1	nuclear receptor corepressor 1
202391_at	0.0145	0.00196	-3.29146	-1.64293	-1.31539	BASP1	brain abundant membrane attached signal protein 1
230076_at	7.33e-08	7.38e-11	-8.50047	14.5887	-1.31694	PITPNM3	PITPNM family member 3
1553514_a_at	0.0234	0.00399	-3.03741	-2.29398	-1.31782	VNN3	vanin 3
218688_at	0.0107	0.00123	-3.45217	-1.21501	-1.31806	TKFC	triokinase and FMN cyclase
209660_at	0.0147	0.00199	-3.28609	-1.65702	-1.31838	TTR	transthyretin
225619_at	0.00327	0.000195	-4.06355	0.509487	-1.32368	SLAIN1	SLAIN motif family member 1
201858_s_at	0.0479	0.0114	-2.64033	-3.24159	-1.32486	SRGN	serglycin
223315_at	0.000818	2.25e-05	-4.73756	2.54688	-1.32521	NTN4	netrin 4
211322_s_at	1.97e-06	4.26e-09	-7.28173	10.7282	-1.3265	SARDH	sarcosine dehydrogenase
244741_s_at	0.00933	0.00101	-3.52073	-1.02896	-1.32819	ZNF667-AS1	ZNF667 antisense RNA 1 (head to head)
1565681_s_at	1.94e-05	9.67e-08	-6.36068	7.74498	-1.3299	DIP2C	disco interacting protein 2 homolog C
213321_at	0.000568	1.29e-05	-4.90647	3.07363	-1.332	BCKDHB	branched chain keto acid dehydrogenase E1 subunit beta
204304_s_at	0.026	0.00464	-2.98183	-2.43197	-1.33329	PROM1	prominin 1
210843_s_at	7.19e-05	6.21e-07	-5.81304	5.96828	-1.33388	MFAP3L	microfibrillar associated protein 3 like
226773_at	0.000901	2.67e-05	-4.68616	2.38768	-1.33408	PPM1K	protein phosphatase, Mg2+/Mn2+ dependent 1K
201170_s_at	0.00296	0.000166	-4.11521	0.661256	-1.33435	BHLHE40	basic helix-loop-helix family member e40
223579_s_at	0.0277	0.00511	-2.94637	-2.51916	-1.33545	APOB	apolipoprotein B
211810_s_at	0.000752	1.96e-05	-4.78093	2.6816	-1.33632	GALC	galactosylceramidase
1559363_at	0.00887	0.000935	-3.54694	-0.957293	-1.33634	LINC01146	long intergenic non-protein coding RNA 1146
218285_s_at	0.00743	0.000703	-3.64288	-0.692534	-1.33789	BDH2	3-hydroxybutyrate dehydrogenase, type 2
206140_at	1.12e-05	4.65e-08	-6.57595	8.44436	-1.34062	LHX2	LIM homeobox 2
230602_at	0.00585	0.000487	-3.76526	-0.349487	-1.3411	ACMSD	aminocarboxymuconate semialdehyde decarboxylase
211026_s_at	0.0145	0.00194	-3.2951	-1.63339	-1.34329	MGLL	monoglyceride lipase
230625_s_at	0.000173	2.27e-06	-5.42832	4.72913	-1.34461	TSPAN12	tetraspanin 12
225573_at	0.00475	0.000351	-3.87266	-0.043782	-1.34561	NPHP3-ACAD11///ACAD11///NPHP3	NPHP3-ACAD11 readthrough (NMD candidate)///acyl-CoA dehydrogenase family member 11///nephronophthisis 3 (adolescent)
213362_at	0.000543	1.21e-05	-4.92628	3.13572	-1.3484	PTPRD	protein tyrosine phosphatase, receptor type D
229596_at	0.00965	0.00106	-3.5033	-1.07644	-1.34894	AMDHD1	amidohydrolase domain containing 1
39763_at	0.0039	0.000256	-3.97505	0.251464	-1.35125	HPX	hemopexin
242093_at	0.0265	0.00479	-2.97033	-2.46032	-1.35177	SYTL5	synaptotagmin like 5
1554640_at	0.00567	0.000463	-3.78177	-0.302771	-1.3527	PALM2	paralemmin 2
204621_s_at	0.0237	0.00409	-3.02823	-2.31689	-1.353	NR4A2	nuclear receptor subfamily 4 group A member 2
217738_at	0.0108	0.00125	-3.44759	-1.22738	-1.35318	NAMPT	nicotinamide phosphoribosyltransferase
217504_at	0.0283	0.00529	-2.93344	-2.55077	-1.355	ABCA6	ATP binding cassette subfamily A member 6
210565_at	0.00137	4.88e-05	-4.49942	1.81405	-1.35642	GCGR	glucagon receptor
209959_at	0.00336	0.000204	-4.04881	0.46635	-1.35673	NR4A3	nuclear receptor subfamily 4 group A member 3
228821_at	0.00015	1.79e-06	-5.49889	4.95551	-1.36083	ST6GAL2	ST6 beta-galactoside alpha-2,6-sialyltransferase 2
215049_x_at	0.0234	0.004	-3.03662	-2.29596	-1.36122	CD163	CD163 molecule
238673_at	0.0118	0.00143	-3.40071	-1.35331	-1.3639	SAMD12	sterile alpha motif domain containing 12
235774_at	0.0222	0.00372	-3.06258	-2.23096	-1.3644	LOC100422737	uncharacterized LOC100422737
212703_at	0.00672	0.000603	-3.69433	-0.549029	-1.36462	TLN2	talin 2
205227_at	0.00487	0.000365	-3.8604	-0.078883	-1.36587	IL1RAP	interleukin 1 receptor accessory protein
214440_at	0.00086	2.44e-05	-4.71272	2.46986	-1.36735	NAT1	N-acetyltransferase 1
205911_at	8.32e-08	9.13e-11	-8.4353	14.386	-1.36743	PTH1R	parathyroid hormone 1 receptor
231982_at	0.0256	0.00454	-2.98999	-2.41183	-1.36958	SMIM24	small integral membrane protein 24
206606_at	0.00352	0.000218	-4.02753	0.404166	-1.37155	LIPC	lipase C, hepatic type
219803_at	0.0108	0.00125	-3.44818	-1.22578	-1.37409	ANGPTL3	angiopoietin like 3
231034_s_at	0.000215	3.11e-06	-5.33486	4.43009	-1.37538	NHSL1	NHS like 1
206539_s_at	0.00116	3.85e-05	-4.5732	2.03975	-1.37559	CYP4F12	cytochrome P450 family 4 subfamily F member 12
237205_at	0.0016	6.29e-05	-4.42079	1.57494	-1.3774	LINC00238	long intergenic non-protein coding RNA 238
209459_s_at	0.00327	0.000195	-4.06346	0.509238	-1.37901	ABAT	4-aminobutyrate aminotransferase
214423_x_at	0.00406	0.000272	-3.95515	0.193808	-1.38057	ALDOB	aldolase, fructose-bisphosphate B
235885_at	0.00285	0.000155	-4.13603	0.722658	-1.38273	P2RY12	purinergic receptor P2Y12
206894_at	0.00211	9.64e-05	-4.28698	1.17166	-1.38317	APOA4	apolipoprotein A4
206932_at	0.0123	0.00152	-3.38069	-1.4068	-1.38579	CH25H	cholesterol 25-hydroxylase
218182_s_at	0.00638	0.000558	-3.72024	-0.476349	-1.38711	CLDN1	claudin 1
1553972_a_at	0.00324	0.000192	-4.06786	0.522114	-1.3889	CBS	cystathionine-beta-synthase
209304_x_at	0.00626	0.000543	-3.72903	-0.451636	-1.38973	GADD45B	growth arrest and DNA damage inducible beta
235199_at	0.0165	0.00237	-3.22494	-1.81652	-1.39734	RNF125	ring finger protein 125
211492_s_at	6.95e-09	3.18e-12	-9.47738	17.5646	-1.39773	ADRA1A	adrenoceptor alpha 1A
207857_at	4.74e-06	1.47e-08	-6.91454	9.54261	-1.39798	LILRA2	leukocyte immunoglobulin like receptor A2
205756_s_at	0.005	0.000379	-3.84776	-0.115023	-1.39901	F8	coagulation factor VIII
1554533_at	0.000943	2.85e-05	-4.66561	2.32418	-1.40317	C2	complement component 2
214765_s_at	0.000618	1.46e-05	-4.86888	2.95595	-1.40349	NAAA	N-acylethanolamine acid amidase
201531_at	0.000659	1.61e-05	-4.84066	2.86774	-1.40365	ZFP36	ZFP36 ring finger protein
1553137_s_at	9.67e-05	9.52e-07	-5.68676	5.56032	-1.40381	KLF11	Kruppel like factor 11
229693_at	0.00383	0.000249	-3.98462	0.279255	-1.40403	TMEM220	transmembrane protein 220
228469_at	0.00434	0.000304	-3.91941	0.090576	-1.40413	PPID	peptidylprolyl isomerase D
219343_at	0.00139	5.01e-05	-4.4914	1.78959	-1.40517	CDC37L1	cell division cycle 37 like 1
223597_at	1.54e-06	3.07e-09	-7.37865	11.0399	-1.40557	ITLN1	intelectin 1
204271_s_at	2.14e-05	1.09e-07	-6.32619	7.63291	-1.40652	EDNRB	endothelin receptor type B
210106_at	0.0145	0.00195	-3.2929	-1.63915	-1.40662	BLOC1S1-RDH5///RDH5	BLOC1S1-RDH5 readthrough///retinol dehydrogenase 5
237248_at	0.0329	0.00658	-2.85157	-2.74875	-1.4078	PDE11A	phosphodiesterase 11A
241715_x_at	6.84e-06	2.35e-08	-6.77687	9.09648	-1.40796	ACPT	acid phosphatase, testicular
220224_at	0.04	0.0088	-2.74114	-3.00971	-1.40841	HAO1	hydroxyacid oxidase 1
241986_at	3.02e-09	8.83e-13	-9.8851	18.7693	-1.40924	BMPER	BMP binding endothelial regulator
207601_at	0.0186	0.00284	-3.16005	-1.98374	-1.41025	SULT1B1	sulfotransferase family 1B member 1
1561908_a_at	0.0027	0.000142	-4.16391	0.805093	-1.41379	HS3ST3B1	heparan sulfate-glucosamine 3-sulfotransferase 3B1
220786_s_at	0.00537	0.000424	-3.81053	-0.221138	-1.41488	SLC38A4	solute carrier family 38 member 4
220446_s_at	0.00785	0.000769	-3.61308	-0.775161	-1.41968	CHST4	carbohydrate sulfotransferase 4
205189_s_at	0.000445	8.87e-06	-5.02088	3.43324	-1.42216	FANCC	Fanconi anemia complementation group C
213631_x_at	0.00201	9e-05	-4.3085	1.2362	-1.42254	DHODH	dihydroorotate dehydrogenase (quinone)
226807_at	0.0104	0.00119	-3.46358	-1.1842	-1.42307	ZFP1	ZFP1 zinc finger protein
237867_s_at	0.000124	1.39e-06	-5.57513	5.2006	-1.42311	PID1	phosphotyrosine interaction domain containing 1
227297_at	0.008	0.000792	-3.60297	-0.80314	-1.42991	ITGA9	integrin subunit alpha 9
1555756_a_at	0.0474	0.0112	-2.64627	-3.22809	-1.43211	CLEC7A	C-type lectin domain family 7 member A
206252_s_at	0.000891	2.59e-05	-4.6945	2.41346	-1.43244	AVPR1A	arginine vasopressin receptor 1A
220751_s_at	0.00744	0.000706	-3.64144	-0.696547	-1.43303	FAXDC2	fatty acid hydroxylase domain containing 2
1559005_s_at	0.000632	1.51e-05	-4.85953	2.9267	-1.43318	CNTLN	centlein
201695_s_at	0.000925	2.78e-05	-4.67376	2.34932	-1.43387	PNP	purine nucleoside phosphorylase
201968_s_at	3.97e-05	2.74e-07	-6.05431	6.74998	-1.43418	PGM1	phosphoglucomutase 1
205471_s_at	2.01e-06	4.45e-09	-7.26823	10.6848	-1.43586	DACH1	dachshund family transcription factor 1
205813_s_at	0.00299	0.000169	-4.10969	0.645	-1.4369	MAT1A	methionine adenosyltransferase 1A
203790_s_at	0.0175	0.00261	-3.19084	-1.90467	-1.43945	RIDA	reactive intermediate imine deaminase A homolog
202003_s_at	0.00277	0.000149	-4.14943	0.762252	-1.44037	ACAA2	acetyl-CoA acyltransferase 2
203889_at	0.0199	0.00315	-3.1232	-2.07779	-1.44162	SCG5	secretogranin V
217289_s_at	0.0165	0.00236	-3.22561	-1.81477	-1.44388	SLC37A4	solute carrier family 37 member 4
203747_at	0.000327	5.69e-06	-5.15454	3.85597	-1.44846	AQP3	aquaporin 3 (Gill blood group)
210959_s_at	0.0146	0.00198	-3.288	-1.65203	-1.44997	SRD5A1	steroid 5 alpha-reductase 1
227828_s_at	0.000888	2.57e-05	-4.69701	2.42121	-1.45269	EVA1A	eva-1 homolog A, regulator of programmed cell death
201571_s_at	0.00139	5.02e-05	-4.49106	1.78856	-1.45313	DCTD	dCMP deaminase
208937_s_at	0.0401	0.00883	-2.73956	-3.0134	-1.45439	ID1	inhibitor of DNA binding 1, HLH protein
230931_at	0.00408	0.000274	-3.95288	0.18722	-1.45456	PLG	plasminogen
224300_x_at	0.0338	0.00686	-2.8361	-2.78574	-1.45591	FTCD	formimidoyltransferase cyclodeaminase
223062_s_at	0.0317	0.00624	-2.87179	-2.70021	-1.45622	PSAT1	phosphoserine aminotransferase 1
232629_at	0.00227	0.000109	-4.2493	1.05896	-1.45698	PROK2	prokineticin 2
208078_s_at	0.0273	0.00501	-2.9538	-2.50093	-1.45805	SIK1	salt inducible kinase 1
212067_s_at	0.00445	0.000316	-3.90746	0.056153	-1.46112	C1R	complement C1r subcomponent
205200_at	0.00613	0.000525	-3.74003	-0.420668	-1.46332	EXOSC7///CLEC3B	exosome component 7///C-type lectin domain family 3 member B
37512_at	0.0424	0.00956	-2.7091	-3.08409	-1.4643	HSD17B6	hydroxysteroid 17-beta dehydrogenase 6
215129_at	0.00811	0.000809	-3.59565	-0.823347	-1.46437	PIK3C2G	phosphatidylinositol-4-phosphate 3-kinase catalytic subunit type 2 gamma
233645_s_at	1.27e-05	5.4e-08	-6.53184	8.30109	-1.46798	C1RL	complement C1r subcomponent like
209369_at	0.00166	6.71e-05	-4.40035	1.51302	-1.46961	ANXA3	annexin A3
213874_at	0.0251	0.00441	-3.00111	-2.3843	-1.46968	SERPINA4	serpin family A member 4
204867_at	0.000179	2.38e-06	-5.41471	4.68551	-1.47041	GCHFR	GTP cyclohydrolase I feedback regulator
206706_at	2.79e-06	7.03e-09	-7.13311	10.2492	-1.47049	NTF3	neurotrophin 3
206469_x_at	0.0181	0.00275	-3.17227	-1.95243	-1.47055	AKR7A3	aldo-keto reductase family 7 member A3
207220_at	0.0115	0.00138	-3.41383	-1.31817	-1.47537	ART4	ADP-ribosyltransferase 4 (Dombrock blood group)
219281_at	0.000151	1.82e-06	-5.49489	4.94266	-1.47617	MSRA	methionine sulfoxide reductase A
205259_at	0.00343	0.00021	-4.03949	0.439089	-1.4764	NR3C2	nuclear receptor subfamily 3 group C member 2
218854_at	0.00314	0.000181	-4.08605	0.575497	-1.48294	DSE	dermatan sulfate epimerase
207203_s_at	0.00086	2.44e-05	-4.71286	2.47031	-1.48685	NR1I2	nuclear receptor subfamily 1 group I member 2
203509_at	0.00165	6.62e-05	-4.40477	1.52642	-1.49436	SORL1	sortilin related receptor 1
211028_s_at	0.000914	2.72e-05	-4.67949	2.36703	-1.49452	KHK	ketohexokinase
203566_s_at	0.00019	2.61e-06	-5.38705	4.59697	-1.4952	AGL	amylo-alpha-1, 6-glucosidase, 4-alpha-glucanotransferase
211395_x_at	0.0241	0.00418	-3.01999	-2.33742	-1.49873	FCGR2C	Fc fragment of IgG receptor IIc (gene/pseudogene)
205065_at	2.43e-05	1.33e-07	-6.26769	7.44286	-1.50008	ENPP1	ectonucleotide pyrophosphatase/phosphodiesterase 1
224061_at	0.0159	0.00225	-3.2427	-1.77037	-1.50017	INMT	indolethylamine N-methyltransferase
1552798_a_at	0.00104	3.29e-05	-4.62162	2.18855	-1.50782	TLR4	toll like receptor 4
200879_s_at	0.00195	8.62e-05	-4.32223	1.27744	-1.50809	EPAS1	endothelial PAS domain protein 1
231358_at	9.57e-05	9.35e-07	-5.69212	5.57761	-1.50848	MRO	maestro
206856_at	0.000267	4.23e-06	-5.24342	4.13845	-1.50874	LILRB5	leukocyte immunoglobulin like receptor B5
205042_at	0.000181	2.43e-06	-5.40895	4.66706	-1.50942	GNE	glucosamine (UDP-N-acetyl)-2-epimerase/N-acetylmannosamine kinase
231270_at	0.00501	0.000379	-3.84748	-0.115827	-1.5112	LOC100507258///CA13	uncharacterized LOC100507258///carbonic anhydrase 13
205158_at	0.00302	0.000171	-4.10527	0.632	-1.51435	RNASE4	ribonuclease A family member 4
201743_at	0.00714	0.00066	-3.66394	-0.633918	-1.51569	CD14	CD14 molecule
224339_s_at	0.0272	0.005	-2.95472	-2.49868	-1.52122	ANGPTL1	angiopoietin like 1
228329_at	0.00601	0.000509	-3.75036	-0.391554	-1.52164	DAB1	DAB1, reelin adaptor protein
223844_at	9.94e-06	3.93e-08	-6.62568	8.60587	-1.52571	ADAMTS13	ADAM metallopeptidase with thrombospondin type 1 motif 13
1554997_a_at	0.00018	2.4e-06	-5.41217	4.67738	-1.52763	PTGS2	prostaglandin-endoperoxide synthase 2
202366_at	7.35e-06	2.59e-08	-6.74778	9.00212	-1.52825	ACADS	acyl-CoA dehydrogenase, C-2 to C-3 short chain
221661_at	0.0377	0.00803	-2.77602	-2.92806	-1.53135	SLC22A7	solute carrier family 22 member 7
234092_s_at	0.00277	0.000149	-4.14917	0.761477	-1.53157	TM6SF2	transmembrane 6 superfamily member 2
210680_s_at	0.000101	1e-06	-5.67191	5.51241	-1.53294	MASP1	mannan binding lectin serine peptidase 1
209581_at	0.000646	1.56e-05	-4.84983	2.89638	-1.5331	PLA2G16	phospholipase A2 group XVI
219733_s_at	0.0187	0.00287	-3.15623	-1.99354	-1.53326	SLC27A5	solute carrier family 27 member 5
204007_at	0.0025	0.000126	-4.20118	0.915642	-1.53478	FCGR3B	Fc fragment of IgG receptor IIIb
213325_at	0.00248	0.000124	-4.20684	0.932472	-1.53524	NECTIN3	nectin cell adhesion molecule 3
210473_s_at	0.0027	0.000143	-4.16274	0.801613	-1.53902	ADGRA3	adhesion G protein-coupled receptor A3
1556168_s_at	0.0298	0.00571	-2.90535	-2.61911	-1.54005	MROH2A	maestro heat like repeat family member 2A
227697_at	0.0328	0.00656	-2.85316	-2.74493	-1.54221	SOCS3	suppressor of cytokine signaling 3
218921_at	0.00383	0.000249	-3.9849	0.28006	-1.54419	SIGIRR	single Ig and TIR domain containing
232158_x_at	0.00174	7.18e-05	-4.3792	1.44909	-1.54655	LOC101927157///NIPAL1	uncharacterized LOC101927157///NIPA like domain containing 1
203786_s_at	0.00193	8.45e-05	-4.32832	1.29574	-1.54843	TPD52L1	tumor protein D52-like 1
228708_at	0.0181	0.00274	-3.17275	-1.9512	-1.54849	RAB27B	RAB27B, member RAS oncogene family
224043_s_at	0.0199	0.00313	-3.1253	-2.07244	-1.54995	UPB1	beta-ureidopropionase 1
1555250_a_at	0.000515	1.11e-05	-4.95402	3.22283	-1.55222	CPEB3	cytoplasmic polyadenylation element binding protein 3
201041_s_at	0.00422	0.000291	-3.93374	0.131924	-1.55303	DUSP1	dual specificity phosphatase 1
213661_at	2.72e-05	1.53e-07	-6.22578	7.3067	-1.5541	PAMR1	peptidase domain containing associated with muscle regeneration 1
238513_at	0.000243	3.7e-06	-5.28354	4.26629	-1.55413	PRRG4	proline rich and Gla domain 4
204438_at	0.00619	0.000532	-3.73566	-0.432979	-1.55494	MRC1	mannose receptor, C type 1
222614_at	0.00083	2.31e-05	-4.73038	2.5246	-1.55696	RWDD2B	RWD domain containing 2B
211922_s_at	0.000696	1.74e-05	-4.81677	2.79322	-1.55723	CAT	catalase
1553635_s_at	0.000612	1.44e-05	-4.875	2.97507	-1.56054	TCTEX1D1	Tctex1 domain containing 1
1563610_at	0.00213	9.8e-05	-4.28185	1.15629	-1.56123	LOC157273	uncharacterized LOC157273
396_f_at	2.82e-05	1.63e-07	-6.20788	7.24856	-1.56608	EPOR	erythropoietin receptor
219181_at	0.0308	0.00598	-2.88786	-2.66145	-1.56658	LIPG	lipase G, endothelial type
205789_at	0.0124	0.00155	-3.37468	-1.42284	-1.56689	CD1D	CD1d molecule
228293_at	0.00217	0.000101	-4.27125	1.12457	-1.57513	DEPDC7	DEP domain containing 7
206256_at	0.0123	0.00152	-3.37963	-1.40962	-1.57609	CPN1	carboxypeptidase N subunit 1
225212_at	0.00335	0.000203	-4.05012	0.470181	-1.57912	SLC25A25	solute carrier family 25 member 25
221679_s_at	0.000269	4.27e-06	-5.24032	4.12856	-1.58024	ABHD6	abhydrolase domain containing 6
219543_at	0.00533	0.000419	-3.81483	-0.20891	-1.58359	PBLD	phenazine biosynthesis like protein domain containing
204224_s_at	0.00244	0.00012	-4.21668	0.961738	-1.58628	GCH1	GTP cyclohydrolase 1
200796_s_at	0.0237	0.00408	-3.02928	-2.31429	-1.59108	MCL1	BCL2 family apoptosis regulator
207491_at	9.5e-07	1.55e-09	-7.58276	11.694	-1.59324	MOGAT2	monoacylglycerol O-acyltransferase 2
205530_at	0.000159	1.97e-06	-5.47091	4.86568	-1.59347	ETFDH	electron transfer flavoprotein dehydrogenase
229567_at	6.32e-08	6.01e-11	-8.56325	14.7834	-1.6075	FITM1	fat storage inducing transmembrane protein 1
210667_s_at	1.92e-05	9.56e-08	-6.36411	7.75613	-1.60812	C21orf33	chromosome 21 open reading frame 33
210692_s_at	0.00206	9.33e-05	-4.29719	1.20227	-1.61119	SLC43A3	solute carrier family 43 member 3
204864_s_at	0.0117	0.00142	-3.40343	-1.34603	-1.61429	IL6ST	interleukin 6 signal transducer
208241_at	0.0296	0.00566	-2.90831	-2.61194	-1.62349	NRG1	neuregulin 1
203547_at	0.000419	8.18e-06	-5.04508	3.5096	-1.62499	CD4	CD4 molecule
241914_s_at	0.0465	0.0109	-2.65692	-3.20386	-1.63305	ACSM2B///ACSM2A	acyl-CoA synthetase medium-chain family member 2B///acyl-CoA synthetase medium-chain family member 2A
205657_at	0.0025	0.000126	-4.20287	0.920646	-1.64111	HAAO	3-hydroxyanthranilate 3,4-dioxygenase
210327_s_at	0.0272	0.00499	-2.95541	-2.497	-1.64618	AGXT	alanine-glyoxylate aminotransferase
204462_s_at	0.00748	0.000712	-3.63896	-0.703431	-1.6464	SLC16A2	solute carrier family 16 member 2
217013_at	0.00546	0.000436	-3.80146	-0.246914	-1.65096	AZGP1P1	alpha-2-glycoprotein 1, zinc-binding pseudogene 1
213820_s_at	0.00208	9.45e-05	-4.2933	1.1906	-1.65282	STARD5	StAR related lipid transfer domain containing 5
201130_s_at	0.012	0.00147	-3.39092	-1.37949	-1.66107	CDH1	cadherin 1
205480_s_at	0.000453	9.08e-06	-5.01373	3.4107	-1.66213	UGP2	UDP-glucose pyrophosphorylase 2
206867_at	0.00772	0.000749	-3.62196	-0.750595	-1.66631	GCKR	glucokinase (hexokinase 4) regulator
239492_at	0.00962	0.00106	-3.50482	-1.07233	-1.67536	SEC14L4	SEC14 like lipid binding 4
209735_at	0.0286	0.00538	-2.92699	-2.56649	-1.68178	ABCG2	ATP binding cassette subfamily G member 2 (Junior blood group)
202670_at	6.24e-09	2.28e-12	-9.58215	17.8763	-1.68271	MAP2K1	mitogen-activated protein kinase kinase 1
202972_s_at	0.00408	0.000275	-3.95262	0.186471	-1.683	FAM13A	family with sequence similarity 13 member A
224954_at	0.000637	1.53e-05	-4.85623	2.9164	-1.68357	MIR6778///SHMT1	microRNA 6778///serine hydroxymethyltransferase 1
203562_at	0.000514	1.1e-05	-4.95537	3.22706	-1.68446	FEZ1	fasciculation and elongation protein zeta 1
221606_s_at	0.00253	0.000128	-4.19623	0.900938	-1.6866	HMGN5	high mobility group nucleosome binding domain 5
205371_s_at	0.000159	1.98e-06	-5.46952	4.86123	-1.68778	DBT	dihydrolipoamide branched chain transacylase E2
206878_at	0.0219	0.00363	-3.07217	-2.20686	-1.68789	DAO	D-amino acid oxidase
204787_at	0.00195	8.63e-05	-4.32175	1.276	-1.68815	VSIG4	V-set and immunoglobulin domain containing 4
202444_s_at	0.00214	9.89e-05	-4.27886	1.14734	-1.69448	ERLIN1	ER lipid raft associated 1
213355_at	0.00158	6.19e-05	-4.42549	1.5892	-1.70075	ST3GAL6	ST3 beta-galactoside alpha-2,3-sialyltransferase 6
230143_at	1.99e-07	2.4e-10	-8.14225	13.4688	-1.7068	RNF165	ring finger protein 165
202242_at	0.00641	0.000564	-3.71641	-0.487108	-1.70764	TSPAN7	tetraspanin 7
240361_at	8.43e-05	7.87e-07	-5.7432	5.74254	-1.71015	LOC101927972	uncharacterized LOC101927972
205114_s_at	0.00626	0.000542	-3.72957	-0.450119	-1.71234	CCL3L3///CCL3L1///CCL3	C-C motif chemokine ligand 3 like 3///C-C motif chemokine ligand 3 like 1///C-C motif chemokine ligand 3
204042_at	0.0479	0.0114	-2.64092	-3.24026	-1.71327	WASF3	WAS protein family member 3
231187_at	0.00167	6.82e-05	-4.3956	1.49867	-1.71476	SLC28A1	solute carrier family 28 member 1
209277_at	7.8e-06	2.82e-08	-6.72293	8.92151	-1.71704	TFPI2	tissue factor pathway inhibitor 2
235299_at	0.00116	3.87e-05	-4.57145	2.03438	-1.72299	SLC41A2	solute carrier family 41 member 2
232235_at	0.00455	0.000328	-3.89456	0.019054	-1.72387	DSEL	dermatan sulfate epimerase-like
236548_at	0.0145	0.00195	-3.29427	-1.63556	-1.72471	GIPC2	GIPC PDZ domain containing family member 2
205082_s_at	0.0349	0.00717	-2.81936	-2.82559	-1.72566	AOX1	aldehyde oxidase 1
218901_at	6.47e-06	2.2e-08	-6.79681	9.16114	-1.72572	PLSCR4	phospholipid scramblase 4
220061_at	0.0456	0.0106	-2.66833	-3.17781	-1.72923	ACSM5	acyl-CoA synthetase medium-chain family member 5
224396_s_at	0.0162	0.00231	-3.23442	-1.7919	-1.73327	ASPN	asporin
219737_s_at	0.000711	1.81e-05	-4.80517	2.75705	-1.7364	PCDH9	protocadherin 9
229641_at	0.000305	5.13e-06	-5.18518	3.95324	-1.73913	CCBE1	collagen and calcium binding EGF domains 1
206979_at	0.0015	5.63e-05	-4.45528	1.67962	-1.73978	C8B	complement component 8, beta polypeptide
234139_s_at	0.000515	1.1e-05	-4.95447	3.22424	-1.74195	LOC105378749	uncharacterized LOC105378749
206453_s_at	7.77e-05	7.09e-07	-5.77387	5.84163	-1.74505	NDRG2	NDRG family member 2
204103_at	0.0127	0.0016	-3.36285	-1.45431	-1.74522	CCL4	C-C motif chemokine ligand 4
206132_at	2.58e-06	6.17e-09	-7.17156	10.3733	-1.74988	MCC	mutated in colorectal cancers
1569290_s_at	0.0172	0.00254	-3.20019	-1.88054	-1.75125	GRIA3	glutamate ionotropic receptor AMPA type subunit 3
207977_s_at	0.000975	2.99e-05	-4.65083	2.27854	-1.7537	DPT	dermatopontin
211138_s_at	0.0311	0.00609	-2.88118	-2.67759	-1.75774	KMO	kynurenine 3-monooxygenase (kynurenine 3-hydroxylase)
207097_s_at	0.000449	8.96e-06	-5.01774	3.42335	-1.75997	SLC17A2	solute carrier family 17 member 2
225616_at	1.12e-05	4.63e-08	-6.57725	8.44861	-1.76147	SPRYD4	SPRY domain containing 4
201473_at	0.000187	2.53e-06	-5.39716	4.62932	-1.77372	JUNB	JunB proto-oncogene, AP-1 transcription factor subunit
216598_s_at	0.00793	0.000781	-3.60764	-0.790226	-1.77427	CCL2	C-C motif chemokine ligand 2
211231_x_at	0.00961	0.00106	-3.50544	-1.07064	-1.77459	CYP4A11	cytochrome P450 family 4 subfamily A member 11
212724_at	0.00036	6.49e-06	-5.11467	3.72962	-1.77765	RND3	Rho family GTPase 3
222043_at	0.000639	1.53e-05	-4.85485	2.91208	-1.77999	CLU	clusterin
213931_at	0.00181	7.63e-05	-4.36036	1.39222	-1.78097	ID2B///ID2	inhibitor of DNA binding 2B, HLH protein (pseudogene)///inhibitor of DNA binding 2, HLH protein
239093_at	0.0212	0.00345	-3.09009	-2.16168	-1.78608	HOGA1	4-hydroxy-2-oxoglutarate aldolase 1
226846_at	0.000781	2.11e-05	-4.75839	2.61152	-1.78907	PHYHD1	phytanoyl-CoA dioxygenase domain containing 1
208116_s_at	0.000238	3.57e-06	-5.29419	4.30024	-1.78916	MAN1A1	mannosidase alpha class 1A member 1
223874_at	0.000472	9.6e-06	-4.99677	3.35728	-1.79154	ACTR3C	ARP3 actin-related protein 3 homolog C
229276_at	0.000983	3.02e-05	-4.6477	2.26888	-1.79373	IGSF9	immunoglobulin superfamily member 9
239345_at	2.78e-05	1.59e-07	-6.21495	7.27152	-1.79599	SLC19A3	solute carrier family 19 member 3
231070_at	0.00119	4.03e-05	-4.55886	1.99579	-1.79901	IYD	iodotyrosine deiodinase
220032_at	0.000168	2.16e-06	-5.4435	4.77777	-1.80374	CPED1	cadherin like and PC-esterase domain containing 1
1552440_at	0.000154	1.88e-06	-5.48446	4.90918	-1.80427	GPR182	G protein-coupled receptor 182
208034_s_at	0.0119	0.00145	-3.39627	-1.36521	-1.80943	PROZ	protein Z, vitamin K dependent plasma glycoprotein
205612_at	0.00144	5.37e-05	-4.47013	1.7248	-1.81075	MMRN1	multimerin 1
229160_at	0.000238	3.57e-06	-5.29361	4.2984	-1.81086	MUM1L1	MUM1 like 1
1568638_a_at	0.0275	0.00507	-2.94948	-2.51154	-1.81199	IDO2	indoleamine 2,3-dioxygenase 2
228186_s_at	2.85e-05	1.65e-07	-6.20331	7.23372	-1.81501	RSPO3	R-spondin 3
219076_s_at	0.00071	1.8e-05	-4.80602	2.75972	-1.82192	PXMP2	peroxisomal membrane protein 2
202081_at	9.28e-06	3.63e-08	-6.64906	8.68177	-1.824	IER2	immediate early response 2
235182_at	0.0069	0.000626	-3.68167	-0.584439	-1.82429	ISM1	isthmin 1, angiogenesis inhibitor
229465_s_at	0.00274	0.000146	-4.15458	0.777487	-1.82536	PTPRS	protein tyrosine phosphatase, receptor type S
202237_at	0.0278	0.00514	-2.94426	-2.52433	-1.83912	LOC101928916///NNMT	uncharacterized LOC101928916///nicotinamide N-methyltransferase
223587_s_at	0.012	0.00148	-3.39018	-1.38148	-1.8409	AMN	amnion associated transmembrane protein
219903_s_at	0.000405	7.69e-06	-5.06376	3.56859	-1.84198	CYP2C8	cytochrome P450 family 2 subfamily C member 8
205220_at	0.00711	0.000656	-3.66612	-0.627853	-1.84513	HCAR3	hydroxycarboxylic acid receptor 3
213695_at	0.00778	0.000758	-3.61792	-0.761766	-1.84781	PON3	paraoxonase 3
213409_s_at	1.03e-05	4.13e-08	-6.61068	8.55715	-1.84979	RHEB	Ras homolog enriched in brain
226064_s_at	0.000216	3.14e-06	-5.3323	4.42191	-1.85433	DGAT2	diacylglycerol O-acyltransferase 2
214180_at	3.52e-05	2.33e-07	-6.10161	6.90348	-1.85628	MAN1C1	mannosidase alpha class 1C member 1
243278_at	0.00166	6.76e-05	-4.39819	1.50649	-1.86051	FOXP2	forkhead box P2
205960_at	0.0315	0.00618	-2.87512	-2.69218	-1.86111	PDK4	pyruvate dehydrogenase kinase 4
231702_at	0.0063	0.000548	-3.72628	-0.459379	-1.86125	TDO2	tryptophan 2,3-dioxygenase
227654_at	1.09e-06	2e-09	-7.5059	11.448	-1.86602	FAM65C	family with sequence similarity 65 member C
223820_at	0.0031	0.000178	-4.092	0.592961	-1.87518	RBP5	retinol binding protein 5
231140_at	1.71e-05	8.09e-08	-6.41322	7.91572	-1.87962	TPPP2	tubulin polymerization promoting protein family member 2
219873_at	0.0135	0.00176	-3.33017	-1.54094	-1.88446	COLEC11	collectin subfamily member 11
227099_s_at	0.00937	0.00102	-3.51845	-1.03516	-1.88473	C11orf96	chromosome 11 open reading frame 96
220112_at	6.68e-09	2.81e-12	-9.51601	17.6797	-1.88481	ANKRD55	ankyrin repeat domain 55
206010_at	0.0112	0.00132	-3.42861	-1.27849	-1.88692	HABP2	hyaluronan binding protein 2
222662_at	0.0141	0.00187	-3.30845	-1.59825	-1.88926	PPP1R3B	protein phosphatase 1 regulatory subunit 3B
210452_x_at	0.00504	0.000383	-3.84421	-0.125175	-1.8895	CYP4F2	cytochrome P450 family 4 subfamily F member 2
214719_at	0.018	0.00272	-3.17595	-1.94298	-1.89003	SLC46A3	solute carrier family 46 member 3
209309_at	0.00171	7.05e-05	-4.38499	1.46657	-1.89996	AZGP1	alpha-2-glycoprotein 1, zinc-binding
222162_s_at	0.000409	7.85e-06	-5.05759	3.5491	-1.9024	ADAMTS1	ADAM metallopeptidase with thrombospondin type 1 motif 1
226745_at	0.000844	2.36e-05	-4.72308	2.50195	-1.90295	CYP4V2	cytochrome P450 family 4 subfamily V member 2
213706_at	0.00159	6.21e-05	-4.42494	1.58751	-1.90437	GPD1	glycerol-3-phosphate dehydrogenase 1
210472_at	5.01e-05	3.81e-07	-5.9572	6.43506	-1.90529	MT1G	metallothionein 1G
218843_at	0.00115	3.84e-05	-4.57393	2.04197	-1.90614	FNDC4	fibronectin type III domain containing 4
224243_at	0.00429	0.000299	-3.92495	0.106556	-1.90657	APOA5	apolipoprotein A5
223967_at	2.42e-11	2.21e-15	-11.8919	24.3505	-1.90766	ANGPTL6	angiopoietin like 6
39402_at	3.02e-06	8.17e-09	-7.08878	10.1061	-1.91503	IL1B	interleukin 1 beta
218162_at	0.0033	0.000197	-4.06028	0.499904	-1.92044	OLFML3	olfactomedin like 3
206514_s_at	0.00323	0.000191	-4.06969	0.527478	-1.92185	CYP4F2///CYP4F3	cytochrome P450 family 4 subfamily F member 2///cytochrome P450 family 4 subfamily F member 3
213524_s_at	0.00978	0.00108	-3.49671	-1.09437	-1.92322	G0S2	G0/G1 switch 2
220005_at	0.000715	1.83e-05	-4.8015	2.74562	-1.92707	P2RY13	purinergic receptor P2Y13
201289_at	0.00155	5.97e-05	-4.43678	1.62344	-1.94233	CYR61	cysteine rich angiogenic inducer 61
231559_at	0.00295	0.000165	-4.1167	0.665657	-1.94281	NNMT	nicotinamide N-methyltransferase
1555229_a_at	0.0214	0.0035	-3.08537	-2.1736	-1.94806	C1S	complement component 1, s subcomponent
230964_at	4.3e-05	3.03e-07	-6.02495	6.65475	-1.94843	FREM2	FRAS1 related extracellular matrix protein 2
231675_s_at	4.14e-06	1.24e-08	-6.9647	9.70497	-1.95125	ADH4	alcohol dehydrogenase 4 (class II), pi polypeptide
206385_s_at	0.016	0.00226	-3.24105	-1.77467	-1.95486	ANK3	ankyrin 3, node of Ranvier (ankyrin G)
210095_s_at	0.00111	3.62e-05	-4.59231	2.09841	-1.95555	IGFBP3	insulin like growth factor binding protein 3
218424_s_at	0.000883	2.53e-05	-4.70162	2.4355	-1.95849	STEAP3	STEAP3 metalloreductase
203293_s_at	0.000514	1.1e-05	-4.95628	3.22993	-1.96047	LMAN1	lectin, mannose binding 1
231698_at	0.000371	6.77e-06	-5.10235	3.6906	-1.96182	LOC647115	translation initiation factor IF-2
1569203_at	0.00457	0.000331	-3.8919	0.011413	-1.96433	CXCL2	C-X-C motif chemokine ligand 2
206115_at	3.07e-06	8.38e-09	-7.0813	10.0819	-1.96448	EGR3	early growth response 3
207621_s_at	8.67e-05	8.21e-07	-5.73062	5.7019	-1.96554	PEMT	phosphatidylethanolamine N-methyltransferase
230120_s_at	0.00349	0.000216	-4.03048	0.412768	-1.96637	PLGLB1///PLGLB2	plasminogen-like B1///plasminogen-like B2
221868_at	0.000482	1e-05	-4.98447	3.31858	-1.97376	PAIP2B	poly(A) binding protein interacting protein 2B
203373_at	0.0101	0.00113	-3.48097	-1.13711	-1.97403	SOCS2	suppressor of cytokine signaling 2
218976_at	0.0032	0.000188	-4.07469	0.542147	-1.97887	DNAJC12	DnaJ heat shock protein family (Hsp40) member C12
1552568_at	0.0146	0.00196	-3.29115	-1.64374	-1.98244	RTP3	receptor transporter protein 3
202286_s_at	0.0034	0.000207	-4.04366	0.45127	-1.98652	TACSTD2	tumor-associated calcium signal transducer 2
205876_at	2.48e-08	1.45e-11	-9.00087	16.1281	-1.99079	LIFR	leukemia inhibitory factor receptor alpha
203680_at	0.000301	5.04e-06	-5.19062	3.97053	-1.99873	PRKAR2B	protein kinase cAMP-dependent type II regulatory subunit beta
221848_at	0.00645	0.00057	-3.71311	-0.496378	-2.00027	ZGPAT	zinc finger CCCH-type and G-patch domain containing
202465_at	0.00188	8.15e-05	-4.33967	1.32989	-2.00296	PCOLCE	procollagen C-endopeptidase enhancer
206344_at	0.00942	0.00103	-3.51522	-1.04399	-2.00419	PON1	paraoxonase 1
210587_at	0.0309	0.00601	-2.88578	-2.66647	-2.00579	INHBE	inhibin beta E subunit
222291_at	0.000331	5.8e-06	-5.14842	3.83657	-2.01432	FAM149A	family with sequence similarity 149 member A
206450_at	4.78e-09	1.49e-12	-9.71851	18.2799	-2.02082	DBH	dopamine beta-hydroxylase
206916_x_at	0.03	0.00576	-2.90198	-2.62729	-2.02228	TAT	tyrosine aminotransferase
206396_at	0.00353	0.000219	-4.02552	0.398292	-2.02319	SLC1A1	solute carrier family 1 member 1
228653_at	0.0141	0.00187	-3.30804	-1.59933	-2.02502	SAMD5	sterile alpha motif domain containing 5
219934_s_at	0.0413	0.00921	-2.7233	-3.05119	-2.02553	SULT1E1	sulfotransferase family 1E member 1
57539_at	0.00542	0.000431	-3.80539	-0.235752	-2.02819	ZGPAT///LIME1	zinc finger CCCH-type and G-patch domain containing///Lck interacting transmembrane adaptor 1
218935_at	5.26e-05	4.04e-07	-5.93993	6.3791	-2.02962	EHD3	EH domain containing 3
206610_s_at	0.000275	4.41e-06	-5.2305	4.09732	-2.03462	F11	coagulation factor XI
205627_at	0.00163	6.5e-05	-4.41054	1.54387	-2.03513	CDA	cytidine deaminase
229019_at	0.00663	0.000592	-3.70021	-0.532567	-2.03583	ZNF385B	zinc finger protein 385B
209614_at	0.0404	0.00892	-2.73567	-3.02244	-2.03638	ADH1B	alcohol dehydrogenase 1B (class I), beta polypeptide
206898_at	0.0108	0.00125	-3.44874	-1.22428	-2.05332	CDH19	cadherin 19
218541_s_at	0.000103	1.04e-06	-5.65967	5.47295	-2.05958	C8orf4	chromosome 8 open reading frame 4
209542_x_at	0.0047	0.000345	-3.87832	-0.027545	-2.06654	IGF1	insulin like growth factor 1
205790_at	0.00173	7.15e-05	-4.38052	1.45307	-2.0752	SKAP1	src kinase associated phosphoprotein 1
232124_at	1.68e-05	7.94e-08	-6.41881	7.93386	-2.07843	FAM198A	family with sequence similarity 198 member A
205119_s_at	0.000291	4.83e-06	-5.20358	4.0117	-2.07885	FPR1	formyl peptide receptor 1
235129_at	0.000625	1.49e-05	-4.86457	2.94247	-2.08404	PPP1R1A	protein phosphatase 1 regulatory inhibitor subunit 1A
226863_at	0.0275	0.00507	-2.94964	-2.51114	-2.08407	FAM110C	family with sequence similarity 110 member C
203666_at	0.00113	3.74e-05	-4.58165	2.06567	-2.09141	CXCL12	C-X-C motif chemokine ligand 12
209821_at	9.11e-05	8.83e-07	-5.70893	5.63188	-2.10146	IL33	interleukin 33
226181_at	2.48e-05	1.38e-07	-6.25705	7.40828	-2.1021	TUBE1	tubulin epsilon 1
231683_at	0.0197	0.0031	-3.12915	-2.06265	-2.10894	GLYAT	glycine-N-acyltransferase
220108_at	2.62e-07	3.3e-10	-8.04539	13.1637	-2.10939	GNA14	G protein subunit alpha 14
204006_s_at	0.0347	0.00711	-2.82232	-2.81857	-2.11503	FCGR3B///FCGR3A	Fc fragment of IgG receptor IIIb///Fc fragment of IgG receptor IIIa
214414_x_at	0.00115	3.81e-05	-4.57657	2.0501	-2.12128	HBA2///HBA1	hemoglobin subunit alpha 2///hemoglobin subunit alpha 1
220187_at	4.85e-05	3.64e-07	-5.97021	6.47724	-2.12928	STEAP4	STEAP4 metalloreductase
208383_s_at	0.0164	0.00235	-3.22841	-1.80751	-2.13117	PCK1	phosphoenolpyruvate carboxykinase 1
228648_at	0.000781	2.1e-05	-4.75905	2.61358	-2.13451	LRG1	leucine rich alpha-2-glycoprotein 1
215689_s_at	0.00248	0.000124	-4.20639	0.931124	-2.13496	SHBG	sex hormone binding globulin
1557924_s_at	3.8e-07	5.07e-10	-7.91636	12.7557	-2.14194	ALPL	alkaline phosphatase, liver/bone/kidney
209988_s_at	0.0254	0.0045	-2.99317	-2.40397	-2.14209	ASCL1	achaete-scute family bHLH transcription factor 1
212185_x_at	0.000215	3.11e-06	-5.33503	4.43062	-2.14791	MT2A	metallothionein 2A
207687_at	2.37e-05	1.28e-07	-6.27834	7.47746	-2.15098	INHBC	inhibin beta C subunit
206541_at	0.00104	3.23e-05	-4.62675	2.20434	-2.15174	KLKB1	kallikrein B1
217133_x_at	2.75e-05	1.56e-07	-6.21914	7.28514	-2.15358	CYP2B6	cytochrome P450 family 2 subfamily B member 6
1556388_a_at	0.0481	0.0114	-2.639	-3.2446	-2.15573	LOC100507389	uncharacterized LOC100507389
203535_at	0.0228	0.00386	-3.04921	-2.26448	-2.15585	S100A9	S100 calcium binding protein A9
220148_at	0.00794	0.000783	-3.60698	-0.792045	-2.16302	ALDH8A1	aldehyde dehydrogenase 8 family member A1
201397_at	0.00155	5.97e-05	-4.43696	1.62399	-2.19328	PHGDH	phosphoglycerate dehydrogenase
1557226_a_at	8.32e-08	8.78e-11	-8.44726	14.4232	-2.19701	ASPG	asparaginase
205249_at	5.21e-06	1.67e-08	-6.87779	9.4236	-2.20303	EGR2	early growth response 2
206305_s_at	0.000276	4.47e-06	-5.22689	4.08583	-2.20365	C8A	complement component 8 alpha subunit
209368_at	0.000373	6.84e-06	-5.09905	3.68017	-2.20598	EPHX2	epoxide hydrolase 2
209301_at	0.000783	2.12e-05	-4.75669	2.60625	-2.21295	CA2	carbonic anhydrase 2
1558603_at	0.00401	0.000267	-3.96143	0.211978	-2.21954	PLGLB2	plasminogen-like B2
206380_s_at	5.18e-08	4.32e-11	-8.66454	15.0967	-2.22499	CFP	complement factor properdin
217014_s_at	0.000403	7.62e-06	-5.06668	3.57782	-2.22612	AZGP1P1///AZGP1	alpha-2-glycoprotein 1, zinc-binding pseudogene 1///alpha-2-glycoprotein 1, zinc-binding
207298_at	0.00642	0.000566	-3.71504	-0.490951	-2.2444	SLC17A3	solute carrier family 17 member 3
225557_at	4.04e-06	1.2e-08	-6.97484	9.73778	-2.24559	CSRNP1	cysteine and serine rich nuclear protein 1
207041_at	0.0011	3.55e-05	-4.59783	2.11537	-2.2499	MASP2	mannan binding lectin serine peptidase 2
209335_at	0.0206	0.00332	-3.10455	-2.12512	-2.25394	DCN	decorin
218644_at	0.00156	6.01e-05	-4.43503	1.61813	-2.28146	PLEK2	pleckstrin 2
211549_s_at	0.0139	0.00183	-3.31551	-1.57966	-2.2822	HPGD	hydroxyprostaglandin dehydrogenase 15-(NAD)
215014_at	0.00165	6.67e-05	-4.40235	1.51908	-2.28769	KCND3	potassium voltage-gated channel subfamily D member 3
1559336_at	0.000499	1.05e-05	-4.96997	3.27297	-2.28852	LOC101928505	uncharacterized LOC101928505
205019_s_at	9.18e-08	1.02e-10	-8.4004	14.2772	-2.28934	VIPR1	vasoactive intestinal peptide receptor 1
208370_s_at	2.44e-05	1.35e-07	-6.26272	7.42671	-2.29652	RCAN1	regulator of calcineurin 1
213929_at	0.0032	0.000188	-4.07425	0.540863	-2.30929	EXPH5	exophilin 5
204719_at	0.0198	0.00312	-3.12637	-2.06973	-2.31222	ABCA8	ATP binding cassette subfamily A member 8
210909_x_at	6.08e-06	2.01e-08	-6.82255	9.2446	-2.3126	LPAL2	lipoprotein(a) like 2, pseudogene
221188_s_at	0.000111	1.18e-06	-5.62203	5.35163	-2.31648	CIDEB	cell death-inducing DFFA-like effector b
215103_at	0.0086	0.000889	-3.56414	-0.910114	-2.32368	CYP2C18	cytochrome P450 family 2 subfamily C member 18
207096_at	0.00479	0.000356	-3.86813	-0.056755	-2.32412	SAA2-SAA4///SAA4	SAA2-SAA4 readthrough///serum amyloid A4, constitutive
202627_s_at	0.00444	0.000315	-3.90825	0.058444	-2.34044	SERPINE1	serpin family E member 1
206069_s_at	0.0025	0.000126	-4.20217	0.918568	-2.34201	ACADL	acyl-CoA dehydrogenase, long chain
209696_at	0.00244	0.000121	-4.21623	0.960386	-2.34241	FBP1	fructose-bisphosphatase 1
210301_at	0.000968	2.95e-05	-4.65525	2.2922	-2.34834	XDH	xanthine dehydrogenase
211456_x_at	0.000124	1.38e-06	-5.57776	5.20908	-2.35183	MT1HL1	metallothionein 1H-like 1
1563874_at	0.000159	1.96e-06	-5.47317	4.87295	-2.35433	WDR72	WD repeat domain 72
202145_at	0.000895	2.63e-05	-4.68983	2.39901	-2.35835	LY6E	lymphocyte antigen 6 complex, locus E
203559_s_at	4.89e-06	1.55e-08	-6.89993	9.49531	-2.35965	AOC1	amine oxidase, copper containing 1
219313_at	0.0042	0.000288	-3.93745	0.142618	-2.36315	GRAMD1C	GRAM domain containing 1C
205033_s_at	5.49e-09	1.91e-12	-9.63916	18.0454	-2.36476	DEFA1B///DEFA3///DEFA1	defensin alpha 1B///defensin alpha 3///defensin alpha 1
213245_at	0.0015	5.69e-05	-4.45175	1.6689	-2.36584	ADCY1	adenylate cyclase 1
213974_at	0.000612	1.44e-05	-4.87469	2.9741	-2.3668	ADAMTSL3	ADAMTS like 3
215363_x_at	0.00126	4.33e-05	-4.53642	1.92706	-2.37173	FOLH1B///FOLH1	folate hydrolase 1B///folate hydrolase (prostate-specific membrane antigen) 1
1563298_at	0.000367	6.68e-06	-5.10623	3.70288	-2.39146	LOC101927331	uncharacterized LOC101927331
211696_x_at	0.00244	0.00012	-4.21745	0.964038	-2.40015	HBB	hemoglobin subunit beta
204301_at	6.67e-09	2.69e-12	-9.5305	17.7228	-2.40618	KBTBD11	kelch repeat and BTB domain containing 11
206211_at	0.000295	4.91e-06	-5.19866	3.99607	-2.40901	SELE	selectin E
210889_s_at	0.00649	0.000576	-3.70971	-0.505917	-2.41751	FCGR2B	Fc fragment of IgG receptor IIb
203571_s_at	0.00668	0.000598	-3.69683	-0.542034	-2.42138	ADIRF	adipogenesis regulatory factor
209365_s_at	8.65e-07	1.39e-09	-7.6142	11.7944	-2.42347	ECM1	extracellular matrix protein 1
241255_at	0.000306	5.14e-06	-5.18467	3.95162	-2.44682	CTNNA3	catenin alpha 3
225516_at	0.00186	7.98e-05	-4.34648	1.3504	-2.44962	SLC7A2	solute carrier family 7 member 2
244407_at	0.000127	1.42e-06	-5.56782	5.17709	-2.48153	CYP39A1	cytochrome P450 family 39 subfamily A member 1
207420_at	2.8e-09	7.01e-13	-9.95954	18.9868	-2.49052	COLEC10	collectin subfamily member 10
205392_s_at	5.13e-05	3.92e-07	-5.94887	6.40807	-2.49866	CCL15-CCL14///CCL14	CCL15-CCL14 readthrough (NMD candidate)///C-C motif chemokine ligand 14
209531_at	2.78e-05	1.59e-07	-6.21386	7.26798	-2.50212	GSTZ1	glutathione S-transferase zeta 1
206007_at	0.00408	0.000275	-3.95235	0.185711	-2.50225	PRG4	proteoglycan 4
230438_at	0.000365	6.63e-06	-5.10851	3.71011	-2.50367	TBX15	T-box 15
206754_s_at	0.00731	0.000686	-3.65142	-0.668795	-2.50749	CYP2B7P///CYP2B6	cytochrome P450 family 2 subfamily B member 7, pseudogene///cytochrome P450 family 2 subfamily B member 6
210168_at	0.00253	0.000129	-4.19522	0.897942	-2.52244	C6	complement component 6
211303_x_at	0.000276	4.48e-06	-5.22621	4.08367	-2.54784	FOLH1B	folate hydrolase 1B
208561_at	3.83e-05	2.6e-07	-6.06926	6.79849	-2.54932	ABCC9	ATP binding cassette subfamily C member 9
201694_s_at	0.000136	1.57e-06	-5.53825	5.08199	-2.55671	EGR1	early growth response 1
214142_at	0.000904	2.68e-05	-4.68472	2.38322	-2.5592	ZG16	zymogen granule protein 16
202768_at	0.000325	5.64e-06	-5.15686	3.86334	-2.57528	FOSB	FosB proto-oncogene, AP-1 transcription factor subunit
207718_x_at	0.0242	0.00421	-3.01756	-2.34346	-2.59916	CYP2A7	cytochrome P450 family 2 subfamily A member 7
207218_at	0.0104	0.00119	-3.46338	-1.18474	-2.60848	F9	coagulation factor IX
207027_at	0.00518	0.0004	-3.82979	-0.166318	-2.63788	HGFAC	HGF activator
229229_at	0.000243	3.69e-06	-5.28431	4.26872	-2.65499	AGXT2	alanine--glyoxylate aminotransferase 2
205440_s_at	1.67e-05	7.64e-08	-6.43008	7.9705	-2.65604	NPY1R	neuropeptide Y receptor Y1
210272_at	0.0183	0.00278	-3.16774	-1.96405	-2.66778	CYP2B7P	cytochrome P450 family 2 subfamily B member 7, pseudogene
233604_at	0.000154	1.87e-06	-5.4865	4.91573	-2.66792	FLJ22763	uncharacterized LOC401081
206424_at	0.000499	1.05e-05	-4.9689	3.26958	-2.66934	CYP26A1	cytochrome P450 family 26 subfamily A member 1
205863_at	5.89e-05	4.64e-07	-5.899	6.2465	-2.68396	S100A12	S100 calcium binding protein A12
205541_s_at	0.000459	9.3e-06	-5.00645	3.38776	-2.69022	GSPT2	G1 to S phase transition 2
235737_at	9.35e-06	3.68e-08	-6.64519	8.6692	-2.70628	TSLP	thymic stromal lymphopoietin
243483_at	0.00294	0.000163	-4.11948	0.67385	-2.713	TRPM8	transient receptor potential cation channel subfamily M member 8
227695_at	0.00215	9.92e-05	-4.27799	1.14472	-2.7162	LOC100287413///GLYATL1	uncharacterized LOC100287413///glycine-N-acyltransferase like 1
1559033_at	0.00245	0.000121	-4.2142	0.954349	-2.71635	LINC01018	long intergenic non-protein coding RNA 1018
207102_at	0.0315	0.0062	-2.87401	-2.69487	-2.72135	AKR1D1	aldo-keto reductase family 1, member D1
216336_x_at	2.85e-05	1.66e-07	-6.2022	7.23011	-2.72525	MT1E	metallothionein 1E
1554668_a_at	1.68e-05	7.91e-08	-6.4199	7.93741	-2.73419	FAM151A	family with sequence similarity 151 member A
206680_at	0.00134	4.78e-05	-4.50631	1.83506	-2.75395	CD5L	CD5 molecule like
220106_at	0.00313	0.000181	-4.0874	0.579445	-2.77369	NPC1L1	NPC1 like intracellular cholesterol transporter 1
231691_at	0.000925	2.77e-05	-4.67397	2.34998	-2.7799	C3P1	complement component 3 precursor pseudogene
214621_at	0.00628	0.000545	-3.72768	-0.455449	-2.79002	GYS2	glycogen synthase 2
206753_at	0.000781	2.1e-05	-4.75902	2.61348	-2.79209	RDH16	retinol dehydrogenase 16 (all-trans)
203434_s_at	0.0104	0.00119	-3.4641	-1.18278	-2.79266	MME	membrane metallo-endopeptidase
208581_x_at	5.93e-05	4.75e-07	-5.8924	6.22511	-2.79707	MT1X	metallothionein 1X
219014_at	0.00175	7.27e-05	-4.37561	1.43824	-2.79783	PLAC8	placenta specific 8
220070_at	1.54e-07	1.77e-10	-8.23421	13.7576	-2.80445	KDM8	lysine demethylase 8
242817_at	0.00286	0.000156	-4.13533	0.720583	-2.80789	PGLYRP2	peptidoglycan recognition protein 2
209469_at	0.000166	2.14e-06	-5.44692	4.78876	-2.83799	GPM6A	glycoprotein M6A
204955_at	0.00153	5.86e-05	-4.44254	1.64093	-2.85813	SRPX	sushi repeat containing protein, X-linked
206210_s_at	4.21e-05	2.94e-07	-6.03363	6.68291	-2.88285	CETP	cholesteryl ester transfer protein
231483_at	0.00139	5.07e-05	-4.48795	1.77906	-2.88659	LOC100505985	uncharacterized LOC100505985
204428_s_at	6.8e-06	2.32e-08	-6.78013	9.10706	-2.90404	LCAT	lecithin-cholesterol acyltransferase
205384_at	0.00445	0.000316	-3.90721	0.055429	-2.90625	FXYD1	FXYD domain containing ion transport regulator 1
204483_at	0.000477	9.78e-06	-4.99137	3.34029	-2.9096	ENO3	enolase 3
207244_x_at	0.0168	0.00244	-3.21502	-1.84223	-2.92716	CYP2A6	cytochrome P450 family 2 subfamily A member 6
210377_at	1.35e-05	5.81e-08	-6.51074	8.23255	-2.94901	ACSM3	acyl-CoA synthetase medium-chain family member 3
220491_at	0.0393	0.00857	-2.75126	-2.98609	-2.95552	HAMP	hepcidin antimicrobial peptide
206461_x_at	2.56e-05	1.42e-07	-6.24734	7.37673	-2.95893	MT1H	metallothionein 1H
215506_s_at	6.16e-08	5.67e-11	-8.58077	14.8377	-2.97715	DIRAS3	DIRAS family GTPase 3
232494_at	0.00865	0.000896	-3.56129	-0.917928	-3.00133	CYP8B1	cytochrome P450 family 8 subfamily B member 1
219410_at	0.0016	6.32e-05	-4.4191	1.56981	-3.02784	TMEM45A	transmembrane protein 45A
215712_s_at	3.1e-08	1.93e-11	-8.9132	15.8606	-3.02899	IGFALS	insulin like growth factor binding protein acid labile subunit
206727_at	0.00913	0.000974	-3.53291	-0.99568	-3.03371	C9	complement component 9
220114_s_at	5.18e-08	4.42e-11	-8.65729	15.0744	-3.04567	STAB2	stabilin 2
1559577_at	1.35e-10	1.98e-14	-11.1366	22.3192	-3.11284	FCN2	ficolin 2
230135_at	1.36e-05	5.96e-08	-6.50302	8.20749	-3.11755	HHIP	hedgehog interacting protein
224590_at	0.0464	0.0109	-2.65803	-3.20132	-3.12665	XIST	X inactive specific transcript (non-protein coding)
239380_at	0.000971	2.97e-05	-4.65267	2.28421	-3.16221	LINC01554	long intergenic non-protein coding RNA 1554
222943_at	0.00165	6.68e-05	-4.40181	1.51745	-3.20231	GBA3	glucosylceramidase beta 3 (gene/pseudogene)
205498_at	0.000319	5.47e-06	-5.16598	3.89226	-3.20854	GHR	growth hormone receptor
232449_at	0.00106	3.33e-05	-4.61768	2.17641	-3.21204	BCO2	beta-carotene oxygenase 2
222071_s_at	5.87e-07	8.27e-10	-7.76982	12.2905	-3.22615	SLCO4C1	solute carrier organic anion transporter family member 4C1
230577_at	0.0156	0.00218	-3.25438	-1.73995	-3.26597	LINC00844	long intergenic non-protein coding RNA 844
217165_x_at	8.43e-06	3.18e-08	-6.68743	8.80632	-3.2848	MT1F	metallothionein 1F
223593_at	1.14e-06	2.11e-09	-7.48981	11.3965	-3.28506	AADAT	aminoadipate aminotransferase
205531_s_at	0.0091	0.00097	-3.53431	-0.991868	-3.32377	GLS2	glutaminase 2
202409_at	0.027	0.00492	-2.96018	-2.48528	-3.34892	INS-IGF2///IGF2	INS-IGF2 readthrough///insulin like growth factor 2
218510_x_at	0.000108	1.13e-06	-5.6359	5.39632	-3.37152	FAM134B	family with sequence similarity 134 member B
210143_at	0.000655	1.59e-05	-4.84331	2.87604	-3.43081	ANXA10	annexin A10
210328_at	0.00221	0.000104	-4.26351	1.10141	-3.4598	GNMT	glycine N-methyltransferase
205844_at	0.0021	9.58e-05	-4.28882	1.17718	-3.46761	VNN1	vanin 1
205728_at	8.26e-05	7.61e-07	-5.75293	5.77397	-3.47199	TENM1	teneurin transmembrane protein 1
218002_s_at	3.52e-06	9.86e-09	-7.03327	9.92674	-3.59072	CXCL14	C-X-C motif chemokine ligand 14
206172_at	1.22e-06	2.28e-09	-7.46731	11.3244	-3.60333	IL13RA2	interleukin 13 receptor subunit alpha 2
1552280_at	7.07e-07	1.1e-09	-7.68475	12.0196	-3.60723	TIMD4	T-cell immunoglobulin and mucin domain containing 4
205433_at	0.000295	4.93e-06	-5.19749	3.99234	-3.61412	BCHE	butyrylcholinesterase
207584_at	2.1e-06	4.8e-09	-7.24597	10.6131	-3.62168	LPA	lipoprotein(a)
229831_at	8.88e-05	8.46e-07	-5.72165	5.67293	-3.67373	CNTN3	contactin 3
1553296_at	4.29e-07	5.81e-10	-7.87548	12.6262	-3.67882	ADGRG7	adhesion G protein-coupled receptor G7
205799_s_at	7.5e-05	6.71e-07	-5.79004	5.89389	-3.70822	SLC3A1	solute carrier family 3 member 1
1553583_a_at	3.59e-05	2.4e-07	-6.09363	6.8776	-3.71601	THRSP	thyroid hormone responsive
219059_s_at	6.67e-09	2.63e-12	-9.53751	17.7437	-3.74823	LYVE1	lymphatic vessel endothelial hyaluronan receptor 1
237350_at	7.5e-05	6.76e-07	-5.78804	5.88745	-3.82389	TTC36	tetratricopeptide repeat domain 36
220801_s_at	0.000759	1.99e-05	-4.77627	2.66711	-3.8509	HAO2	hydroxyacid oxidase 2
209189_at	1.73e-07	2.02e-10	-8.19351	13.6299	-3.89605	FOS	Fos proto-oncogene, AP-1 transcription factor subunit
206938_at	8.26e-08	8.46e-11	-8.4588	14.4591	-3.94941	SRD5A2	steroid 5 alpha-reductase 2
207201_s_at	0.00291	0.000161	-4.12407	0.687377	-3.95614	SLC22A1	solute carrier family 22 member 1
207262_at	8.67e-05	8.17e-07	-5.73196	5.70624	-3.96218	APOF	apolipoprotein F
223784_at	8.89e-06	3.41e-08	-6.66691	8.73973	-3.9685	TMEM27	transmembrane protein 27
225316_at	0.000104	1.07e-06	-5.65276	5.45068	-4.00175	MFSD2A	major facilitator superfamily domain containing 2A
237765_at	5.19e-05	3.98e-07	-5.94452	6.39397	-4.02974	SLC25A47	solute carrier family 25 member 47
206354_at	0.00224	0.000106	-4.25657	1.08066	-4.09511	SLCO1B3	solute carrier organic anion transporter family member 1B3
229777_at	0.000232	3.46e-06	-5.3032	4.32897	-4.18495	CLRN3	clarin 3
216058_s_at	7.06e-07	1.09e-09	-7.68854	12.0317	-4.31815	CYP2C19	cytochrome P450 family 2 subfamily C member 19
205819_at	2.06e-06	4.61e-09	-7.25805	10.652	-4.3428	MARCO	macrophage receptor with collagenous structure
205363_at	1.26e-05	5.33e-08	-6.53569	8.3136	-4.37667	BBOX1	gamma-butyrobetaine hydroxylase 1
207608_x_at	4.52e-06	1.36e-08	-6.93728	9.61623	-4.58351	CYP1A2	cytochrome P450 family 1 subfamily A member 2
217546_at	2.11e-06	4.93e-09	-7.23814	10.5879	-4.74683	MT1M	metallothionein 1M
1559573_at	5.18e-08	4e-11	-8.68816	15.1696	-4.94712	LINC01093	long intergenic non-protein coding RNA 1093
207995_s_at	2.83e-13	5.17e-18	-14.1225	29.8672	-5.0042	CLEC4M	C-type lectin domain family 4 member M
205866_at	6.8e-07	9.96e-10	-7.71427	12.1137	-5.02517	FCN3	ficolin 3
1559065_a_at	9.01e-11	1.15e-14	-11.3205	22.8217	-5.07894	CLEC4G	C-type lectin domain family 4 member G
220116_at	8.47e-10	1.55e-13	-10.4508	20.4021	-5.08859	KCNN2	potassium calcium-activated channel subfamily N member 2
220496_at	6.9e-08	6.81e-11	-8.52473	14.664	-5.21026	CLEC1B	C-type lectin domain family 1 member B
230478_at	5.18e-08	4.34e-11	-8.66278	15.0913	-5.21072	OIT3	oncoprotein induced transcript 3
206797_at	2.1e-06	4.89e-09	-7.24068	10.5961	-5.21494	NAT2	N-acetyltransferase 2
207330_at	6.72e-13	2.46e-17	-13.5262	28.4614	-5.46948	PZP	PZP, alpha-2-macroglobulin like
205984_at	2.78e-06	6.96e-09	-7.13606	10.2588	-5.55936	CRHBP	corticotropin releasing hormone binding protein
223699_at	3.84e-08	2.74e-11	-8.80479	15.5285	-5.69125	CNDP1	carnosine dipeptidase 1

## Sheet: Roessler liver
ID	adj.P.Val	P.Value	t	B	logFC	Gene.symbol	Gene.title
209220_at	6.3e-09	9.14e-11	8.51771	14.4313	4.75708	GPC3	glypican 3
206561_s_at	1e-05	6.92e-07	5.81272	5.62691	4.39884	AKR1B10	aldo-keto reductase family 1 member B10
206239_s_at	8.77e-06	5.9e-07	5.86065	5.78396	4.37338	SPINK1	serine peptidase inhibitor, Kazal type 1
212094_at	8.9e-07	3.78e-08	6.68269	8.48732	4.16108	PEG10	paternally expressed 10
208650_s_at	5.98e-08	1.44e-09	7.66875	11.7117	3.5539	CD24	CD24 molecule
201291_s_at	2.05e-11	7.91e-14	10.8168	21.3818	3.50879	TOP2A	topoisomerase (DNA) II alpha
219918_s_at	2.35e-12	5.08e-15	11.7769	24.0781	3.46269	ASPM	abnormal spindle microtubule assembly
205476_at	1.42e-08	2.46e-10	8.21002	13.4534	3.30821	CCL20	C-C motif chemokine ligand 20
202503_s_at	4.4e-12	1.13e-14	11.4928	23.2934	3.20215	KIAA0101	KIAA0101
209875_s_at	5.01e-05	4.79e-06	5.22998	3.73241	3.18842	SPP1	secreted phosphoprotein 1
205890_s_at	4.16e-07	1.5e-08	6.95917	9.39594	3.16277	UBD///GABBR1	ubiquitin D///gamma-aminobutyric acid type B receptor subunit 1
211470_s_at	5.14e-08	1.17e-09	7.7309	11.9129	3.11094	SULT1C2	sulfotransferase family 1C member 2
201890_at	3.91e-10	3.18e-12	9.58598	17.7439	3.02711	RRM2	ribonucleotide reductase regulatory subunit M2
204694_at	0.00231	0.000469	3.78756	-0.70279	2.98291	AFP	alpha fetoprotein
218039_at	2.82e-11	1.17e-13	10.6845	21.0006	2.96514	NUSAP1	nucleolar and spindle associated protein 1
218350_s_at	9.74e-11	5.95e-13	10.1368	19.3969	2.89438	GMNN	geminin, DNA replication inhibitor
202422_s_at	8.91e-07	3.79e-08	6.68175	8.48424	2.8193	ACSL4	acyl-CoA synthetase long-chain family member 4
204026_s_at	1.68e-11	5.97e-14	10.9134	21.6587	2.7937	ZWINT	ZW10 interacting kinetochore protein
213194_at	1.04e-07	2.9e-09	7.4555	11.0189	2.74454	ROBO1	roundabout guidance receptor 1
201839_s_at	0.000291	3.87e-05	4.58845	1.69912	2.70861	EPCAM	epithelial cell adhesion molecule
201417_at	4.12e-05	3.78e-06	5.30201	3.96473	2.66561	SOX4	SRY-box 4
201468_s_at	0.000303	4.07e-05	4.57267	1.65012	2.60483	NQO1	NAD(P)H quinone dehydrogenase 1
218585_s_at	4.98e-10	4.27e-12	9.49032	17.4529	2.58527	DTL	denticleless E3 ubiquitin protein ligase homolog
203213_at	1.16e-09	1.22e-11	9.15326	16.4184	2.55671	CDK1	cyclin dependent kinase 1
209218_at	1.05e-06	4.63e-08	6.62187	8.28719	2.5477	SQLE	squalene epoxidase
209560_s_at	0.0106	0.00298	3.14979	-2.44844	2.538	DLK1	delta like non-canonical Notch ligand 1
211762_s_at	8.18e-11	4.81e-13	10.2072	19.6052	2.46826	KPNA2	karyopherin subunit alpha 2
218009_s_at	4.19e-10	3.43e-12	9.56153	17.6696	2.44669	PRC1	protein regulator of cytokinesis 1
202589_at	4.98e-08	1.13e-09	7.74264	11.9509	2.39178	TYMS	thymidylate synthetase
213222_at	5.23e-07	2.01e-08	6.87214	9.11015	2.33539	PLCB1	phospholipase C beta 1
33323_r_at	0.000132	1.51e-05	4.87941	2.61231	2.3184	SFN	stratifin
202779_s_at	1.45e-08	2.53e-10	8.20089	13.4243	2.31075	UBE2S	ubiquitin conjugating enzyme E2 S
222077_s_at	4.62e-12	1.33e-14	11.436	23.1351	2.3083	RACGAP1	Rac GTPase activating protein 1
218883_s_at	3.67e-08	7.73e-10	7.85768	12.3225	2.29985	CENPU	centromere protein U
207828_s_at	1.87e-10	1.27e-12	9.88699	18.652	2.28434	CENPF	centromere protein F
208029_s_at	4.97e-05	4.75e-06	5.23301	3.74218	2.27391	LAPTM4B	lysosomal protein transmembrane 4 beta
203554_x_at	2.01e-10	1.41e-12	9.85146	18.5454	2.26396	PTTG1	pituitary tumor-transforming 1
202345_s_at	4.79e-08	1.08e-09	7.75686	11.9969	2.24128	FABP5	fatty acid binding protein 5
217820_s_at	1.95e-10	1.35e-12	9.86705	18.5922	2.23789	ENAH	enabled homolog (Drosophila)
211980_at	1.9e-07	5.85e-09	7.24285	10.3252	2.21929	COL4A1	collagen type IV alpha 1 chain
203819_s_at	4.24e-05	3.93e-06	5.29015	3.92642	2.1861	IGF2BP3	insulin like growth factor 2 mRNA binding protein 3
219787_s_at	4.11e-09	5.36e-11	8.68485	14.9583	2.17132	ECT2	epithelial cell transforming 2
208079_s_at	2.41e-10	1.75e-12	9.78096	18.3335	2.16559	AURKA	aurora kinase A
203755_at	8.92e-10	8.69e-12	9.26183	16.7531	2.15848	BUB1B	BUB1 mitotic checkpoint serine/threonine kinase B
206102_at	1.79e-09	2.03e-11	8.99156	15.9172	2.15312	GINS1	GINS complex subunit 1
212551_at	3.81e-09	4.86e-11	8.71562	15.055	2.10741	CAP2	CAP, adenylate cyclase-associated protein, 2 (yeast)
201251_at	1.18e-06	5.3e-08	6.58103	8.15278	2.10197	PKM	pyruvate kinase, muscle
202404_s_at	0.00196	0.000386	3.85256	-0.515436	2.08728	COL1A2	collagen type I alpha 2 chain
209714_s_at	1.33e-08	2.24e-10	8.23836	13.5439	2.07901	CDKN3	cyclin dependent kinase inhibitor 3
201664_at	4.4e-12	1.15e-14	11.4858	23.2738	2.06763	SMC4	structural maintenance of chromosomes 4
218847_at	9.01e-06	6.1e-07	5.85047	5.75058	2.05234	IGF2BP2	insulin like growth factor 2 mRNA binding protein 2
213241_at	2.13e-07	6.69e-09	7.20247	10.1932	2.03991	PLXNC1	plexin C1
201930_at	2.43e-09	2.89e-11	8.8789	15.5662	2.01314	MCM6	minichromosome maintenance complex component 6
218963_s_at	0.000852	0.000142	4.17857	0.446108	1.9999	KRT23	keratin 23
205436_s_at	5.69e-11	3.07e-13	10.3578	20.0488	1.98341	H2AFX	H2A histone family member X
214710_s_at	8.18e-08	2.14e-09	7.54716	11.3171	1.98263	CCNB1	cyclin B1
209035_at	1.69e-07	5.09e-09	7.28529	10.4639	1.98057	MDK	midkine (neurite growth-promoting factor 2)
203477_at	5.54e-06	3.44e-07	6.02203	6.31346	1.9702	COL15A1	collagen type XV alpha 1 chain
202936_s_at	2.21e-05	1.79e-06	5.52683	4.69357	1.96482	SOX9	SRY-box 9
218816_at	2.86e-10	2.13e-12	9.71621	18.1382	1.95672	LRRC1	leucine rich repeat containing 1
208962_s_at	0.000233	2.97e-05	4.67079	1.95578	1.94165	MIR1908///FADS1	microRNA 1908///fatty acid desaturase 1
204825_at	2.07e-09	2.4e-11	8.9376	15.7493	1.91599	MELK	maternal embryonic leucine zipper kinase
208808_s_at	1.67e-06	8.12e-08	6.45363	7.7334	1.90173	HMGB2	high mobility group box 2
202705_at	1.1e-09	1.15e-11	9.17331	16.4803	1.89458	CCNB2	cyclin B2
202954_at	4.69e-10	3.98e-12	9.51337	17.5231	1.89109	UBE2C	ubiquitin conjugating enzyme E2 C
202870_s_at	2.02e-07	6.29e-09	7.22115	10.2543	1.89073	CDC20	cell division cycle 20
212193_s_at	1.82e-08	3.35e-10	8.11466	13.1485	1.88953	LARP1	La ribonucleoprotein domain family member 1
213492_at	0.00446	0.00104	3.51981	-1.45728	1.87345	COL2A1	collagen type II alpha 1 chain
204351_at	0.031	0.0112	2.65017	-3.6739	1.87247	S100P	S100 calcium binding protein P
204170_s_at	3.58e-07	1.26e-08	7.01269	9.57151	1.85529	CKS2	CDC28 protein kinase regulatory subunit 2
218662_s_at	2.69e-07	8.85e-09	7.11807	9.9169	1.85407	NCAPG	non-SMC condensin I complex subunit G
201714_at	3.11e-08	6.34e-10	7.91877	12.5194	1.85367	TUBG1	tubulin gamma 1
213503_x_at	4.19e-06	2.49e-07	6.11917	6.63273	1.84848	ANXA2	annexin A2
201584_s_at	6.46e-13	1.11e-15	12.3271	25.5666	1.82755	DDX39A	DEAD-box helicase 39A
201841_s_at	4.19e-12	1.03e-14	11.5241	23.3803	1.82744	HSPB1	heat shock protein family B (small) member 1
209392_at	0.000186	2.27e-05	4.75402	2.21669	1.82606	ENPP2	ectonucleotide pyrophosphatase/phosphodiesterase 2
221529_s_at	8.27e-09	1.26e-10	8.41853	14.1171	1.81932	PLVAP	plasmalemma vesicle associated protein
212531_at	0.00297	0.00063	3.68901	-0.983817	1.81865	LCN2	lipocalin 2
205449_at	8.74e-11	5.23e-13	10.1792	19.5224	1.79712	SAC3D1	SAC3 domain containing 1
207165_at	1.42e-08	2.45e-10	8.21169	13.4588	1.78801	HMMR	hyaluronan mediated motility receptor
210052_s_at	1.31e-07	3.74e-09	7.37818	10.767	1.76737	TPX2	TPX2, microtubule nucleation factor
216237_s_at	9.49e-09	1.48e-10	8.36784	13.9562	1.76407	MCM5	minichromosome maintenance complex component 5
201681_s_at	3.43e-10	2.7e-12	9.63956	17.9064	1.76212	DLG5	discs large MAGUK scaffold protein 5
203429_s_at	4.91e-11	2.56e-13	10.4186	20.2269	1.75929	SUCO	SUN domain containing ossification factor
205807_s_at	1.38e-08	2.36e-10	8.22254	13.4934	1.75889	TUFT1	tuftelin 1
209044_x_at	1.67e-17	8.26e-21	17.1572	36.9936	1.75181	SF3B4	splicing factor 3b subunit 4
210983_s_at	1.77e-07	5.38e-09	7.26838	10.4086	1.74779	MCM7	minichromosome maintenance complex component 7
204023_at	7.78e-08	2.01e-09	7.56609	11.3786	1.74758	RFC4	replication factor C subunit 4
203358_s_at	1.2e-08	1.96e-10	8.27978	13.676	1.73921	EZH2	enhancer of zeste 2 polycomb repressive complex 2 subunit
219010_at	1.85e-06	9.19e-08	6.41651	7.61119	1.7314	C1orf106	chromosome 1 open reading frame 106
221729_at	1.28e-05	9.36e-07	5.72216	5.33065	1.7285	COL5A2	collagen type V alpha 2 chain
204822_at	4.75e-07	1.78e-08	6.9086	9.2299	1.72455	TTK	TTK protein kinase
204017_at	6.11e-05	6.1e-06	5.15662	3.49651	1.72139	KDELR3	KDEL endoplasmic reticulum protein retention receptor 3
205361_s_at	9.62e-10	9.57e-12	9.23084	16.6577	1.72052	PFDN4	prefoldin subunit 4
202107_s_at	1.17e-07	3.32e-09	7.41408	10.8841	1.71983	MCM2	minichromosome maintenance complex component 2
204602_at	0.0152	0.00468	2.98435	-2.8697	1.71362	DKK1	dickkopf WNT signaling pathway inhibitor 1
200771_at	1.16e-06	5.17e-08	6.58846	8.17722	1.71271	LAMC1	laminin subunit gamma 1
213175_s_at	9.36e-11	5.68e-13	10.1522	19.4424	1.71254	SNRPB	small nuclear ribonucleoprotein polypeptides B and B1
202310_s_at	0.00276	0.000578	3.71785	-0.901955	1.70581	COL1A1	collagen type I alpha 1 chain
217755_at	4.88e-09	6.64e-11	8.61746	14.7462	1.70265	HN1	hematological and neurological expressed 1
218728_s_at	1.53e-09	1.69e-11	9.04914	16.0961	1.70185	CNIH4	cornichon family AMPA receptor auxiliary protein 4
218051_s_at	1.9e-05	1.5e-06	5.58001	4.8667	1.68442	NT5DC2	5'-nucleotidase domain containing 2
202963_at	9.36e-09	1.45e-10	8.3747	13.978	1.68194	RFX5	regulatory factor X5
205054_at	0.000696	0.000111	4.25755	0.68405	1.67716	NEB	nebulin
204083_s_at	1.01e-06	4.42e-08	6.63522	8.33113	1.67706	TPM2	tropomyosin 2 (beta)
200052_s_at	5.85e-06	3.67e-07	6.00247	6.24924	1.67488	ILF2	interleukin enhancer binding factor 2
204688_at	0.000111	1.23e-05	4.94347	2.81554	1.67385	SGCE	sarcoglycan epsilon
219404_at	1.65e-07	4.93e-09	7.29455	10.4941	1.66088	EPS8L3	EPS8 like 3
206074_s_at	9.65e-08	2.64e-09	7.4832	11.1091	1.65748	HMGA1	high mobility group AT-hook 1
218782_s_at	1.48e-05	1.11e-06	5.67004	5.16036	1.65497	ATAD2	ATPase family, AAA domain containing 2
218905_at	5.91e-12	1.75e-14	11.3384	22.8622	1.6519	INTS8	integrator complex subunit 8
204162_at	6.44e-10	5.81e-12	9.39111	17.1498	1.64632	NDC80	NDC80, kinetochore complex component
201128_s_at	1.33e-10	8.43e-13	10.0211	19.0529	1.64537	ACLY	ATP citrate lyase
218237_s_at	8.22e-05	8.67e-06	5.04964	3.15384	1.64506	SLC38A1	solute carrier family 38 member 1
202095_s_at	2.43e-07	7.8e-09	7.15629	10.042	1.64008	BIRC5	baculoviral IAP repeat containing 5
211964_at	5.23e-05	5.03e-06	5.21551	3.68582	1.64003	COL4A2	collagen type IV alpha 2 chain
201943_s_at	6.96e-07	2.82e-08	6.77058	8.7764	1.63593	CPD	carboxypeptidase D
204823_at	0.000372	5.18e-05	4.49721	1.4165	1.63465	NAV3	neuron navigator 3
203120_at	4.04e-11	1.94e-13	10.5114	20.4979	1.6309	TP53BP2	tumor protein p53 binding protein 2
202651_at	1.98e-05	1.58e-06	5.56596	4.82095	1.60528	LPGAT1	lysophosphatidylglycerol acyltransferase 1
201201_at	2.82e-07	9.45e-09	7.09857	9.85302	1.6025	CSTB	cystatin B
221731_x_at	0.00432	0.000997	3.53364	-1.41901	1.59669	VCAN	versican
201378_s_at	3.53e-10	2.81e-12	9.62649	17.8668	1.59123	UBAP2L	ubiquitin associated protein 2 like
200910_at	7.06e-13	1.27e-15	12.2781	25.4359	1.58833	LOC101927137///CCT3	uncharacterized LOC101927137///chaperonin containing TCP1 subunit 3
209160_at	1.98e-06	1e-07	6.39095	7.52701	1.58659	AKR1C3	aldo-keto reductase family 1, member C3
213429_at	0.000458	6.63e-05	4.41996	1.17878	1.5842	BICC1	BicC family RNA binding protein 1
204641_at	3.77e-08	7.97e-10	7.84869	12.2935	1.58371	NEK2	NIMA related kinase 2
201555_at	5.98e-08	1.43e-09	7.67085	11.7185	1.5809	MCM3	minichromosome maintenance complex component 3
208926_at	1.74e-08	3.15e-10	8.13387	13.21	1.56881	NEU1	neuraminidase 1 (lysosomal sialidase)
212055_at	1.48e-08	2.61e-10	8.19196	13.3958	1.56589	TPGS2	tubulin polyglutamylase complex subunit 2
202983_at	4.85e-07	1.82e-08	6.90088	9.20454	1.55937	HLTF	helicase like transcription factor
204767_s_at	1.72e-08	3.1e-10	8.13851	13.2248	1.54481	FEN1	flap structure-specific endonuclease 1
202690_s_at	8.78e-08	2.33e-09	7.52211	11.2357	1.54469	SNRPD1	small nuclear ribonucleoprotein D1 polypeptide
213134_x_at	1.4e-06	6.49e-08	6.52075	7.95437	1.54272	BTG3	BTG anti-proliferation factor 3
202381_at	6.04e-05	6.02e-06	5.16086	3.51012	1.5388	ADAM9	ADAM metallopeptidase domain 9
209408_at	1.11e-06	4.95e-08	6.6019	8.22147	1.5384	KIF2C	kinesin family member 2C
218308_at	1.68e-10	1.1e-12	9.93318	18.7903	1.53779	TACC3	transforming acidic coiled-coil containing protein 3
219630_at	0.00818	0.00218	3.26138	-2.15637	1.52766	PDZK1IP1	PDZK1 interacting protein 1
217728_at	0.00434	0.001	3.53129	-1.42553	1.51597	S100A6	S100 calcium binding protein A6
209154_at	9.29e-06	6.31e-07	5.84031	5.7173	1.51153	P2RX5-TAX1BP3///TAX1BP3	P2RX5-TAX1BP3 readthrough (NMD candidate)///Tax1 binding protein 3
200788_s_at	2.83e-11	1.18e-13	10.6796	20.9862	1.50801	PEA15	phosphoprotein enriched in astrocytes 15
222281_s_at	0.00837	0.00224	3.25193	-2.18135	1.50683	LOC101929219///LOC100505650///C1orf186	uncharacterized LOC101929219///uncharacterized LOC100505650///chromosome 1 open reading frame 186
209803_s_at	0.000931	0.000158	4.14364	0.341445	1.50329	PHLDA2	pleckstrin homology like domain family A member 2
209825_s_at	8.81e-09	1.35e-10	8.39552	14.0441	1.49963	MIR3658///UCK2	microRNA 3658///uridine-cytidine kinase 2
213793_s_at	0.000127	1.45e-05	4.89269	2.65437	1.49961	HOMER1	homer scaffolding protein 1
203411_s_at	3.16e-10	2.42e-12	9.67489	18.0134	1.49499	LMNA	lamin A/C
217946_s_at	5.98e-08	1.42e-09	7.67133	11.72	1.49487	SAE1	SUMO1 activating enzyme subunit 1
211340_s_at	2.65e-06	1.44e-07	6.2822	7.16904	1.49448	MIR6756///MCAM	microRNA 6756///melanoma cell adhesion molecule
205830_at	0.00449	0.00105	3.51696	-1.46513	1.4901	CLGN	calmegin
203228_at	6.53e-07	2.61e-08	6.79351	8.85178	1.48797	PAFAH1B3	platelet activating factor acetylhydrolase 1b catalytic subunit 3
210609_s_at	1.33e-05	9.74e-07	5.71041	5.29223	1.48549	TP53I3	tumor protein p53 inducible protein 3
218229_s_at	8.48e-10	8.18e-12	9.28101	16.8121	1.48407	POGK	pogo transposable element with KRAB domain
202275_at	4.93e-05	4.7e-06	5.23613	3.75224	1.48368	G6PD	glucose-6-phosphate dehydrogenase
201136_at	0.000108	1.19e-05	4.95219	2.84323	1.48285	PLP2	proteolipid protein 2
213911_s_at	1.46e-06	6.84e-08	6.5048	7.90185	1.48092	H2AFZ	H2A histone family member Z
204537_s_at	0.00068	0.000107	4.26667	0.711624	1.4808	MIR452///MIR224///GABRE	microRNA 452///microRNA 224///gamma-aminobutyric acid type A receptor epsilon subunit
212022_s_at	4.03e-06	2.38e-07	6.1324	6.67622	1.48079	MKI67	marker of proliferation Ki-67
200607_s_at	1.87e-06	9.37e-08	6.4109	7.59272	1.47113	RAD21	RAD21 cohesin complex component
219192_at	8.58e-09	1.31e-10	8.40541	14.0755	1.47065	UBAP2	ubiquitin associated protein 2
209219_at	3.48e-10	2.75e-12	9.63323	17.8872	1.46902	MIR1236///NELFE	microRNA 1236///negative elongation factor complex member E
200632_s_at	2.67e-06	1.46e-07	6.2784	7.15653	1.46868	NDRG1	N-myc downstream regulated 1
218638_s_at	3.26e-05	2.86e-06	5.38644	4.2378	1.46592	LOC100130872///SPON2	uncharacterized LOC100130872///spondin 2
212520_s_at	5.98e-08	1.41e-09	7.67334	11.7265	1.46066	SMARCA4	SWI/SNF related, matrix associated, actin dependent regulator of chromatin, subfamily a, member 4
218755_at	9.41e-08	2.57e-09	7.49238	11.139	1.45768	KIF20A	kinesin family member 20A
55065_at	8.63e-08	2.27e-09	7.52938	11.2593	1.45408	MARK4	microtubule affinity regulating kinase 4
201327_s_at	6.98e-10	6.38e-12	9.36132	17.0586	1.44947	CCT6A	chaperonin containing TCP1 subunit 6A
202635_s_at	8.82e-06	5.93e-07	5.85893	5.77832	1.44682	POLR2K	RNA polymerase II subunit K
200623_s_at	9.37e-07	4.03e-08	6.66345	8.42403	1.44619	CALM3///CALM2///CALM1	calmodulin 3///calmodulin 2///calmodulin 1
212591_at	4.04e-11	1.97e-13	10.5071	20.4853	1.44557	ARID4B///RBM34	AT-rich interaction domain 4B///RNA binding motif protein 34
200916_at	3.18e-06	1.8e-07	6.21607	6.95144	1.44352	TAGLN2	transgelin 2
218966_at	8.18e-08	2.14e-09	7.54714	11.317	1.43983	MYO5C	myosin VC
201818_at	2.18e-05	1.77e-06	5.53152	4.70883	1.43871	LPCAT1	lysophosphatidylcholine acyltransferase 1
215017_s_at	6.48e-06	4.14e-07	5.96676	6.13199	1.43805	FNBP1L	formin binding protein 1 like
221538_s_at	4.18e-08	9.1e-10	7.80794	12.162	1.43754	PLXNA1	plexin A1
201697_s_at	1.55e-10	1.01e-12	9.96311	18.8798	1.43371	DNMT1	DNA (cytosine-5-)-methyltransferase 1
205506_at	0.000189	2.31e-05	4.74881	2.20031	1.43283	VIL1	villin 1
218355_at	8.62e-08	2.26e-09	7.53037	11.2625	1.43262	KIF4A	kinesin family member 4A
208659_at	1.44e-06	6.69e-08	6.5115	7.92389	1.42729	CLIC1	chloride intracellular channel 1
201578_at	7.4e-05	7.66e-06	5.08759	3.2752	1.4247	PODXL	podocalyxin like
205047_s_at	0.00324	0.000702	3.65297	-1.08562	1.42311	ASNS	asparagine synthetase (glutamine-hydrolyzing)
209836_x_at	2.67e-08	5.24e-10	7.97704	12.7069	1.41927	BOLA2B///BOLA2	bolA family member 2B///bolA family member 2
210827_s_at	6.15e-06	3.89e-07	5.98561	6.19387	1.41854	ELF3	E74 like ETS transcription factor 3
211071_s_at	0.00924	0.00252	3.20913	-2.29391	1.41778	MLLT11	myeloid/lymphoid or mixed-lineage leukemia; translocated to, 11
202219_at	0.00194	0.000382	3.85566	-0.506466	1.41656	SLC6A8	solute carrier family 6 member 8
218594_at	4.51e-09	6.05e-11	8.64665	14.8381	1.41144	HEATR1	HEAT repeat containing 1
201275_at	1.3e-05	9.5e-07	5.71789	5.31668	1.41106	FDPS	farnesyl diphosphate synthase
202846_s_at	3.13e-11	1.39e-13	10.6241	20.8256	1.40989	PIGC	phosphatidylinositol glycan anchor biosynthesis class C
213869_x_at	5.16e-07	1.98e-08	6.8769	9.12579	1.40823	THY1	Thy-1 cell surface antigen
212563_at	2.18e-05	1.76e-06	5.53301	4.71369	1.40176	MIR7112///BOP1	microRNA 7112///block of proliferation 1
202261_at	4.04e-11	1.86e-13	10.5263	20.5413	1.40004	VPS72	vacuolar protein sorting 72 homolog
202220_at	4.53e-11	2.26e-13	10.4606	20.3498	1.3975	KIAA0907	KIAA0907
201850_at	1.97e-06	9.99e-08	6.3915	7.52883	1.3974	CAPG	capping actin protein, gelsolin like
204173_at	1.7e-08	3.06e-10	8.14262	13.238	1.39705	MYL6B	myosin light chain 6B
209386_at	0.000909	0.000154	4.15263	0.368361	1.39451	TM4SF1	transmembrane 4 L six family member 1
201669_s_at	0.000174	2.1e-05	4.77795	2.29195	1.39275	MARCKS	myristoylated alanine rich protein kinase C substrate
221261_x_at	0.000632	9.86e-05	4.29415	0.794927	1.39043	SNORA11E///SNORA11D///MAGED4///MAGED4B	small nucleolar RNA, H/ACA box 11E///small nucleolar RNA, H/ACA box 11D///MAGE family member D4///MAGE family member D4B
200875_s_at	1.07e-06	4.75e-08	6.61427	8.26217	1.38935	MIR1292///SNORD110///SNORD86///SNORD57///NOP56	microRNA 1292///small nucleolar RNA, C/D box 110///small nucleolar RNA, C/D box 86///small nucleolar RNA, C/D box 57///NOP56 ribonucleoprotein
209268_at	9.8e-12	3.26e-14	11.1226	22.2542	1.38812	VPS45	vacuolar protein sorting 45 homolog
208611_s_at	7.63e-12	2.4e-14	11.2289	22.5545	1.38285	SPTAN1	spectrin alpha, non-erythrocytic 1
202679_at	1.68e-08	3e-10	8.14867	13.2573	1.37405	NPC1	NPC intracellular cholesterol transporter 1
212445_s_at	4.28e-06	2.56e-07	6.11037	6.60377	1.37318	NEDD4L	neural precursor cell expressed, developmentally down-regulated 4-like, E3 ubiquitin protein ligase
213088_s_at	2.85e-09	3.48e-11	8.82085	15.3848	1.37295	DNAJC9	DnaJ heat shock protein family (Hsp40) member C9
208816_x_at	2.72e-05	2.32e-06	5.44972	4.44302	1.3729	ANXA2P2	annexin A2 pseudogene 2
201266_at	0.000567	8.66e-05	4.33529	0.919968	1.37283	TXNRD1	thioredoxin reductase 1
212828_at	6.13e-07	2.42e-08	6.8162	8.92635	1.37159	SYNJ2	synaptojanin 2
213712_at	0.000141	1.64e-05	4.85419	2.53251	1.36913	ELOVL2	ELOVL fatty acid elongase 2
212058_at	1.81e-08	3.32e-10	8.11786	13.1587	1.36873	U2SURP	U2 snRNP associated SURP domain containing
203362_s_at	6.55e-07	2.62e-08	6.79253	8.84854	1.36807	MAD2L1	MAD2 mitotic arrest deficient-like 1 (yeast)
201505_at	0.000368	5.11e-05	4.50152	1.42982	1.36633	LAMB1	laminin subunit beta 1
222036_s_at	3.02e-07	1.02e-08	7.07555	9.77759	1.36432	MCM4	minichromosome maintenance complex component 4
210986_s_at	5.72e-06	3.58e-07	6.01043	6.27539	1.36187	TPM1	tropomyosin 1 (alpha)
204720_s_at	8.91e-05	9.53e-06	5.02067	3.06136	1.36094	DNAJC6	DnaJ heat shock protein family (Hsp40) member C6
211947_s_at	3.78e-09	4.81e-11	8.71873	15.0647	1.36024	PRRC2C	proline rich coiled-coil 2C
201956_s_at	5.61e-13	9.07e-16	12.4013	25.7644	1.3559	GNPAT	glyceronephosphate O-acyltransferase
205034_at	2e-05	1.6e-06	5.56203	4.80815	1.35469	CCNE2	cyclin E2
210896_s_at	0.00218	0.000437	3.81111	-0.635073	1.35419	ASPH	aspartate beta-hydroxylase
200808_s_at	3.31e-06	1.88e-07	6.20305	6.9086	1.35405	ZYX	zyxin
214097_at	1.07e-05	7.5e-07	5.78868	5.54824	1.34897	RPS21	ribosomal protein S21
220755_s_at	6.6e-07	2.65e-08	6.78912	8.83732	1.34874	C6orf48	chromosome 6 open reading frame 48
208753_s_at	7.13e-08	1.8e-09	7.60006	11.4889	1.34273	NAP1L1	nucleosome assembly protein 1 like 1
200998_s_at	1.53e-09	1.7e-11	9.04838	16.0937	1.34272	CKAP4	cytoskeleton associated protein 4
217771_at	0.00689	0.00177	3.3354	-1.95928	1.34036	GOLM1	golgi membrane protein 1
212765_at	7.17e-08	1.82e-09	7.59623	11.4765	1.33831	CAMSAP2	calmodulin regulated spectrin associated protein family member 2
202813_at	1.13e-10	7.05e-13	10.0802	19.2287	1.33772	TARBP1	TAR (HIV-1) RNA binding protein 1
203936_s_at	0.00382	0.00086	3.58395	-1.27917	1.33694	MMP9	matrix metallopeptidase 9
208815_x_at	1.66e-07	4.99e-09	7.29131	10.4835	1.3359	HSPA4	heat shock protein family A (Hsp70) member 4
200966_x_at	1.3e-05	9.51e-07	5.71743	5.31518	1.33277	ALDOA	aldolase, fructose-bisphosphate A
204146_at	3.14e-06	1.78e-07	6.21975	6.96355	1.32812	RAD51AP1	RAD51 associated protein 1
202469_s_at	2.66e-09	3.22e-11	8.84491	15.4601	1.32703	CPSF6	cleavage and polyadenylation specific factor 6
211072_x_at	1.33e-08	2.25e-10	8.23761	13.5415	1.32688	TUBA1B	tubulin alpha 1b
212605_s_at	6.98e-05	7.12e-06	5.1099	3.34667	1.32495	NUDT3	nudix hydrolase 3
203693_s_at	4.18e-06	2.48e-07	6.12042	6.63681	1.32389	E2F3	E2F transcription factor 3
202748_at	2.04e-06	1.05e-07	6.37808	7.48467	1.31973	GBP2	guanylate binding protein 2
209071_s_at	0.00303	0.000646	3.6806	-1.0076	1.31951	RGS5	regulator of G-protein signaling 5
205352_at	3.77e-05	3.39e-06	5.33506	4.07152	1.31732	SERPINI1	serpin family I member 1
205229_s_at	0.0015	0.000282	3.95598	-0.214219	1.31349	COCH	cochlin
201202_at	5.07e-07	1.92e-08	6.88468	9.15137	1.31311	PCNA	proliferating cell nuclear antigen
209942_x_at	0.0437	0.0172	2.47772	-4.06224	1.31126	MAGEA6///MAGEA3	MAGE family member A6///MAGE family member A3
202806_at	6.39e-05	6.42e-06	5.14125	3.44719	1.31087	DBN1	drebrin 1
202733_at	2.37e-05	1.97e-06	5.49864	4.60192	1.31023	LOC101927705///P4HA2	uncharacterized LOC101927705///prolyl 4-hydroxylase subunit alpha 2
204244_s_at	2.14e-06	1.11e-07	6.36069	7.42739	1.31018	DBF4	DBF4 zinc finger
214612_x_at	0.0381	0.0146	2.54659	-3.90943	1.30855	MAGEA6	MAGE family member A6
218788_s_at	4.21e-07	1.53e-08	6.95365	9.37782	1.30767	SMYD3	SET and MYND domain containing 3
204141_at	0.000173	2.09e-05	4.78015	2.29889	1.30579	TUBB2A	tubulin beta 2A class IIa
203262_s_at	1.82e-06	9.02e-08	6.42231	7.63027	1.30536	FAM50A	family with sequence similarity 50 member A
208694_at	2.3e-07	7.31e-09	7.17588	10.1062	1.30519	PRKDC	protein kinase, DNA-activated, catalytic polypeptide
218187_s_at	2.48e-06	1.33e-07	6.3051	7.24442	1.30188	C8orf33	chromosome 8 open reading frame 33
201656_at	2.02e-09	2.33e-11	8.94754	15.7803	1.29804	ITGA6	integrin subunit alpha 6
200644_at	0.000221	2.79e-05	4.68987	2.01546	1.29672	MARCKSL1	MARCKS like 1
221923_s_at	6.78e-08	1.66e-09	7.62442	11.5679	1.29422	NPM1	nucleophosmin
219293_s_at	9.62e-10	9.66e-12	9.2278	16.6484	1.29173	OLA1	Obg-like ATPase 1
208949_s_at	0.00141	0.00026	3.98212	-0.137519	1.29013	LGALS3	lectin, galactoside binding soluble 3
206364_at	2.94e-08	5.92e-10	7.93955	12.5863	1.28554	KIF14	kinesin family member 14
217733_s_at	1.59e-06	7.62e-08	6.47251	7.79553	1.28536	TMSB10	thymosin beta 10
201518_at	6.4e-07	2.54e-08	6.80164	8.8785	1.28461	CBX1	chromobox 1
212081_x_at	7.56e-10	7.13e-12	9.32532	16.9482	1.28415	PRRC2A	proline rich coiled-coil 2A
201579_at	0.000546	8.27e-05	4.35005	0.964966	1.28389	FAT1	FAT atypical cadherin 1
203714_s_at	4.6e-11	2.33e-13	10.4496	20.3176	1.28347	TBCE	tubulin folding cofactor E
218872_at	0.00221	0.000445	3.80536	-0.651636	1.2826	TESC	tescalcin
204510_at	3.56e-07	1.24e-08	7.01625	9.58319	1.28209	CDC7	cell division cycle 7
214948_s_at	5.26e-08	1.2e-09	7.72266	11.8863	1.28174	TMF1	TATA element modulatory factor 1
218251_at	1.9e-05	1.5e-06	5.58093	4.86972	1.28025	MID1IP1	MID1 interacting protein 1
211594_s_at	5.64e-08	1.32e-09	7.69405	11.7936	1.28	MRPL9	mitochondrial ribosomal protein L9
202153_s_at	5.11e-09	7.03e-11	8.59975	14.6903	1.27931	NUP62	nucleoporin 62
209644_x_at	0.00276	0.000579	3.71752	-0.902895	1.27899	CDKN2A	cyclin dependent kinase inhibitor 2A
202874_s_at	0.000323	4.39e-05	4.54942	1.578	1.278	ATP6V1C1	ATPase H+ transporting V1 subunit C1
209787_s_at	1.2e-06	5.4e-08	6.57537	8.13414	1.2766	HMGN4	high mobility group nucleosomal binding domain 4
44783_s_at	0.000166	1.99e-05	4.79464	2.3445	1.27215	HEY1	hes related family bHLH transcription factor with YRPW motif 1
203159_at	2.16e-06	1.13e-07	6.35478	7.40794	1.26941	GLS	glutaminase
201764_at	1.1e-07	3.09e-09	7.43556	10.954	1.26896	TMEM106C	transmembrane protein 106C
208677_s_at	1.24e-05	8.99e-07	5.73449	5.37093	1.26566	BSG	basigin (Ok blood group)
216623_x_at	0.00312	0.000671	3.66803	-1.04315	1.26453	TOX3	TOX high mobility group box family member 3
200783_s_at	3.14e-08	6.41e-10	7.91514	12.5077	1.26436	STMN1	stathmin 1
211750_x_at	7.09e-07	2.88e-08	6.76388	8.75435	1.26304	TUBA1C	tubulin alpha 1c
214920_at	0.00129	0.000233	4.01821	-0.031233	1.26285	THSD7A	thrombospondin type 1 domain containing 7A
203284_s_at	8.34e-07	3.49e-08	6.70625	8.56481	1.2628	HS2ST1	heparan sulfate 2-O-sulfotransferase 1
201897_s_at	4.19e-05	3.86e-06	5.29532	3.94313	1.2626	CKS1B	CDC28 protein kinase regulatory subunit 1B
219295_s_at	0.0132	0.00391	3.05084	-2.70215	1.26087	PCOLCE2	procollagen C-endopeptidase enhancer 2
203414_at	0.000239	3.06e-05	4.66138	1.92637	1.25843	MMD	monocyte to macrophage differentiation associated
202421_at	2.76e-06	1.52e-07	6.26548	7.11401	1.25835	IGSF3	immunoglobulin superfamily member 3
219862_s_at	1.65e-06	7.99e-08	6.45847	7.74933	1.25766	NARF	nuclear prelamin A recognition factor
212168_at	1.22e-05	8.77e-07	5.74182	5.39492	1.25725	RBM12	RNA binding motif protein 12
213975_s_at	0.00553	0.00135	3.4293	-1.70557	1.25723	LYZ	lysozyme
205290_s_at	3.7e-06	2.16e-07	6.16115	6.77076	1.25566	BMP2	bone morphogenetic protein 2
203022_at	8.57e-07	3.6e-08	6.69661	8.53312	1.2508	RNASEH2A	ribonuclease H2 subunit A
217975_at	0.00132	0.000239	4.01004	-0.055317	1.24932	TCEAL9	transcription elongation factor A like 9
201797_s_at	2.48e-06	1.33e-07	6.30599	7.24735	1.24854	VARS	valyl-tRNA synthetase
203316_s_at	6.29e-07	2.49e-08	6.80713	8.89654	1.24788	SNRPE	small nuclear ribonucleoprotein polypeptide E
215867_x_at	0.000314	4.24e-05	4.55988	1.61043	1.24758	CA12	carbonic anhydrase 12
203764_at	5.34e-07	2.06e-08	6.86392	9.08316	1.24709	DLGAP5	DLG associated protein 5
208691_at	5.97e-05	5.92e-06	5.16571	3.5257	1.24421	TFRC	transferrin receptor
209969_s_at	0.000671	0.000106	4.27167	0.726783	1.24299	STAT1	signal transducer and activator of transcription 1
207945_s_at	1.33e-06	6.11e-08	6.53844	8.01258	1.24231	CSNK1D	casein kinase 1 delta
201001_s_at	1.2e-08	1.99e-10	8.27636	13.6651	1.24131	TMEM189-UBE2V1///TMEM189///UBE2V2///UBE2V1	TMEM189-UBE2V1 readthrough///transmembrane protein 189///ubiquitin conjugating enzyme E2 V2///ubiquitin conjugating enzyme E2 V1
201516_at	7.15e-05	7.34e-06	5.10062	3.31692	1.2384	SRM	spermidine synthase
212539_at	1.68e-08	3.01e-10	8.14787	13.2548	1.23734	CHD1L	chromodomain helicase DNA binding protein 1 like
200990_at	1.83e-08	3.38e-10	8.1118	13.1393	1.23649	TRIM28	tripartite motif containing 28
208103_s_at	2.76e-07	9.25e-09	7.10495	9.87392	1.23633	ANP32E	acidic nuclear phosphoprotein 32 family member E
203824_at	0.0485	0.0197	2.42337	-4.1806	1.23559	TSPAN8	tetraspanin 8
210665_at	0.00717	0.00186	3.31777	-2.00647	1.23111	TFPI	tissue factor pathway inhibitor
205740_s_at	4.81e-11	2.48e-13	10.4288	20.2566	1.23086	RBM42	RNA binding motif protein 42
219148_at	2.42e-05	2.02e-06	5.4916	4.57903	1.22947	PBK	PDZ binding kinase
204776_at	0.00773	0.00203	3.28653	-2.08969	1.22776	THBS4	thrombospondin 4
200652_at	6.85e-08	1.69e-09	7.61908	11.5506	1.22693	SSR2	signal sequence receptor subunit 2
209173_at	0.00743	0.00193	3.30346	-2.04466	1.22661	AGR2	anterior gradient 2, protein disulphide isomerase family member
214512_s_at	4.32e-07	1.58e-08	6.9438	9.34548	1.22648	SUB1	SUB1 homolog, transcriptional regulator
205542_at	0.0126	0.00369	3.07199	-2.64835	1.22602	STEAP1	six transmembrane epithelial antigen of the prostate 1
208743_s_at	9.1e-07	3.89e-08	6.67411	8.4591	1.22535	YWHAB	tyrosine 3-monooxygenase/tryptophan 5-monooxygenase activation protein beta
201791_s_at	0.00207	0.000411	3.83166	-0.575844	1.22511	DHCR7	7-dehydrocholesterol reductase
205345_at	4.74e-08	1.06e-09	7.76164	12.0123	1.2236	BARD1	BRCA1 associated RING domain 1
212167_s_at	3.61e-06	2.09e-07	6.17071	6.8022	1.21797	SMARCB1	SWI/SNF related, matrix associated, actin dependent regulator of chromatin, subfamily b, member 1
200765_x_at	8.81e-09	1.35e-10	8.39561	14.0444	1.21782	CTNNA1	catenin alpha 1
205194_at	4.47e-06	2.69e-07	6.09609	6.55683	1.21748	PSPH	phosphoserine phosphatase
209852_x_at	2.37e-07	7.61e-09	7.16387	10.0669	1.21698	PSME3	proteasome activator subunit 3
217419_x_at	5.31e-07	2.05e-08	6.8659	9.08966	1.21523	AGRN	agrin
204033_at	9.79e-06	6.72e-07	5.82151	5.65572	1.21276	TRIP13	thyroid hormone receptor interactor 13
218768_at	3.62e-07	1.27e-08	7.00933	9.56051	1.21226	NUP107	nucleoporin 107
37462_i_at	1.26e-06	5.74e-08	6.55758	8.0756	1.21202	SF3A2	splicing factor 3a subunit 2
202326_at	3.31e-10	2.59e-12	9.6529	17.9468	1.20972	EHMT2	euchromatic histone lysine methyltransferase 2
203215_s_at	4.44e-05	4.14e-06	5.27449	3.87588	1.20894	MYO6	myosin VI
202543_s_at	7.84e-06	5.15e-07	5.90135	5.91737	1.20682	GMFB	glia maturation factor beta
208319_s_at	4.26e-05	3.94e-06	5.28898	3.92266	1.20623	RBM3	RNA binding motif (RNP1, RRM) protein 3
201771_at	1.01e-09	1.02e-11	9.20968	16.5925	1.2009	SCAMP3	secretory carrier membrane protein 3
203956_at	2.58e-07	8.44e-09	7.13263	9.9646	1.19998	MORC2	MORC family CW-type zinc finger 2
202633_at	6.95e-08	1.72e-09	7.6133	11.5319	1.19868	TOPBP1	topoisomerase (DNA) II binding protein 1
209675_s_at	1.63e-08	2.9e-10	8.15902	13.2905	1.19808	HNRNPUL1	heterogeneous nuclear ribonucleoprotein U like 1
210589_s_at	1.63e-09	1.83e-11	9.02334	16.016	1.1964	GBAP1	glucosylceramidase beta pseudogene 1
212371_at	1.13e-05	8.03e-07	5.76823	5.48128	1.19556	DESI2	desumoylating isopeptidase 2
210428_s_at	2.54e-10	1.86e-12	9.76125	18.2741	1.19537	HGS	hepatocyte growth factor-regulated tyrosine kinase substrate
202693_s_at	1.12e-05	7.88e-07	5.77397	5.50009	1.19449	STK17A	serine/threonine kinase 17a
213330_s_at	2.71e-07	9.01e-09	7.11269	9.89927	1.19341	STIP1	stress induced phosphoprotein 1
202580_x_at	2.65e-07	8.72e-09	7.12272	9.93213	1.1918	FOXM1	forkhead box M1
202720_at	2.02e-05	1.61e-06	5.55868	4.79725	1.18915	TES	testin LIM domain protein
201594_s_at	4.4e-09	5.87e-11	8.65611	14.8679	1.18884	PPP4R1	protein phosphatase 4 regulatory subunit 1
218622_at	4.03e-09	5.24e-11	8.692	14.9807	1.18757	NUP37	nucleoporin 37
212556_at	3.92e-08	8.44e-10	7.83083	12.2359	1.18318	SCRIB	scribbled planar cell polarity protein
201639_s_at	1.1e-07	3.12e-09	7.43349	10.9473	1.18277	MIR6849///MIR1234///MIR939///CPSF1	microRNA 6849///microRNA 1234///microRNA 939///cleavage and polyadenylation specific factor 1
212370_x_at	9.62e-10	9.65e-12	9.22837	16.6501	1.18218	LOC101930591///FAM21A///FAM21C	uncharacterized LOC101930591///family with sequence similarity 21 member A///family with sequence similarity 21 member C
202246_s_at	6.95e-06	4.48e-07	5.94281	6.0534	1.18213	CDK4	cyclin dependent kinase 4
220948_s_at	0.000694	0.00011	4.25933	0.689414	1.18127	ATP1A1	ATPase Na+/K+ transporting subunit alpha 1
210720_s_at	1.39e-06	6.44e-08	6.5231	7.9621	1.18084	NECAB3	N-terminal EF-hand calcium binding protein 3
218543_s_at	2.48e-06	1.33e-07	6.30625	7.24819	1.18026	PARP12	poly(ADP-ribose) polymerase family member 12
205670_at	0.00137	0.00025	3.99465	-0.100661	1.17995	GAL3ST1	galactose-3-O-sulfotransferase 1
204905_s_at	7.02e-05	7.17e-06	5.10763	3.33938	1.17916	EEF1E1	eukaryotic translation elongation factor 1 epsilon 1
205176_s_at	2.28e-05	1.86e-06	5.51569	4.65733	1.17878	ITGB3BP	integrin subunit beta 3 binding protein
219602_s_at	0.000288	3.82e-05	4.59261	1.71206	1.17847	PIEZO2	piezo type mechanosensitive ion channel component 2
208938_at	3.13e-11	1.37e-13	10.6305	20.844	1.17805	PRCC	papillary renal cell carcinoma (translocation-associated)
208148_at	0.0251	0.00869	2.75031	-3.43982	1.17758	MYH4	myosin heavy chain 4
206632_s_at	0.000626	9.74e-05	4.29797	0.8065	1.17738	APOBEC3B	apolipoprotein B mRNA editing enzyme catalytic subunit 3B
219060_at	1.12e-05	7.9e-07	5.7732	5.49756	1.17559	WDYHV1	WDYHV motif containing 1
200750_s_at	0.000292	3.89e-05	4.58663	1.69346	1.17495	RAN	RAN, member RAS oncogene family
203085_s_at	0.0013	0.000235	4.01477	-0.041384	1.1725	TGFB1	transforming growth factor beta 1
206640_x_at	0.0423	0.0166	2.49416	-4.02604	1.16917	GAGE12D///GAGE12F///GAGE2A///GAGE12H///GAGE12E///GAGE12B///GAGE12C///GAGE12G///GAGE12I///GAGE7///GAGE6///GAGE5///GAGE4///GAGE2C	G antigen 12D///G antigen 12F///G antigen 2A///G antigen 12H///G antigen 12E///G antigen 12B///G antigen 12C///G antigen 12G///G antigen 12I///G antigen 7///G antigen 6///G antigen 5///G antigen 4///G antigen 2C
204159_at	0.000112	1.25e-05	4.93843	2.79953	1.16634	CDKN2C	cyclin dependent kinase inhibitor 2C
221050_s_at	2.46e-06	1.31e-07	6.30982	7.25996	1.16579	GTPBP2	GTP binding protein 2
218726_at	1.17e-09	1.23e-11	9.14935	16.4063	1.16501	HJURP	Holliday junction recognition protein
201177_s_at	2.73e-07	9.12e-09	7.10907	9.88743	1.16285	UBA2	ubiquitin like modifier activating enzyme 2
205777_at	0.00792	0.00209	3.27628	-2.11689	1.16227	DUSP9	dual specificity phosphatase 9
200872_at	0.000864	0.000144	4.17271	0.428515	1.1621	S100A10	S100 calcium binding protein A10
210766_s_at	1.41e-07	4.08e-09	7.35199	10.6816	1.16191	CSE1L	chromosome segregation 1 like
212218_s_at	0.00475	0.00112	3.49384	-1.52887	1.16167	FASN	fatty acid synthase
218829_s_at	4.66e-07	1.74e-08	6.91573	9.25333	1.16103	CHD7	chromodomain helicase DNA binding protein 7
203073_at	2.45e-11	9.91e-14	10.7397	21.1598	1.1609	COG2	component of oligomeric golgi complex 2
213170_at	5.33e-05	5.15e-06	5.20833	3.66273	1.15891	GPX7	glutathione peroxidase 7
203721_s_at	7.42e-06	4.83e-07	5.92058	5.98046	1.15642	UTP18	UTP18, small subunit processome component
204352_at	7.64e-07	3.14e-08	6.73832	8.67032	1.1546	TRAF5	TNF receptor associated factor 5
206052_s_at	3.64e-06	2.12e-07	6.16687	6.78958	1.15363	SLBP	stem-loop binding protein
221645_s_at	0.00558	0.00136	3.42576	-1.71522	1.15351	ZNF83	zinc finger protein 83
213523_at	0.00381	0.000856	3.58541	-1.27512	1.15287	CCNE1	cyclin E1
206000_at	0.00338	0.000739	3.63559	-1.13456	1.15073	MEP1A	meprin A subunit alpha
212621_at	6.28e-08	1.53e-09	7.64974	11.65	1.15011	NEMP1	nuclear envelope integral membrane protein 1
221522_at	8e-07	3.32e-08	6.72097	8.61322	1.15	ANKRD27	ankyrin repeat domain 27
219215_s_at	0.00159	0.000301	3.93465	-0.276655	1.14913	SLC39A4	solute carrier family 39 member 4
210891_s_at	1.99e-09	2.28e-11	8.95366	15.7993	1.14695	GTF2IP4///GTF2IP1///GTF2I	general transcription factor IIi pseudogene 4///general transcription factor IIi pseudogene 1///general transcription factor IIi
203302_at	1.9e-06	9.56e-08	6.40491	7.573	1.14692	DCK	deoxycytidine kinase
200843_s_at	2.21e-07	6.98e-09	7.18966	10.1513	1.14461	EPRS	glutamyl-prolyl-tRNA synthetase
217918_at	2.24e-10	1.59e-12	9.81297	18.4298	1.1436	DYNLRB1	dynein light chain roadblock-type 1
218741_at	5.76e-06	3.6e-07	6.00825	6.26822	1.14329	CENPM	centromere protein M
208683_at	2.1e-06	1.08e-07	6.36764	7.45029	1.1419	CAPN2	calpain 2
218061_at	3.51e-12	7.87e-15	11.6205	23.6475	1.14156	MEA1	male-enhanced antigen 1
201577_at	0.000299	4.01e-05	4.57716	1.66406	1.1415	NME1	NME/NM23 nucleoside diphosphate kinase 1
218059_at	2.43e-06	1.3e-07	6.3137	7.27273	1.14097	ZNF706	zinc finger protein 706
200661_at	8.98e-08	2.4e-09	7.51307	11.2063	1.1398	CTSA	cathepsin A
209610_s_at	0.000175	2.12e-05	4.77562	2.28462	1.13975	SLC1A4	solute carrier family 1 member 4
201469_s_at	9.08e-05	9.76e-06	5.01344	3.03829	1.13802	SHC1	SHC adaptor protein 1
208977_x_at	1.93e-06	9.74e-08	6.39924	7.55431	1.13696	TUBB4B	tubulin beta 4B class IVb
211609_x_at	5.54e-09	7.81e-11	8.5668	14.5863	1.13505	PSMD4	proteasome 26S subunit, non-ATPase 4
202185_at	5.76e-06	3.6e-07	6.00818	6.26798	1.13476	PLOD3	procollagen-lysine,2-oxoglutarate 5-dioxygenase 3
211708_s_at	0.00187	0.000363	3.87246	-0.457775	1.13385	SCD	stearoyl-CoA desaturase
218049_s_at	0.000126	1.43e-05	4.89635	2.66597	1.13367	MRPL13	mitochondrial ribosomal protein L13
201485_s_at	6.27e-07	2.48e-08	6.80871	8.90174	1.13343	RCN2	reticulocalbin 2
213476_x_at	1.04e-05	7.23e-07	5.79972	5.58437	1.13311	TUBB3	tubulin beta 3 class III
214430_at	2.7e-06	1.48e-07	6.27426	7.14291	1.1318	GLA	galactosidase alpha
202647_s_at	7.9e-06	5.21e-07	5.8981	5.90673	1.13036	NRAS	neuroblastoma RAS viral oncogene homolog
218856_at	0.00411	0.000937	3.55489	-1.36009	1.13034	TNFRSF21	TNF receptor superfamily member 21
218561_s_at	2e-06	1.01e-07	6.38738	7.51528	1.12977	LYRM4	LYR motif containing 4
200641_s_at	0.000952	0.000162	4.13481	0.315068	1.12956	YWHAZ	tyrosine 3-monooxygenase/tryptophan 5-monooxygenase activation protein zeta
203432_at	3.68e-07	1.3e-08	7.00141	9.53451	1.12548	TMPO	thymopoietin
201760_s_at	9.12e-07	3.9e-08	6.6731	8.45576	1.1233	WSB2	WD repeat and SOCS box containing 2
209899_s_at	5.98e-06	3.77e-07	5.99441	6.22277	1.1222	PUF60	poly(U) binding splicing factor 60
212725_s_at	6.11e-09	8.78e-11	8.53003	14.4702	1.1209	TUG1	taurine up-regulated 1 (non-protein coding)
202324_s_at	1.75e-06	8.56e-08	6.43774	7.68109	1.1183	ACBD3	acyl-CoA binding domain containing 3
205059_s_at	2.22e-07	7.02e-09	7.18807	10.1461	1.11798	IDUA	iduronidase, alpha-L-
218324_s_at	2.25e-10	1.6e-12	9.80927	18.4187	1.11738	SPATS2	spermatogenesis associated serine rich 2
209087_x_at	3.19e-05	2.8e-06	5.39258	4.2577	1.11737	MCAM	melanoma cell adhesion molecule
212190_at	0.00705	0.00182	3.32578	-1.98504	1.11691	SERPINE2	serpin family E member 2
218757_s_at	9.25e-08	2.51e-09	7.49907	11.1607	1.11572	UPF3B	UPF3 regulator of nonsense transcripts homolog B (yeast)
201587_s_at	0.000119	1.34e-05	4.91756	2.73324	1.11514	IRAK1	interleukin 1 receptor associated kinase 1
200713_s_at	3.36e-06	1.91e-07	6.1974	6.89	1.11472	MAPRE1	microtubule associated protein RP/EB family member 1
208921_s_at	0.00517	0.00124	3.45817	-1.62675	1.11408	SRI	sorcin
212922_s_at	6.66e-06	4.28e-07	5.95671	6.099	1.114	SMYD2	SET and MYND domain containing 2
202882_x_at	5.97e-07	2.35e-08	6.82538	8.95653	1.11326	NOL7	nucleolar protein 7
201268_at	1.17e-05	8.39e-07	5.75513	5.43843	1.11247	NME1-NME2///NME2	NME1-NME2 readthrough///NME/NM23 nucleoside diphosphate kinase 2
218687_s_at	0.0202	0.00662	2.85458	-3.18971	1.11018	MUC13	mucin 13, cell surface associated
209382_at	2.08e-07	6.54e-09	7.20958	10.2164	1.10772	POLR3C	RNA polymerase III subunit C
201387_s_at	0.0244	0.00835	2.76541	-3.404	1.10723	UCHL1	ubiquitin C-terminal hydrolase L1
201381_x_at	3.25e-08	6.65e-10	7.90379	12.4711	1.10586	CACYBP	calcyclin binding protein
208836_at	0.00231	0.000467	3.78924	-0.697946	1.10582	ATP1B3	ATPase Na+/K+ transporting subunit beta 3
205666_at	0.00474	0.00112	3.49516	-1.52524	1.10545	FMO1	flavin containing monooxygenase 1
201730_s_at	7.91e-07	3.28e-08	6.72504	8.62663	1.10476	TPR	translocated promoter region, nuclear basket protein
202758_s_at	1.77e-09	2e-11	8.99651	15.9326	1.10362	RFXANK	regulatory factor X associated ankyrin containing protein
209949_at	0.0103	0.00287	3.16348	-2.41294	1.10337	NCF2	neutrophil cytosolic factor 2
212186_at	4.71e-06	2.86e-07	6.07729	6.49505	1.10321	ACACA	acetyl-CoA carboxylase alpha
203155_at	1.33e-08	2.26e-10	8.23664	13.5384	1.10299	SETDB1	SET domain bifurcated 1
205010_at	5.86e-05	5.79e-06	5.17237	3.54711	1.10245	GNL3L	G protein nucleolar 3 like
201853_s_at	3.78e-05	3.4e-06	5.33395	4.06794	1.10026	CDC25B	cell division cycle 25B
211744_s_at	1.49e-05	1.12e-06	5.66797	5.15359	1.0995	CD58	CD58 molecule
221230_s_at	1.77e-08	3.22e-10	8.1266	13.1867	1.09926	ARID4B	AT-rich interaction domain 4B
218224_at	1.49e-06	7.06e-08	6.49563	7.87166	1.09841	PNMA1	paraneoplastic Ma antigen 1
204579_at	0.000136	1.58e-05	4.86661	2.57179	1.09656	FGFR4	fibroblast growth factor receptor 4
208700_s_at	0.00503	0.0012	3.46946	-1.59583	1.09587	TKT	transketolase
212766_s_at	1.45e-07	4.23e-09	7.34087	10.6453	1.09485	ISG20L2	interferon stimulated exonuclease gene 20 like 2
218361_at	4.46e-05	4.17e-06	5.27227	3.86873	1.09426	GOLPH3L	golgi phosphoprotein 3 like
219481_at	1.68e-10	1.1e-12	9.93371	18.7919	1.09253	TTC13	tetratricopeptide repeat domain 13
212964_at	0.00455	0.00107	3.51096	-1.4817	1.09135	HIC2	hypermethylated in cancer 2
200772_x_at	7.18e-09	1.06e-10	8.47099	14.2834	1.08895	LOC100506248///MIR1244-2///MIR1244-3///MIR1244-1///LOC728026///PTMA	prothymosin alpha///microRNA 1244-2///microRNA 1244-3///microRNA 1244-1///prothymosin alpha-like///prothymosin, alpha
212461_at	0.000164	1.96e-05	4.79903	2.35836	1.08756	AZIN1	antizyme inhibitor 1
200064_at	1.76e-05	1.37e-06	5.60838	4.95917	1.0871	HSP90AB1	heat shock protein 90 alpha family class B member 1
211068_x_at	2.75e-08	5.45e-10	7.96498	12.6681	1.08657	LOC101930591///FAM21C	uncharacterized LOC101930591///family with sequence similarity 21 member C
209093_s_at	9.19e-07	3.94e-08	6.67023	8.44631	1.08624	GBAP1///GBA	glucosylceramidase beta pseudogene 1///glucosylceramidase beta
212512_s_at	3.52e-06	2.02e-07	6.1806	6.83474	1.08601	CARM1	coactivator associated arginine methyltransferase 1
218576_s_at	2.08e-08	3.9e-10	8.06819	12.9996	1.08587	DUSP12	dual specificity phosphatase 12
204478_s_at	7.61e-10	7.21e-12	9.32159	16.9368	1.08497	RABIF	RAB interacting factor
217885_at	1.16e-08	1.89e-10	8.29094	13.7115	1.0845	IPO9	importin 9
204318_s_at	1.47e-06	6.93e-08	6.50099	7.88931	1.08426	GTSE1	G2 and S-phase expressed 1
219037_at	2.73e-07	9.11e-09	7.10944	9.88865	1.08424	RRP15	ribosomal RNA processing 15 homolog
222039_at	1.66e-07	4.98e-09	7.29188	10.4854	1.08422	KIF18B	kinesin family member 18B
214435_x_at	2.25e-07	7.13e-09	7.1833	10.1304	1.08368	RALA	RALA Ras like proto-oncogene A
215537_x_at	1.75e-05	1.37e-06	5.6089	4.96088	1.08281	DDAH2	dimethylarginine dimethylaminohydrolase 2
206949_s_at	1.8e-07	5.49e-09	7.26246	10.3893	1.08256	RUSC1	RUN and SH3 domain containing 1
210438_x_at	5.08e-11	2.67e-13	10.4043	20.1849	1.08054	TROVE2	TROVE domain family member 2
203145_at	2.91e-06	1.62e-07	6.24711	7.05358	1.07997	SPAG5	sperm associated antigen 5
213112_s_at	0.00651	0.00165	3.35987	-1.89355	1.07956	SQSTM1	sequestosome 1
201795_at	1.8e-08	3.29e-10	8.1199	13.1653	1.07916	LBR	lamin B receptor
207086_x_at	0.0468	0.0188	2.44223	-4.13974	1.07786	GAGE12D///GAGE8///GAGE12F///GAGE2A///GAGE12H///GAGE12E///GAGE12B///GAGE12C///GAGE2D///GAGE12J///GAGE12G///GAGE13///GAGE2E///GAGE12I///GAGE7///GAGE6///GAGE5///GAGE4///GAGE2C///GAGE1	G antigen 12D///G antigen 8///G antigen 12F///G antigen 2A///G antigen 12H///G antigen 12E///G antigen 12B///G antigen 12C///G antigen 2D///G antigen 12J///G antigen 12G///G antigen 13///G antigen 2E///G antigen 12I///G antigen 7///G antigen 6///G antigen 5///G antigen 4///G antigen 2C///G antigen 1
204203_at	0.000483	7.09e-05	4.3988	1.11392	1.07634	CEBPG	CCAAT/enhancer binding protein gamma
201252_at	9.02e-06	6.12e-07	5.8496	5.74773	1.07459	PSMC4	proteasome 26S subunit, ATPase 4
211928_at	5.53e-08	1.28e-09	7.70469	11.8281	1.07275	DYNC1H1	dynein cytoplasmic 1 heavy chain 1
216338_s_at	1.08e-05	7.63e-07	5.78355	5.53143	1.07222	YIPF3	Yip1 domain family member 3
202332_at	4.19e-07	1.52e-08	6.95563	9.3843	1.07017	LOC400927-CSNK1E///CSNK1E	LOC400927-CSNK1E readthrough///casein kinase 1 epsilon
200727_s_at	2.96e-08	5.97e-10	7.9372	12.5787	1.06991	ACTR2	ARP2 actin related protein 2 homolog
201074_at	5.15e-07	1.97e-08	6.87779	9.12871	1.06968	SMARCC1	SWI/SNF related, matrix associated, actin dependent regulator of chromatin subfamily c member 1
222116_s_at	1.41e-05	1.05e-06	5.688	5.21902	1.0676	TBC1D16	TBC1 domain family member 16
205339_at	2.04e-07	6.35e-09	7.21806	10.2441	1.06736	STIL	SCL/TAL1 interrupting locus
203422_at	1.56e-08	2.77e-10	8.1737	13.3374	1.06718	POLD1	DAN polymerase delta 1, catalytic subunit
200660_at	0.00325	0.000705	3.65145	-1.08992	1.06618	S100A11	S100 calcium binding protein A11
203774_at	0.000291	3.88e-05	4.58768	1.69672	1.06577	MTR	5-methyltetrahydrofolate-homocysteine methyltransferase
204580_at	0.0219	0.00729	2.81758	-3.27919	1.06548	MMP12	matrix metallopeptidase 12
201770_at	4.95e-08	1.12e-09	7.74581	11.9612	1.06503	SNRPA	small nuclear ribonucleoprotein polypeptide A
202412_s_at	9.87e-06	6.79e-07	5.81846	5.64572	1.06417	USP1	ubiquitin specific peptidase 1
40093_at	3.93e-05	3.57e-06	5.31938	4.02083	1.06379	BCAM	basal cell adhesion molecule (Lutheran blood group)
209406_at	0.000384	5.36e-05	4.48644	1.38327	1.06258	BAG2	BCL2 associated athanogene 2
212296_at	4.5e-06	2.72e-07	6.0926	6.54537	1.06195	PSMD14	proteasome 26S subunit, non-ATPase 14
218252_at	3.64e-09	4.6e-11	8.73283	15.109	1.06189	CKAP2	cytoskeleton associated protein 2
208095_s_at	1.37e-05	1.02e-06	5.6974	5.24973	1.06101	SRP72	signal recognition particle 72
201985_at	2.04e-05	1.64e-06	5.55445	4.78347	1.06075	KIAA0196	KIAA0196
218445_at	0.00012	1.35e-05	4.91444	2.72335	1.06073	H2AFY2	H2A histone family member Y2
219024_at	5.15e-05	4.95e-06	5.22043	3.70166	1.06024	PLEKHA1	pleckstrin homology domain containing A1
213089_at	0.000117	1.32e-05	4.92204	2.74745	1.05955	LOC100272216	uncharacterized LOC100272216
203336_s_at	2.12e-09	2.49e-11	8.92655	15.7149	1.05952	ITGB1BP1	integrin subunit beta 1 binding protein 1
221827_at	9.43e-05	1.02e-05	5.00017	2.99597	1.05936	RBCK1	RANBP2-type and C3HC4-type zinc finger containing 1
213310_at	1.18e-07	3.37e-09	7.40959	10.8694	1.05899	CASC7///AGO2	cancer susceptibility candidate 7 (non-protein coding)///argonaute 2, RISC catalytic component
221677_s_at	1.42e-05	1.06e-06	5.68557	5.21107	1.05645	DONSON	downstream neighbor of SON
200826_at	1.8e-08	3.3e-10	8.11949	13.1639	1.05538	SNRPD2	small nuclear ribonucleoprotein D2 polypeptide
203702_s_at	5.01e-06	3.06e-07	6.05668	6.4273	1.05465	TTLL4	tubulin tyrosine ligase like 4
204088_at	2.97e-05	2.57e-06	5.41879	4.34267	1.05444	P2RX4	purinergic receptor P2X 4
218185_s_at	7.6e-05	7.92e-06	5.0771	3.24164	1.05442	ARMC1	armadillo repeat containing 1
217970_s_at	1.55e-07	4.6e-09	7.31532	10.5619	1.05384	CNOT6	CCR4-NOT transcription complex subunit 6
201479_at	0.000277	3.65e-05	4.60657	1.75547	1.05245	MIR664B///SNORA56///DKC1	microRNA 664b///small nucleolar RNA, H/ACA box 56///dyskerin pseudouridine synthase 1
206316_s_at	1.72e-07	5.23e-09	7.27703	10.4369	1.05181	KNTC1	kinetochore associated 1
209642_at	9.98e-07	4.36e-08	6.63941	8.3449	1.05181	BUB1	BUB1 mitotic checkpoint serine/threonine kinase
200744_s_at	0.00108	0.000188	4.0878	0.174925	1.05049	GNB1	G protein subunit beta 1
218092_s_at	9.22e-07	3.96e-08	6.66877	8.44153	1.05042	AGFG1	ArfGAP with FG repeats 1
212320_at	2.45e-06	1.31e-07	6.31159	7.26579	1.04984	TUBB	tubulin beta class I
209903_s_at	1.66e-05	1.29e-06	5.6266	5.0186	1.04903	ATR	ATR serine/threonine kinase
222122_s_at	7.52e-08	1.93e-09	7.57928	11.4214	1.04738	THOC2	THO complex 2
201874_at	2.05e-06	1.05e-07	6.37637	7.47902	1.04719	MPZL1	myelin protein zero like 1
219030_at	1.42e-06	6.6e-08	6.5157	7.93773	1.04612	TPRKB	TP53RK binding protein
214501_s_at	8.74e-11	5.26e-13	10.1778	19.5181	1.04579	H2AFY	H2A histone family member Y
221039_s_at	8.91e-06	6.04e-07	5.85373	5.76127	1.04576	ASAP1	ArfGAP with SH3 domain, ankyrin repeat and PH domain 1
221524_s_at	0.000136	1.58e-05	4.86679	2.57236	1.04529	RRAGD	Ras related GTP binding D
215157_x_at	2.84e-09	3.45e-11	8.82293	15.3913	1.04529	PABPC1	poly(A) binding protein cytoplasmic 1
212553_at	2.55e-08	4.94e-10	7.99542	12.766	1.04425	RPRD2	regulation of nuclear pre-mRNA domain containing 2
212251_at	0.000577	8.85e-05	4.32846	0.899196	1.04425	MTDH	metadherin
208696_at	5.87e-08	1.38e-09	7.68125	11.7522	1.04335	CCT5	chaperonin containing TCP1 subunit 5
209435_s_at	2.41e-05	2.01e-06	5.49313	4.58401	1.04294	ARHGEF2	Rho/Rac guanine nucleotide exchange factor 2
200678_x_at	4.04e-06	2.39e-07	6.13154	6.67338	1.04004	GRN	granulin
205596_s_at	6.88e-06	4.44e-07	5.94578	6.06312	1.03995	SMURF2	SMAD specific E3 ubiquitin protein ligase 2
221577_x_at	0.0366	0.0138	2.56735	-3.86278	1.03865	GDF15	growth differentiation factor 15
212287_at	2.44e-09	2.92e-11	8.87614	15.5576	1.03707	SUZ12	SUZ12 polycomb repressive complex 2 subunit
218984_at	2.7e-05	2.3e-06	5.45149	4.44875	1.03637	PUS7	pseudouridylate synthase 7 (putative)
215464_s_at	0.000188	2.3e-05	4.75009	2.20433	1.03614	P2RX5-TAX1BP3///TAX1BP3///P2RX5	P2RX5-TAX1BP3 readthrough (NMD candidate)///Tax1 binding protein 3///purinergic receptor P2X 5
221433_at	0.0155	0.00478	2.97618	-2.89014	1.03608	FGF21	fibroblast growth factor 21
203344_s_at	0.000471	6.85e-05	4.40933	1.14621	1.03545	RBBP8	RB binding protein 8, endonuclease
202193_at	0.00073	0.000117	4.23848	0.626415	1.03501	LIMK2	LIM domain kinase 2
202946_s_at	0.000701	0.000112	4.2545	0.674836	1.035	BTBD3	BTB domain containing 3
204480_s_at	5.58e-06	3.48e-07	6.0188	6.30286	1.03482	C9orf16	chromosome 9 open reading frame 16
209186_at	7.71e-06	5.05e-07	5.9071	5.93623	1.03455	ATP2A2	ATPase sarcoplasmic/endoplasmic reticulum Ca2+ transporting 2
217978_s_at	2.34e-08	4.44e-10	8.02769	12.8696	1.03298	UBE2Q1	ubiquitin conjugating enzyme E2 Q1
220643_s_at	9.15e-05	9.86e-06	5.01032	3.02833	1.03296	FAIM	Fas apoptotic inhibitory molecule
209053_s_at	5.15e-07	1.97e-08	6.87812	9.12982	1.03292	WHSC1	Wolf-Hirschhorn syndrome candidate 1
210652_s_at	0.00082	0.000135	4.19366	0.49143	1.03203	TTC39A	tetratricopeptide repeat domain 39A
216194_s_at	3.1e-06	1.75e-07	6.22405	6.97767	1.03163	TBCB	tubulin folding cofactor B
204976_s_at	2.16e-06	1.13e-07	6.3551	7.40902	1.0299	AMMECR1	Alport syndrome, mental retardation, midface hypoplasia and elliptocytosis chromosomal region gene 1
221570_s_at	8.05e-08	2.09e-09	7.55417	11.3399	1.02881	METTL5	methyltransferase like 5
205053_at	7.32e-07	2.98e-08	6.75317	8.71915	1.02874	PRIM1	primase (DNA) subunit 1
217840_at	4.95e-07	1.88e-08	6.89242	9.17678	1.02733	DDX41	DEAD-box helicase 41
202786_at	0.000942	0.00016	4.13877	0.326894	1.02694	STK39	serine/threonine kinase 39
203239_s_at	1.45e-06	6.82e-08	6.50597	7.90571	1.02654	CNOT3	CCR4-NOT transcription complex subunit 3
209797_at	8.01e-07	3.33e-08	6.7203	8.61102	1.02633	CNPY2	canopy FGF signaling regulator 2
217919_s_at	0.00012	1.35e-05	4.91398	2.72189	1.02598	MRPL42	mitochondrial ribosomal protein L42
209250_at	3.1e-05	2.71e-06	5.40235	4.28937	1.02492	DEGS1	delta 4-desaturase, sphingolipid 1
218181_s_at	6.5e-06	4.16e-07	5.96516	6.12674	1.02463	MAP4K4	mitogen-activated protein kinase kinase kinase kinase 4
213773_x_at	2.03e-07	6.34e-09	7.2188	10.2466	1.02404	NSUN5	NOP2/Sun RNA methyltransferase family member 5
217871_s_at	0.00897	0.00243	3.22224	-2.25952	1.02288	MIF	macrophage migration inhibitory factor (glycosylation-inhibiting factor)
213243_at	2.78e-06	1.54e-07	6.26287	7.10544	1.02203	VPS13B	vacuolar protein sorting 13 homolog B
208884_s_at	3.45e-05	3.05e-06	5.36699	4.17483	1.02136	UBR5	ubiquitin protein ligase E3 component n-recognin 5
218533_s_at	2.2e-06	1.15e-07	6.34932	7.38996	1.01998	UCKL1	uridine-cytidine kinase 1 like 1
213074_at	1.34e-05	9.88e-07	5.70617	5.27838	1.01961	PHIP	pleckstrin homology domain interacting protein
221654_s_at	2.7e-07	8.91e-09	7.11616	9.91064	1.01728	USP3	ubiquitin specific peptidase 3
202666_s_at	2.84e-07	9.57e-09	7.09466	9.84023	1.01719	ACTL6A	actin like 6A
206245_s_at	0.000424	6.04e-05	4.44915	1.26843	1.01697	IVNS1ABP	influenza virus NS1A binding protein
203238_s_at	7.16e-06	4.63e-07	5.93286	6.02073	1.01624	NOTCH3	notch 3
213018_at	1.46e-05	1.1e-06	5.67475	5.17573	1.0159	GATAD1	GATA zinc finger domain containing 1
212977_at	0.00908	0.00247	3.21679	-2.27383	1.01563	ACKR3	atypical chemokine receptor 3
201773_at	1.42e-05	1.06e-06	5.68581	5.21184	1.01554	ADNP	activity dependent neuroprotector homeobox
201412_at	0.000101	1.1e-05	4.97764	2.92422	1.01544	LRP10	LDL receptor related protein 10
205046_at	0.000449	6.46e-05	4.42803	1.20357	1.01475	CENPE	centromere protein E
220925_at	1.58e-06	7.55e-08	6.47549	7.80535	1.01442	NAA35	N(alpha)-acetyltransferase 35, NatC auxiliary subunit
203878_s_at	9.61e-06	6.58e-07	5.82782	5.6764	1.01437	MMP11	matrix metallopeptidase 11
210387_at	0.00133	0.000241	4.00639	-0.06607	1.01427	HIST1H2BJ///HIST1H2BG	histone cluster 1, H2bj///histone cluster 1, H2bg
212519_at	8.06e-06	5.33e-07	5.89096	5.88331	1.01396	UBE2E1	ubiquitin conjugating enzyme E2 E1
208837_at	0.00378	0.000848	3.58895	-1.26522	1.01331	TMED3	transmembrane p24 trafficking protein 3
212247_at	6.27e-07	2.48e-08	6.80864	8.90151	1.01306	NUP205	nucleoporin 205
218464_s_at	1.06e-07	2.98e-09	7.44661	10.99	1.01173	FAM222B	family with sequence similarity 222 member B
208820_at	3.15e-06	1.78e-07	6.21929	6.96203	1.01124	PTK2	protein tyrosine kinase 2
38269_at	3.92e-09	5.05e-11	8.70338	15.0165	1.01108	PRKD2	protein kinase D2
218238_at	0.000134	1.55e-05	4.87162	2.58764	1.01064	GTPBP4	GTP binding protein 4
213671_s_at	1.38e-05	1.02e-06	5.69605	5.24532	1.00931	MIR6758///MARS	microRNA 6758///methionyl-tRNA synthetase
218735_s_at	1.41e-07	4.09e-09	7.35084	10.6778	1.00915	ZNF544	zinc finger protein 544
200723_s_at	0.000166	1.98e-05	4.7965	2.35036	1.00842	CAPRIN1	cell cycle associated protein 1
204962_s_at	2.4e-06	1.27e-07	6.31941	7.29152	1.00744	SLC35F6///CENPA	solute carrier family 35 member F6///centromere protein A
215812_s_at	0.000251	3.24e-05	4.64382	1.87157	1.0073	SLC6A10PB///SLC6A10P///SLC6A8	solute carrier family 6 member 8 pseudogene///solute carrier family 6 member 10, pseudogene///solute carrier family 6 member 8
201892_s_at	0.00059	9.09e-05	4.31997	0.873347	1.00644	IMPDH2	inosine monophosphate dehydrogenase 2
212596_s_at	1.24e-06	5.61e-08	6.56394	8.09653	1.00605	HMGXB4	HMG-box containing 4
201264_at	3.73e-06	2.18e-07	6.15841	6.76175	1.00471	COPE	coatomer protein complex subunit epsilon
210858_x_at	7.6e-05	7.94e-06	5.0766	3.24005	1.0046	ATM	ATM serine/threonine kinase
212155_at	1.46e-05	1.09e-06	5.67538	5.17779	1.0045	RNF187	ring finger protein 187
201908_at	1.4e-06	6.46e-08	6.52185	7.95798	1.00415	DVL3	dishevelled segment polarity protein 3
210266_s_at	4.4e-06	2.64e-07	6.10097	6.57289	1.00342	TRIM33	tripartite motif containing 33
210054_at	2.22e-08	4.2e-10	8.04473	12.9243	1.00184	HAUS3	HAUS augmin like complex subunit 3
201310_s_at	0.0193	0.00625	2.87612	-3.13726	1.00147	NREP	neuronal regeneration related protein
205097_at	3.91e-08	8.42e-10	7.83181	12.239	1.00134	SLC26A2	solute carrier family 26 member 2
211026_s_at	0.00698	0.00179	-3.32993	-1.97392	-1.00166	MGLL	monoglyceride lipase
212365_at	3.88e-05	3.51e-06	-5.32424	4.03656	-1.00169	MYO1B	myosin IB
220773_s_at	1.64e-05	1.26e-06	-5.63216	5.03672	-1.00321	GPHN	gephyrin
211733_x_at	2.9e-06	1.61e-07	-6.2484	7.05781	-1.00367	SCP2	sterol carrier protein 2
215785_s_at	0.00738	0.00192	-3.30629	-2.0371	-1.00435	CYFIP2	cytoplasmic FMR1 interacting protein 2
217583_at	0.0129	0.00378	-3.06252	-2.67247	-1.00774	LOC101929036///PAH	uncharacterized LOC101929036///phenylalanine hydroxylase
202217_at	4.45e-09	5.96e-11	-8.65155	14.8535	-1.00954	C21orf33	chromosome 21 open reading frame 33
202660_at	0.00267	0.000557	-3.73044	-0.86612	-1.00987	ITPR2	inositol 1,4,5-trisphosphate receptor type 2
219238_at	8.36e-07	3.5e-08	-6.70518	8.5613	-1.01063	PIGV	phosphatidylinositol glycan anchor biosynthesis class V
218559_s_at	0.00141	0.00026	-3.98198	-0.13792	-1.01117	MAFB	MAF bZIP transcription factor B
201565_s_at	0.00267	0.000557	-3.73061	-0.865627	-1.01144	ID2	inhibitor of DNA binding 2, HLH protein
206965_at	0.000757	0.000123	-4.22466	0.584724	-1.01223	KLF12	Kruppel like factor 12
210472_at	3.5e-06	2e-07	-6.18347	6.84418	-1.01223	MT1G	metallothionein 1G
219820_at	3.22e-07	1.1e-08	-7.05199	9.70038	-1.01441	SLC6A16	solute carrier family 6 member 16
217073_x_at	0.007	0.0018	-3.32859	-1.97751	-1.01466	APOA1	apolipoprotein A1
205754_at	0.00457	0.00107	-3.50936	-1.48612	-1.0163	F2	coagulation factor II, thrombin
53720_at	0.000381	5.31e-05	-4.48928	1.39203	-1.01849	C19orf66	chromosome 19 open reading frame 66
209210_s_at	7.55e-06	4.92e-07	-5.91485	5.96166	-1.01875	FERMT2	fermitin family member 2
220794_at	0.013	0.00384	-3.05751	-2.6852	-1.0195	GREM2	gremlin 2, DAN family BMP antagonist
219413_at	2.52e-06	1.36e-07	-6.2991	7.22466	-1.0199	ACBD4	acyl-CoA binding domain containing 4
214971_s_at	0.0032	0.000693	-3.65695	-1.07441	-1.02022	ST6GAL1	ST6 beta-galactoside alpha-2,6-sialyltransferase 1
211503_s_at	2.97e-06	1.66e-07	-6.23928	7.02778	-1.02081	RAB14	RAB14, member RAS oncogene family
202340_x_at	1.79e-06	8.78e-08	-6.43023	7.65635	-1.02155	NR4A1	nuclear receptor subfamily 4 group A member 1
203571_s_at	0.00336	0.000733	-3.6382	-1.12721	-1.02184	ADIRF	adipogenesis regulatory factor
204204_at	2.43e-06	1.3e-07	-6.31369	7.27269	-1.02188	SLC31A2	solute carrier family 31 member 2
36829_at	2.47e-06	1.32e-07	-6.30808	7.25423	-1.02234	MIR6883///PER1	microRNA 6883///period circadian clock 1
215559_at	0.00225	0.000452	-3.79981	-0.667604	-1.02357	LOC101930322///ABCC6	multidrug resistance-associated protein 6-like///ATP binding cassette subfamily C member 6
208024_s_at	9.24e-05	9.96e-06	-5.00716	3.01827	-1.02358	DGCR6L///DGCR6	DiGeorge syndrome critical region gene 6-like///DiGeorge syndrome critical region gene 6
209019_s_at	2.62e-05	2.22e-06	-5.46313	4.48652	-1.02402	PINK1	PTEN induced putative kinase 1
212694_s_at	0.00853	0.00229	-3.24352	-2.20354	-1.0249	PCCB	propionyl-CoA carboxylase beta subunit
218631_at	1.63e-05	1.25e-06	-5.63493	5.04575	-1.02565	AVPI1	arginine vasopressin induced 1
209600_s_at	0.000799	0.000131	-4.20373	0.521702	-1.02644	ACOX1	acyl-CoA oxidase 1
213631_x_at	0.000234	2.99e-05	-4.66912	1.95057	-1.02775	DHODH	dihydroorotate dehydrogenase (quinone)
202236_s_at	0.0119	0.00343	-3.09872	-2.58003	-1.02851	SLC16A1	solute carrier family 16 member 1
221552_at	2.88e-05	2.49e-06	-5.42791	4.37225	-1.02854	ABHD6	abhydrolase domain containing 6
208813_at	0.00343	0.000752	-3.62934	-1.15212	-1.02868	GOT1	glutamic-oxaloacetic transaminase 1
212239_at	4.62e-05	4.35e-06	-5.25942	3.8273	-1.02946	PIK3R1	phosphoinositide-3-kinase regulatory subunit 1
50965_at	0.00111	0.000195	-4.07619	0.140423	-1.03028	RAB26	RAB26, member RAS oncogene family
206450_at	1.82e-11	6.61e-14	-10.8785	21.5589	-1.0345	DBH	dopamine beta-hydroxylase
204867_at	0.00728	0.00189	-3.31193	-2.02205	-1.03473	GCHFR	GTP cyclohydrolase I feedback regulator
209343_at	0.0231	0.00782	-2.79054	-3.34409	-1.03603	EFHD1	EF-hand domain family member D1
218170_at	3.54e-05	3.15e-06	-5.35678	4.14177	-1.03639	ISOC1	isochorismatase domain containing 1
202740_at	0.000128	1.46e-05	-4.88945	2.64411	-1.03653	ABHD14A-ACY1///ACY1	ABHD14A-ACY1 readthrough///aminoacylase 1
204418_x_at	0.0485	0.0197	-2.42329	-4.18076	-1.0376	GSTM2	glutathione S-transferase mu 2 (muscle)
204067_at	0.000199	2.44e-05	-4.73125	2.14515	-1.03772	SUOX	sulfite oxidase
205305_at	0.0086	0.00232	-3.23979	-2.21337	-1.03804	FGL1	fibrinogen like 1
210909_x_at	2.21e-08	4.18e-10	-8.04688	12.9312	-1.04015	LPAL2	lipoprotein(a) like 2, pseudogene
204622_x_at	0.000348	4.78e-05	-4.52234	1.49415	-1.0431	NR4A2	nuclear receptor subfamily 4 group A member 2
207354_at	0.0244	0.00834	-2.76594	-3.40275	-1.04514	CCL16	C-C motif chemokine ligand 16
208707_at	1.95e-10	1.34e-12	-9.86788	18.5947	-1.0464	EIF5	eukaryotic translation initiation factor 5
210324_at	0.0178	0.00564	-2.91472	-3.04257	-1.04875	C8G	complement component 8, gamma polypeptide
203088_at	0.000851	0.000141	-4.17896	0.447282	-1.04988	FBLN5	fibulin 5
218487_at	4.17e-07	1.51e-08	-6.95813	9.3925	-1.05142	ALAD	aminolevulinate dehydratase
212599_at	0.00552	0.00134	-3.43052	-1.70223	-1.05156	AUTS2	autism susceptibility candidate 2
203814_s_at	0.00873	0.00235	-3.23387	-2.22895	-1.05396	NQO2	NAD(P)H quinone dehydrogenase 2
205582_s_at	2.76e-06	1.52e-07	-6.26591	7.11542	-1.05402	GGT5	gamma-glutamyltransferase 5
206010_at	2.34e-05	1.92e-06	-5.50611	4.62618	-1.05625	HABP2	hyaluronan binding protein 2
209546_s_at	0.000236	3.01e-05	-4.66626	1.94164	-1.0564	APOL1	apolipoprotein L1
202759_s_at	4e-07	1.44e-08	-6.97275	9.4405	-1.05696	PALM2-AKAP2///AKAP2	PALM2-AKAP2 readthrough///A-kinase anchoring protein 2
202357_s_at	0.00596	0.00148	-3.39766	-1.79152	-1.05751	CFB	complement factor B
219584_at	0.00948	0.0026	-3.19839	-2.32201	-1.05755	PLA1A	phospholipase A1 member A
211644_x_at	0.00426	0.000981	-3.53909	-1.40392	-1.05775	IGK///IGKC	immunoglobulin kappa locus///immunoglobulin kappa constant
219093_at	0.00112	0.000196	-4.07316	0.131441	-1.05786	PID1	phosphotyrosine interaction domain containing 1
221648_s_at	0.00215	0.000429	-3.81767	-0.616186	-1.0581	AGMAT	agmatinase
205913_at	0.000383	5.35e-05	-4.48739	1.38623	-1.05814	PLIN1	perilipin 1
204550_x_at	0.0418	0.0163	-2.49988	-4.0134	-1.05897	GSTM1	glutathione S-transferase mu 1
205565_s_at	3.71e-10	2.98e-12	-9.60724	17.8084	-1.06185	FXN	frataxin
205892_s_at	0.00818	0.00217	-3.26197	-2.15482	-1.06237	FABP1	fatty acid binding protein 1
219140_s_at	0.00343	0.000754	-3.62867	-1.15399	-1.06255	RBP4	retinol binding protein 4
218843_at	1.07e-05	7.52e-07	-5.78787	5.54557	-1.06285	FNDC4	fibronectin type III domain containing 4
206963_s_at	0.0101	0.00282	-3.16886	-2.39897	-1.06335	NAT8B///NAT8	N-acetyltransferase 8B (putative, gene/pseudogene)///N-acetyltransferase 8 (putative)
208288_at	4.04e-05	3.7e-06	-5.30867	3.98624	-1.06685	ABCB11	ATP binding cassette subfamily B member 11
217997_at	0.0126	0.0037	-3.07074	-2.65152	-1.06876	PHLDA1	pleckstrin homology like domain family A member 1
202672_s_at	0.00265	0.00055	-3.73497	-0.853212	-1.07013	ATF3	activating transcription factor 3
210944_s_at	0.00121	0.000216	-4.0423	0.039978	-1.07099	CAPN3	calpain 3
202502_at	1.17e-05	8.4e-07	-5.75459	5.43669	-1.07108	ACADM	acyl-CoA dehydrogenase, C-4 to C-12 straight chain
214805_at	6.53e-05	6.59e-06	-5.13345	3.42215	-1.07118	SNORD10///SNORA48///SNORA67///EIF4A1	small nucleolar RNA, C/D box 10///small nucleolar RNA, H/ACA box 48///small nucleolar RNA, H/ACA box 67///eukaryotic translation initiation factor 4A1
204836_at	8e-05	8.39e-06	-5.0595	3.18537	-1.07184	GLDC	glycine decarboxylase
220675_s_at	0.00184	0.000357	-3.87778	-0.442339	-1.0721	PNPLA3	patatin like phospholipase domain containing 3
215554_at	0.0253	0.00876	-2.74696	-3.44776	-1.07894	GPLD1	glycosylphosphatidylinositol specific phospholipase D1
212657_s_at	0.00603	0.0015	-3.3925	-1.80548	-1.08173	IL1RN	interleukin 1 receptor antagonist
205152_at	0.0398	0.0154	-2.52462	-3.95851	-1.08223	SLC6A1	solute carrier family 6 member 1
213988_s_at	6.77e-08	1.66e-09	-7.62529	11.5708	-1.08317	SAT1	spermidine/spermine N1-acetyltransferase 1
206172_at	1.28e-05	9.3e-07	-5.7243	5.33764	-1.08421	IL13RA2	interleukin 13 receptor subunit alpha 2
218272_at	6.32e-06	4.01e-07	-5.97592	6.16205	-1.08668	TTC38	tetratricopeptide repeat domain 38
206913_at	0.0228	0.00766	-2.79852	-3.32498	-1.08894	BAAT	bile acid-CoA:amino acid N-acyltransferase
215794_x_at	0.00274	0.000575	-3.7198	-0.896417	-1.09266	GLUD2	glutamate dehydrogenase 2
220975_s_at	1.63e-05	1.25e-06	-5.63431	5.04373	-1.09318	C1QTNF1	C1q and tumor necrosis factor related protein 1
201123_s_at	0.00231	0.000469	-3.78776	-0.702218	-1.09541	EIF5A	eukaryotic translation initiation factor 5A
214022_s_at	0.000987	0.000169	-4.12126	0.27459	-1.09657	IFITM1	interferon induced transmembrane protein 1
205765_at	0.00172	0.00033	-3.90387	-0.366449	-1.09687	CYP3A5	cytochrome P450 family 3 subfamily A member 5
203372_s_at	0.00027	3.53e-05	-4.61698	1.7879	-1.10105	SOCS2	suppressor of cytokine signaling 2
214681_at	0.000285	3.77e-05	-4.59665	1.72462	-1.10126	GK	glycerol kinase
201626_at	0.0071	0.00183	-3.32243	-1.994	-1.10127	INSIG1	insulin induced gene 1
201858_s_at	0.00195	0.000383	-3.85524	-0.507669	-1.10239	SRGN	serglycin
219959_at	0.00529	0.00128	-3.44755	-1.65579	-1.10256	MOCOS	molybdenum cofactor sulfurase
220383_at	0.0184	0.00591	-2.89744	-3.08507	-1.10276	ABCG5	ATP binding cassette subfamily G member 5
212587_s_at	0.000312	4.22e-05	-4.56182	1.61646	-1.10504	PTPRC	protein tyrosine phosphatase, receptor type C
204787_at	1e-08	1.57e-10	-8.34955	13.8981	-1.10516	VSIG4	V-set and immunoglobulin domain containing 4
219298_at	0.0184	0.0059	-2.89795	-3.08381	-1.10645	ECHDC3	enoyl-CoA hydratase domain containing 3
202376_at	0.00758	0.00198	-3.29479	-2.06773	-1.11049	SERPINA3	serpin family A member 3
207184_at	3.4e-08	7.02e-10	-7.8875	12.4186	-1.11223	SLC6A13	solute carrier family 6 member 13
204388_s_at	4.13e-05	3.8e-06	-5.30043	3.95961	-1.11254	MAOA	monoamine oxidase A
209426_s_at	0.0037	0.000827	-3.59723	-1.24208	-1.11389	C1QTNF3-AMACR///AMACR	C1QTNF3-AMACR readthrough (NMD candidate)///alpha-methylacyl-CoA racemase
218692_at	0.0227	0.00762	-2.80066	-3.31986	-1.11586	SYBU	syntabulin
214765_s_at	3.37e-05	2.97e-06	-5.37481	4.20016	-1.11642	NAAA	N-acylethanolamine acid amidase
222291_at	0.000133	1.52e-05	-4.87696	2.60455	-1.11737	FAM149A	family with sequence similarity 149 member A
213748_at	2.36e-06	1.25e-07	-6.32532	7.31098	-1.1174	TRIM66	tripartite motif containing 66
218136_s_at	1.93e-10	1.32e-12	-9.87386	18.6126	-1.11945	SLC25A37	solute carrier family 25 member 37
213094_at	0.0137	0.00408	-3.03483	-2.74271	-1.1212	ADGRG6	adhesion G protein-coupled receptor G6
207069_s_at	3.18e-05	2.78e-06	-5.39429	4.26324	-1.12455	SMAD6	SMAD family member 6
204070_at	0.00757	0.00198	-3.29556	-2.06568	-1.12483	RARRES3	retinoic acid receptor responder 3
214657_s_at	0.00651	0.00165	-3.36011	-1.89289	-1.13021	MIR612///NEAT1	microRNA 612///nuclear paraspeckle assembly transcript 1 (non-protein coding)
205730_s_at	0.000479	7.01e-05	-4.40201	1.12376	-1.13088	ABLIM3	actin binding LIM protein family member 3
206957_at	0.0014	0.000257	-3.98559	-0.127324	-1.13338	AGXT	alanine-glyoxylate aminotransferase
205249_at	7.38e-06	4.8e-07	-5.92232	5.98617	-1.13685	EGR2	early growth response 2
205480_s_at	0.000463	6.72e-05	-4.41553	1.16519	-1.13909	UGP2	UDP-glucose pyrophosphorylase 2
204271_s_at	0.000632	9.87e-05	-4.29378	0.793791	-1.1391	EDNRB	endothelin receptor type B
211621_at	2.59e-07	8.5e-09	-7.13056	9.9578	-1.13923	AR	androgen receptor
201508_at	0.000201	2.48e-05	-4.72651	2.13028	-1.13924	IGFBP4	insulin like growth factor binding protein 4
222128_at	0.000413	5.86e-05	-4.45852	1.29726	-1.13925	NSUN6	NOP2/Sun RNA methyltransferase family member 6
204289_at	1.18e-09	1.26e-11	-9.14369	16.3888	-1.13963	ALDH6A1	aldehyde dehydrogenase 6 family member A1
218931_at	0.000267	3.49e-05	-4.62091	1.80014	-1.14073	RAB17	RAB17, member RAS oncogene family
219934_s_at	0.00156	0.000294	-3.94213	-0.254777	-1.14285	SULT1E1	sulfotransferase family 1E member 1
212419_at	7.6e-08	1.95e-09	-7.57537	11.4087	-1.14292	ZCCHC24	zinc finger CCHC-type containing 24
203897_at	4.64e-07	1.72e-08	-6.91779	9.26009	-1.14363	LYRM1	LYR motif containing 1
212886_at	7.6e-05	7.93e-06	-5.07686	3.24088	-1.14437	CCDC69	coiled-coil domain containing 69
217757_at	0.000938	0.000159	-4.14051	0.332095	-1.14456	A2M	alpha-2-macroglobulin
202441_at	2.02e-05	1.62e-06	-5.55786	4.79455	-1.14599	ERLIN1	ER lipid raft associated 1
206709_x_at	1.15e-08	1.84e-10	-8.29914	13.7377	-1.14655	GPT	glutamic--pyruvic transaminase
218041_x_at	8.58e-05	9.1e-06	-5.03473	3.10622	-1.1482	SLC38A2	solute carrier family 38 member 2
210619_s_at	9.83e-05	1.07e-05	-4.98555	2.9494	-1.14996	HYAL1	hyaluronoglucosaminidase 1
217388_s_at	0.00685	0.00175	-3.33813	-1.95197	-1.15253	KYNU	kynureninase
220892_s_at	0.000802	0.000131	-4.20237	0.517606	-1.1541	PSAT1	phosphoserine aminotransferase 1
203641_s_at	5.26e-06	3.25e-07	-6.03897	6.36911	-1.15497	COBLL1	cordon-bleu WH2 repeat protein like 1
210106_at	7.08e-09	1.04e-10	-8.47623	14.3	-1.15518	BLOC1S1-RDH5///RDH5	BLOC1S1-RDH5 readthrough///retinol dehydrogenase 5
210762_s_at	1.56e-05	1.19e-06	-5.65016	5.09547	-1.15663	DLC1	DLC1 Rho GTPase activating protein
221223_x_at	3.42e-06	1.95e-07	-6.19179	6.87153	-1.15682	CISH	cytokine inducible SH2 containing protein
209596_at	0.000371	5.15e-05	-4.49935	1.42312	-1.15689	MXRA5	matrix remodeling associated 5
219188_s_at	5.15e-07	1.96e-08	-6.87891	9.1324	-1.15926	MACROD1	MACRO domain containing 1
219541_at	0.000507	7.52e-05	-4.38001	1.05643	-1.15935	LIME1	Lck interacting transmembrane adaptor 1
201010_s_at	0.000775	0.000126	-4.21477	0.554944	-1.161	TXNIP	thioredoxin interacting protein
219185_at	2.84e-08	5.65e-10	-7.95385	12.6323	-1.16232	SIRT5	sirtuin 5
203608_at	0.000115	1.29e-05	-4.92818	2.76694	-1.16357	ALDH5A1	aldehyde dehydrogenase 5 family member A1
203786_s_at	0.000212	2.64e-05	-4.70684	2.06862	-1.16395	TPD52L1	tumor protein D52-like 1
206527_at	1.18e-08	1.93e-10	-8.28549	13.6942	-1.16638	ABAT	4-aminobutyrate aminotransferase
215772_x_at	1.63e-05	1.26e-06	-5.63343	5.04088	-1.1674	SUCLG2	succinate-CoA ligase GDP-forming beta subunit
215498_s_at	1.02e-05	7.05e-07	-5.80709	5.6085	-1.16976	LOC100996792///MAP2K3	dual specificity mitogen-activated protein kinase kinase 3///mitogen-activated protein kinase kinase 3
217933_s_at	2.48e-05	2.08e-06	-5.48261	4.5498	-1.16994	LAP3	leucine aminopeptidase 3
207810_at	0.0151	0.00462	-2.98905	-2.85794	-1.17016	F13B	coagulation factor XIII B chain
204264_at	1.59e-05	1.22e-06	-5.6419	5.0685	-1.17453	CPT2	carnitine palmitoyltransferase 2
206069_s_at	7.52e-08	1.93e-09	-7.57934	11.4216	-1.17871	ACADL	acyl-CoA dehydrogenase, long chain
212230_at	3.52e-07	1.23e-08	-7.01971	9.59453	-1.18236	PLPP3	phospholipid phosphatase 3
220933_s_at	0.000119	1.34e-05	-4.91666	2.73037	-1.18301	ZCCHC6	zinc finger CCHC-type containing 6
221636_s_at	1.05e-05	7.33e-07	-5.79566	5.57108	-1.18319	2019-03-02	mitochondrial amidoxime reducing component 2
206054_at	0.0442	0.0175	-2.47144	-4.076	-1.18568	KNG1	kininogen 1
204818_at	0.0133	0.00393	-3.04857	-2.70791	-1.18648	HSD17B2	hydroxysteroid 17-beta dehydrogenase 2
217197_x_at	9.07e-08	2.42e-09	-7.50955	11.1948	-1.18799	N4BP2L1	NEDD4 binding protein 2 like 1
213374_x_at	3.31e-07	1.14e-08	-7.04112	9.66476	-1.18947	HIBCH	3-hydroxyisobutyryl-CoA hydrolase
217761_at	0.000221	2.79e-05	-4.68996	2.01575	-1.19061	ADI1	acireductone dioxygenase 1
201044_x_at	1.6e-06	7.66e-08	-6.47106	7.79076	-1.19385	DUSP1	dual specificity phosphatase 1
221584_s_at	2.45e-06	1.31e-07	-6.31085	7.26336	-1.1945	KCNMA1	potassium calcium-activated channel subfamily M alpha 1
206130_s_at	0.000118	1.32e-05	-4.92041	2.74229	-1.19453	ASGR2	asialoglycoprotein receptor 2
220075_s_at	0.0255	0.00885	-2.74305	-3.457	-1.1954	CDHR5	cadherin related family member 5
214842_s_at	0.00235	0.000478	-3.78179	-0.719343	-1.19555	ALB	albumin
209916_at	1.72e-05	1.34e-06	-5.6151	4.98108	-1.19793	DHTKD1	dehydrogenase E1 and transketolase domain containing 1
206007_at	3.9e-05	3.53e-06	-5.32222	4.03003	-1.19796	PRG4	proteoglycan 4
202675_at	0.00026	3.39e-05	-4.62955	1.82705	-1.1981	SDHB	succinate dehydrogenase complex iron sulfur subunit B
207298_at	0.000164	1.96e-05	-4.79914	2.3587	-1.20268	SLC17A3	solute carrier family 17 member 3
209581_at	0.00045	6.48e-05	-4.42695	1.20022	-1.20321	PLA2G16	phospholipase A2 group XVI
202929_s_at	0.00206	0.00041	-3.83264	-0.573011	-1.20404	DDTL///DDT	D-dopachrome tautomerase-like///D-dopachrome tautomerase
204121_at	3.59e-05	3.21e-06	-5.35173	4.12545	-1.20625	GADD45G	growth arrest and DNA damage inducible gamma
203979_at	0.00043	6.15e-05	-4.44318	1.25009	-1.21082	CYP27A1	cytochrome P450 family 27 subfamily A member 1
213929_at	2.12e-09	2.48e-11	-8.92743	15.7176	-1.21206	EXPH5	exophilin 5
211038_s_at	9.52e-07	4.11e-08	-6.65707	8.40302	-1.21359	CROCCP2	ciliary rootlet coiled-coil, rootletin pseudogene 2
201976_s_at	0.0021	0.000418	-3.82586	-0.592565	-1.21432	MYO10	myosin X
200986_at	3.2e-07	1.09e-08	-7.05467	9.70918	-1.21481	SERPING1	serpin family G member 1
212110_at	1.63e-05	1.25e-06	-5.63485	5.0455	-1.21532	SLC39A14	solute carrier family 39 member 14
204057_at	6.23e-08	1.51e-09	-7.65336	11.6618	-1.21787	IRF8	interferon regulatory factor 8
214465_at	0.00194	0.00038	-3.85773	-0.50047	-1.21877	ORM2///ORM1	orosomucoid 2///orosomucoid 1
214375_at	0.000605	9.35e-05	-4.31102	0.846132	-1.22244	PPFIBP1	PPFIA binding protein 1
214433_s_at	0.00109	0.00019	-4.08314	0.161081	-1.22344	SELENBP1	selenium binding protein 1
220751_s_at	0.000199	2.46e-05	-4.72962	2.14004	-1.22384	FAXDC2	fatty acid hydroxylase domain containing 2
207414_s_at	0.00116	0.000204	-4.06057	0.094067	-1.22419	LOC100507472///PCSK6	uncharacterized LOC100507472///proprotein convertase subtilisin/kexin type 6
203408_s_at	0.000154	1.81e-05	-4.82332	2.43497	-1.22516	SATB1	SATB homeobox 1
218613_at	0.000214	2.68e-05	-4.70326	2.0574	-1.22636	PSD3	pleckstrin and Sec7 domain containing 3
201473_at	4.5e-06	2.71e-07	-6.09329	6.54764	-1.22683	JUNB	JunB proto-oncogene, AP-1 transcription factor subunit
218208_at	3.7e-08	7.8e-10	-7.85502	12.3139	-1.22953	PQLC1	PQ loop repeat containing 1
213661_at	1.66e-11	5.83e-14	-10.9214	21.6815	-1.23261	PAMR1	peptidase domain containing associated with muscle regeneration 1
203803_at	0.00168	0.000321	-3.9135	-0.338405	-1.23666	PCYOX1	prenylcysteine oxidase 1
205614_x_at	1.51e-06	7.15e-08	-6.4918	7.85904	-1.23681	MST1	macrophage stimulating 1
206910_x_at	0.0168	0.00527	-2.94024	-2.97954	-1.23847	CFHR2	complement factor H related 2
215563_s_at	1.93e-06	9.75e-08	-6.39893	7.55328	-1.23847	MST1L	macrophage stimulating 1 like
212332_at	2.21e-06	1.16e-07	-6.34703	7.38245	-1.23862	RBL2	RB transcriptional corepressor like 2
212099_at	2.11e-08	3.96e-10	-8.06351	12.9846	-1.23994	RHOB	ras homolog family member B
203060_s_at	0.000187	2.28e-05	-4.75231	2.2113	-1.24057	PAPSS2	3'-phosphoadenosine 5'-phosphosulfate synthase 2
209814_at	8.46e-07	3.55e-08	-6.70075	8.54674	-1.24397	ZNF330	zinc finger protein 330
209655_s_at	2.9e-07	9.77e-09	-7.08846	9.81991	-1.24443	TMEM47	transmembrane protein 47
214696_at	4.29e-07	1.57e-08	-6.94659	9.35463	-1.24598	MIR22///MIR22HG	microRNA 22///MIR22 host gene
208131_s_at	4.44e-05	4.14e-06	-5.27471	3.87662	-1.24831	PTGIS	prostaglandin I2 (prostacyclin) synthase
336_at	4.06e-15	4.37e-18	-14.4588	30.9585	-1.24892	TBXA2R	thromboxane A2 receptor
205440_s_at	5.14e-08	1.17e-09	-7.7311	11.9136	-1.25079	NPY1R	neuropeptide Y receptor Y1
207300_s_at	0.00085	0.000141	-4.17967	0.449405	-1.25204	F7	coagulation factor VII
215689_s_at	2.72e-05	2.32e-06	-5.44931	4.44166	-1.25576	SHBG	sex hormone binding globulin
202960_s_at	2.63e-07	8.65e-09	-7.12526	9.94044	-1.25732	MUT	methylmalonyl-CoA mutase
202269_x_at	0.000398	5.6e-05	-4.47297	1.34176	-1.25931	GBP1	guanylate binding protein 1
211569_s_at	2.04e-05	1.64e-06	-5.55453	4.78373	-1.26247	HADH	hydroxyacyl-CoA dehydrogenase
219633_at	2.35e-07	7.51e-09	-7.16772	10.0795	-1.26337	TTPAL	alpha tocopherol transfer protein like
202241_at	4.06e-05	3.71e-06	-5.30717	3.98139	-1.26571	TRIB1	tribbles pseudokinase 1
205040_at	0.00294	0.000624	-3.69237	-0.974298	-1.26639	ORM1	orosomucoid 1
207843_x_at	6.66e-06	4.28e-07	-5.95696	6.09983	-1.26747	CYB5A	cytochrome b5 type A
213245_at	0.000479	7.03e-05	-4.40143	1.12199	-1.26828	ADCY1	adenylate cyclase 1
206743_s_at	0.00134	0.000245	-4.00092	-0.082185	-1.27151	ASGR1	asialoglycoprotein receptor 1
210565_at	2.76e-06	1.52e-07	-6.26575	7.11491	-1.2756	GCGR	glucagon receptor
205066_s_at	0.000259	3.38e-05	-4.63063	1.83041	-1.27591	ENPP1	ectonucleotide pyrophosphatase/phosphodiesterase 1
219087_at	0.0191	0.00616	-2.8817	-3.12361	-1.2767	ASPN	asporin
205790_at	3.64e-09	4.58e-11	-8.73383	15.1121	-1.27833	SKAP1	src kinase associated phosphoprotein 1
201886_at	7.52e-08	1.93e-09	-7.57945	11.422	-1.27835	DCAF11	DDB1 and CUL4 associated factor 11
218935_at	3.67e-10	2.93e-12	-9.61259	17.8247	-1.27858	EHD3	EH domain containing 3
63825_at	4e-05	3.66e-06	-5.31169	3.996	-1.27918	ABHD2	abhydrolase domain containing 2
203615_x_at	2.77e-05	2.38e-06	-5.44192	4.41767	-1.28539	SULT1A1	sulfotransferase family 1A member 1
208818_s_at	8.59e-06	5.74e-07	-5.8687	5.81032	-1.28789	COMT	catechol-O-methyltransferase
200947_s_at	4.52e-05	4.24e-06	-5.2672	3.8524	-1.28799	GLUD1	glutamate dehydrogenase 1
208078_s_at	0.00491	0.00116	-3.48029	-1.56612	-1.28812	SIK1	salt inducible kinase 1
209304_x_at	5.78e-05	5.69e-06	-5.17782	3.5646	-1.28866	GADD45B	growth arrest and DNA damage inducible beta
207255_at	0.00129	0.000233	-4.0174	-0.033616	-1.28905	LEPROT///LEPR	leptin receptor overlapping transcript///leptin receptor
213135_at	9.34e-10	9.19e-12	-9.24395	16.6981	-1.29026	TIAM1	T-cell lymphoma invasion and metastasis 1
213397_x_at	4.39e-06	2.63e-07	-6.10219	6.5769	-1.29135	RNASE4	ribonuclease A family member 4
213071_at	3.24e-07	1.11e-08	-7.04971	9.69291	-1.29598	DPT	dermatopontin
221139_s_at	1.32e-06	6.02e-08	-6.54295	8.02742	-1.29605	CSAD	cysteine sulfinic acid decarboxylase
201432_at	3.63e-05	3.24e-06	-5.34813	4.11381	-1.29827	CAT	catalase
201328_at	8.62e-06	5.77e-07	-5.86708	5.80502	-1.30392	ETS2	ETS proto-oncogene 2, transcription factor
213478_at	9.19e-08	2.46e-09	-7.50457	11.1786	-1.30415	KAZN	kazrin, periplakin interacting protein
216308_x_at	1.45e-09	1.58e-11	-9.07153	16.1655	-1.30442	GRHPR	glyoxylate and hydroxypyruvate reductase
221563_at	7.02e-05	7.18e-06	-5.1072	3.33801	-1.30448	DUSP10	dual specificity phosphatase 10
202772_at	7.75e-08	2e-09	-7.56764	11.3836	-1.30606	HMGCL	3-hydroxymethyl-3-methylglutaryl-CoA lyase
205200_at	4.97e-06	3.04e-07	-6.05941	6.43628	-1.31097	EXOSC7///CLEC3B	exosome component 7///C-type lectin domain family 3 member B
216696_s_at	0.000138	1.6e-05	-4.86262	2.55916	-1.31162	PRODH2	proline dehydrogenase 2
216600_x_at	1.87e-10	1.26e-12	-9.88738	18.6532	-1.3122	ALDOB	aldolase, fructose-bisphosphate B
221868_at	1.04e-07	2.91e-09	-7.45421	11.0148	-1.31294	PAIP2B	poly(A) binding protein interacting protein 2B
201135_at	2.68e-08	5.27e-10	-7.97524	12.7011	-1.31306	ECHS1	enoyl-CoA hydratase, short chain 1
207808_s_at	1.29e-05	9.39e-07	-5.72126	5.32769	-1.3151	PROS1	protein S (alpha)
203722_at	0.000688	0.000109	-4.26261	0.699353	-1.31844	ALDH4A1	aldehyde dehydrogenase 4 family member A1
217738_at	0.00142	0.000262	-3.97968	-0.144678	-1.31864	NAMPT	nicotinamide phosphoribosyltransferase
202081_at	4.04e-11	1.98e-13	-10.5058	20.4815	-1.32177	IER2	immediate early response 2
205969_at	0.00178	0.000343	-3.89088	-0.404269	-1.32228	AADAC	arylacetamide deacetylase
219059_s_at	1.55e-09	1.72e-11	-9.04464	16.0821	-1.32239	LYVE1	lymphatic vessel endothelial hyaluronan receptor 1
205075_at	9.98e-05	1.09e-05	-4.98023	2.93245	-1.32339	SERPINF2	serpin family F member 2
218924_s_at	1.44e-08	2.5e-10	-8.20495	13.4372	-1.32429	CTBS	chitobiase
205756_s_at	7.11e-07	2.9e-08	-6.76209	8.74846	-1.32633	F8	coagulation factor VIII
207126_x_at	0.00694	0.00178	-3.33258	-1.96682	-1.32785	UGT1A1///UGT1A4///UGT1A9///UGT1A6///UGT1A8///UGT1A10	UDP glucuronosyltransferase family 1 member A1///UDP glucuronosyltransferase family 1 member A4///UDP glucuronosyltransferase family 1 member A9///UDP glucuronosyltransferase family 1 member A6///UDP glucuronosyltransferase family 1 member A8///UDP glucuronosyltransferase family 1 member A10
218688_at	5.91e-05	5.87e-06	-5.16867	3.53521	-1.32882	TKFC	triokinase and FMN cyclase
218510_x_at	7.89e-07	3.27e-08	-6.72623	8.63054	-1.33339	FAM134B	family with sequence similarity 134 member B
209267_s_at	0.000426	6.08e-05	-4.44683	1.26131	-1.33706	SLC39A8	solute carrier family 39 member 8
201562_s_at	0.000382	5.33e-05	-4.48811	1.38842	-1.3386	SORD	sorbitol dehydrogenase
203423_at	0.00317	0.000685	-3.66107	-1.0628	-1.33887	RBP1	retinol binding protein 1
209469_at	3.13e-11	1.39e-13	-10.6246	20.827	-1.33987	GPM6A	glycoprotein M6A
211548_s_at	0.00563	0.00138	-3.4219	-1.7257	-1.34299	HPGD	hydroxyprostaglandin dehydrogenase 15-(NAD)
213800_at	0.00766	0.00201	-3.29054	-2.07905	-1.34315	CFH	complement factor H
218021_at	3.51e-07	1.22e-08	-7.02061	9.59751	-1.346	DHRS4L2///DHRS4	dehydrogenase/reductase 4 like 2///dehydrogenase/reductase 4
207122_x_at	1.75e-06	8.55e-08	-6.4382	7.68257	-1.34752	SULT1A2	sulfotransferase family 1A member 2
206094_x_at	0.00483	0.00114	-3.48704	-1.54757	-1.34898	UGT1A3///UGT1A1///UGT1A4///UGT1A9///UGT1A5///UGT1A6///UGT1A7///UGT1A8///UGT1A10	UDP glucuronosyltransferase family 1 member A3///UDP glucuronosyltransferase family 1 member A1///UDP glucuronosyltransferase family 1 member A4///UDP glucuronosyltransferase family 1 member A9///UDP glucuronosyltransferase family 1 member A5///UDP glucuronosyltransferase family 1 member A6///UDP glucuronosyltransferase family 1 member A7///UDP glucuronosyltransferase family 1 member A8///UDP glu…
218676_s_at	3.1e-06	1.75e-07	-6.22413	6.97794	-1.35146	PCTP	phosphatidylcholine transfer protein
202862_at	0.000168	2.02e-05	-4.79031	2.33088	-1.35213	FAH	fumarylacetoacetate hydrolase
214669_x_at	0.00346	0.000762	-3.62487	-1.16466	-1.35376	IGKC	immunoglobulin kappa constant
211843_x_at	0.000897	0.000151	-4.15769	0.383489	-1.35926	CYP3A7-CYP3A51P	CYP3A7-CYP3A51P readthrough
204998_s_at	0.0234	0.00794	-2.78514	-3.35699	-1.35935	ATF5	activating transcription factor 5
212543_at	3.1e-05	2.71e-06	-5.40244	4.28967	-1.36019	AIM1	absent in melanoma 1
209960_at	0.000411	5.82e-05	-4.46078	1.30422	-1.36148	HGF	hepatocyte growth factor
205259_at	1.44e-08	2.51e-10	-8.20406	13.4344	-1.36369	NR3C2	nuclear receptor subfamily 3 group C member 2
214064_at	0.00286	0.000604	-3.70351	-0.9427	-1.36375	TF	transferrin
218718_at	0.000282	3.73e-05	-4.6002	1.73567	-1.36484	PDGFC	platelet derived growth factor C
211557_x_at	1.29e-06	5.87e-08	-6.55056	8.05248	-1.36581	SLCO2B1	solute carrier organic anion transporter family member 2B1
200675_at	7.46e-05	7.75e-06	-5.08401	3.26376	-1.36821	CD81	CD81 molecule
206952_at	0.00917	0.0025	-3.21231	-2.28556	-1.37044	G6PC	glucose-6-phosphatase catalytic subunit
207735_at	6.98e-05	7.12e-06	-5.1096	3.3457	-1.37277	RNF125	ring finger protein 125
202465_at	1.19e-05	8.56e-07	-5.74921	5.4191	-1.37627	PCOLCE	procollagen C-endopeptidase enhancer
201531_at	2.64e-08	5.18e-10	-7.98076	12.7188	-1.38035	ZFP36	ZFP36 ring finger protein
222043_at	4.98e-07	1.89e-08	-6.89051	9.1705	-1.38445	CLU	clusterin
211440_x_at	1.74e-08	3.14e-10	-8.13462	13.2124	-1.38779	CYP3A43	cytochrome P450 family 3 subfamily A member 43
216958_s_at	2.94e-08	5.9e-10	-7.94088	12.5906	-1.39057	IVD	isovaleryl-CoA dehydrogenase
202724_s_at	0.000213	2.66e-05	-4.70557	2.06463	-1.39127	FOXO1	forkhead box O1
207421_at	7.61e-06	4.97e-07	-5.91184	5.95177	-1.39384	CA5A	carbonic anhydrase 5A
210063_at	4.21e-09	5.56e-11	-8.67311	14.9214	-1.39642	SARDH	sarcosine dehydrogenase
219147_s_at	4.87e-06	2.97e-07	-6.0664	6.45926	-1.39769	NMRK1	nicotinamide riboside kinase 1
209712_at	3.63e-09	4.55e-11	-8.73591	15.1187	-1.39785	SLC35D1	solute carrier family 35 member D1
203658_at	1.46e-07	4.27e-09	-7.33825	10.6368	-1.39852	SLC25A20	solute carrier family 25 member 20
213820_s_at	4.7e-09	6.36e-11	-8.63113	14.7892	-1.40035	STARD5	StAR related lipid transfer domain containing 5
219157_at	1.08e-09	1.11e-11	-9.18333	16.5113	-1.40052	KLHL2	kelch like family member 2
206606_at	0.000825	0.000136	-4.19117	0.483925	-1.40067	LIPC	lipase C, hepatic type
213380_x_at	6.72e-07	2.71e-08	-6.78244	8.81536	-1.40187	LOC102724562///MST1L///MST1P2///MST1	macrophage stimulating 1 pseudogene///macrophage stimulating 1 like///macrophage stimulating 1 pseudogene 2///macrophage stimulating 1
205789_at	6.5e-09	9.48e-11	-8.50602	14.3943	-1.40204	CD1D	CD1d molecule
208763_s_at	0.00142	0.000261	-3.98062	-0.141916	-1.40637	TSC22D3	TSC22 domain family member 3
213321_at	7.69e-11	4.46e-13	-10.2329	19.6811	-1.40672	BCKDHB	branched chain keto acid dehydrogenase E1 subunit beta
205960_at	0.000231	2.94e-05	-4.67399	1.96579	-1.40769	PDK4	pyruvate dehydrogenase kinase 4
211726_s_at	4.86e-05	4.61e-06	-5.24146	3.76939	-1.40831	FMO2	flavin containing monooxygenase 2
209276_s_at	0.000131	1.5e-05	-4.88128	2.61823	-1.41272	GLRX	glutaredoxin
219195_at	0.00319	0.000689	-3.65913	-1.06826	-1.41455	PPARGC1A	PPARG coactivator 1 alpha
204301_at	6.22e-12	1.93e-14	-11.3053	22.7695	-1.41824	KBTBD11	kelch repeat and BTB domain containing 11
211715_s_at	0.0019	0.000371	-3.86545	-0.478103	-1.41893	BDH1	3-hydroxybutyrate dehydrogenase, type 1
206263_at	8.85e-05	9.43e-06	-5.02388	3.07159	-1.41959	FMO4	flavin containing monooxygenase 4
204551_s_at	0.0235	0.008	-2.78198	-3.36454	-1.41966	AHSG	alpha 2-HS glycoprotein
204997_at	3.37e-09	4.17e-11	-8.76393	15.2066	-1.42028	GPD1	glycerol-3-phosphate dehydrogenase 1
218024_at	2.96e-07	9.99e-09	-7.08188	9.79836	-1.42074	MPC1	mitochondrial pyruvate carrier 1
214440_at	1.45e-06	6.75e-08	-6.50879	7.91498	-1.421	NAT1	N-acetyltransferase 1
217649_at	0.000507	7.51e-05	-4.38048	1.05787	-1.42121	ZFAND5	zinc finger AN1-type containing 5
206542_s_at	8.15e-07	3.4e-08	-6.71431	8.59132	-1.42237	SMARCA2	SWI/SNF related, matrix associated, actin dependent regulator of chromatin, subfamily a, member 2
205412_at	1.65e-07	4.96e-09	-7.29301	10.4891	-1.42723	ACAT1	acetyl-CoA acetyltransferase 1
207883_s_at	0.000961	0.000164	-4.13165	0.305599	-1.42832	TFR2	transferrin receptor 2
214829_at	5.98e-08	1.42e-09	-7.67163	11.721	-1.43135	AASS	aminoadipate-semialdehyde synthase
204754_at	9.47e-06	6.47e-07	-5.8328	5.69269	-1.43832	HLF	HLF, PAR bZIP transcription factor
218901_at	6.69e-07	2.69e-08	-6.78421	8.82118	-1.44544	PLSCR4	phospholipid scramblase 4
203725_at	5.8e-06	3.64e-07	-6.00525	6.25835	-1.44653	GADD45A	growth arrest and DNA damage inducible alpha
205357_s_at	0.00681	0.00174	-3.34054	-1.9455	-1.45306	AGTR1	angiotensin II receptor type 1
218869_at	6.85e-11	3.85e-13	-10.282	19.8258	-1.45311	MLYCD	malonyl-CoA decarboxylase
222056_s_at	2.4e-10	1.74e-12	-9.7832	18.3402	-1.45695	FAHD2A	fumarylacetoacetate hydrolase domain containing 2A
206210_s_at	1.15e-13	1.45e-16	-13.0863	27.5544	-1.45712	CETP	cholesteryl ester transfer protein
208389_s_at	1.76e-05	1.37e-06	-5.60778	4.95722	-1.4577	SLC1A2	solute carrier family 1 member 2
203500_at	3.16e-12	6.96e-15	-11.6643	23.7684	-1.46231	GCDH	glutaryl-CoA dehydrogenase
213684_s_at	9.05e-07	3.86e-08	-6.67622	8.46603	-1.46274	PDLIM5	PDZ and LIM domain 5
210889_s_at	2.11e-13	2.84e-16	-12.8322	26.8978	-1.46324	FCGR2B	Fc fragment of IgG receptor IIb
204462_s_at	1.63e-05	1.26e-06	-5.63303	5.03955	-1.46325	SLC16A2	solute carrier family 16 member 2
210072_at	0.0022	0.000441	-3.80849	-0.642613	-1.46458	CCL19	C-C motif chemokine ligand 19
206256_at	0.000178	2.16e-05	-4.76962	2.26573	-1.46582	CPN1	carboxypeptidase N subunit 1
203881_s_at	3.97e-05	3.62e-06	-5.31475	4.0059	-1.46672	DMD	dystrophin
213626_at	1.98e-10	1.38e-12	-9.85874	18.5673	-1.46812	CBR4	carbonyl reductase 4
218983_at	1.01e-08	1.58e-10	-8.34796	13.893	-1.4728	C1RL	complement C1r subcomponent like
215321_at	7.8e-05	8.17e-06	-5.06785	3.21206	-1.47435	RUNDC3B	RUN domain containing 3B
207392_x_at	0.0059	0.00146	-3.40169	-1.78059	-1.48027	UGT2B15	UDP glucuronosyltransferase family 2 member B15
215379_x_at	0.002	0.000396	-3.8436	-0.541333	-1.48344	IGLV1-44	immunoglobulin lambda variable 1-44
201968_s_at	2.2e-05	1.79e-06	-5.52739	4.69539	-1.48521	PGM1	phosphoglucomutase 1
203566_s_at	9.62e-07	4.16e-08	-6.65367	8.39185	-1.48541	AGL	amylo-alpha-1, 6-glucosidase, 4-alpha-glucanotransferase
206058_at	8.87e-06	5.98e-07	-5.85658	5.77061	-1.48676	SLC6A12	solute carrier family 6 member 12
205302_at	0.00601	0.00149	-3.39388	-1.80174	-1.48697	IGFBP1	insulin like growth factor binding protein 1
206878_at	0.000222	2.81e-05	-4.68755	2.00821	-1.48905	DAO	D-amino acid oxidase
202025_x_at	1.1e-08	1.74e-10	-8.31791	13.7974	-1.48999	ACAA1	acetyl-CoA acyltransferase 1
219268_at	0.000271	3.56e-05	-4.61481	1.78114	-1.49705	ETNK2	ethanolamine kinase 2
202366_at	1.42e-13	1.85e-16	-12.9947	27.3187	-1.4987	ACADS	acyl-CoA dehydrogenase, C-2 to C-3 short chain
206651_s_at	1.22e-08	2.03e-10	-8.27007	13.645	-1.49912	CPB2	carboxypeptidase B2
220753_s_at	1.25e-05	9.01e-07	-5.73375	5.36851	-1.50116	CRYL1	crystallin lambda 1
217504_at	8.9e-05	9.51e-06	-5.02153	3.06408	-1.50482	ABCA6	ATP binding cassette subfamily A member 6
209645_s_at	2.87e-05	2.48e-06	-5.42962	4.37777	-1.50837	ALDH1B1	aldehyde dehydrogenase 1 family member B1
209667_at	0.000473	6.89e-05	-4.40755	1.14074	-1.50878	CES2	carboxylesterase 2
211056_s_at	4.46e-07	1.65e-08	-6.93143	9.30488	-1.51286	SRD5A1	steroid 5 alpha-reductase 1
203854_at	3.02e-07	1.02e-08	-7.07468	9.77476	-1.51374	CFI	complement factor I
206386_at	0.00348	0.000767	-3.62285	-1.17033	-1.51716	SERPINA7	serpin family A member 7
218921_at	1.63e-06	7.86e-08	-6.46325	7.76507	-1.52121	SIGIRR	single Ig and TIR domain containing
220479_at	0.00235	0.000479	-3.781	-0.721606	-1.52289	CPS1-IT1	CPS1 intronic transcript 1
203543_s_at	2.44e-06	1.3e-07	-6.31254	7.26889	-1.52299	KLF9	Kruppel like factor 9
209447_at	6.5e-07	2.59e-08	-6.79608	8.86022	-1.5233	SYNE1	spectrin repeat containing nuclear envelope protein 1
215121_x_at	0.00712	0.00184	-3.32141	-1.99672	-1.52849	CYAT1///IGLV1-44///IGLC1	immunoglobulin lambda light chain-like///immunoglobulin lambda variable 1-44///immunoglobulin lambda constant 1
204608_at	2.08e-05	1.67e-06	-5.54796	4.76234	-1.53094	ASL	argininosuccinate lyase
218552_at	7.17e-10	6.64e-12	-9.34842	17.0191	-1.5336	ECHDC2	enoyl-CoA hydratase domain containing 2
205627_at	1.33e-08	2.25e-10	-8.23746	13.541	-1.53361	CDA	cytidine deaminase
205820_s_at	0.00361	0.000801	-3.60816	-1.21151	-1.53448	APOC3	apolipoprotein C3
216033_s_at	1.27e-09	1.37e-11	-9.11598	16.3031	-1.53579	FYN	FYN proto-oncogene, Src family tyrosine kinase
208869_s_at	1.63e-07	4.86e-09	-7.29877	10.5079	-1.53624	GABARAPL1	GABA type A receptor associated protein like 1
219181_at	5.23e-05	5.03e-06	-5.21537	3.6854	-1.53948	LIPG	lipase G, endothelial type
209123_at	2e-06	1.02e-07	-6.38616	7.51125	-1.54113	QDPR	quinoid dihydropteridine reductase
204844_at	5.72e-07	2.24e-08	-6.83902	9.00133	-1.54321	ENPEP	glutamyl aminopeptidase
208747_s_at	3.05e-06	1.72e-07	-6.23002	6.99733	-1.54413	C1S	complement component 1, s subcomponent
204119_s_at	1.39e-08	2.38e-10	-8.21987	13.4849	-1.54614	ADK	adenosine kinase
219873_at	0.000227	2.89e-05	-4.67929	1.98236	-1.54695	COLEC11	collectin subfamily member 11
213931_at	0.000806	0.000132	-4.20071	0.512618	-1.54809	ID2B///ID2	inhibitor of DNA binding 2B, HLH protein (pseudogene)///inhibitor of DNA binding 2, HLH protein
221555_x_at	1.91e-09	2.19e-11	-8.96772	15.8431	-1.55151	CDC14B	cell division cycle 14B
213306_at	3.67e-05	3.28e-06	-5.34442	4.1018	-1.55433	MPDZ	multiple PDZ domain crumbs cell polarity complex component
200708_at	4.2e-09	5.53e-11	-8.67474	14.9265	-1.56281	GOT2	glutamic-oxaloacetic transaminase 2
205654_at	5.6e-05	5.46e-06	-5.19047	3.60527	-1.56337	C4BPA	complement component 4 binding protein alpha
220114_s_at	1.14e-15	8.67e-19	-15.1243	32.5246	-1.56384	STAB2	stabilin 2
203434_s_at	2.84e-08	5.66e-10	-7.95347	12.6311	-1.56857	MME	membrane metallo-endopeptidase
204607_at	0.00175	0.000336	-3.89764	-0.384594	-1.57053	HMGCS2	3-hydroxy-3-methylglutaryl-CoA synthase 2
218162_at	2.54e-08	4.88e-10	-7.99897	12.7774	-1.58157	OLFML3	olfactomedin like 3
203758_at	4.39e-07	1.62e-08	-6.93717	9.32372	-1.58683	CTSO	cathepsin O
210888_s_at	0.000259	3.37e-05	-4.63125	1.83236	-1.58761	ITIH1	inter-alpha-trypsin inhibitor heavy chain 1
205774_at	2.75e-05	2.35e-06	-5.44483	4.42714	-1.58764	F12	coagulation factor XII
210301_at	1.9e-07	5.85e-09	-7.24292	10.3254	-1.58847	XDH	xanthine dehydrogenase
207621_s_at	1.91e-09	2.19e-11	-8.96701	15.8409	-1.58908	PEMT	phosphatidylethanolamine N-methyltransferase
206101_at	3.5e-06	2.01e-07	-6.18311	6.84301	-1.5932	ECM2	extracellular matrix protein 2
207537_at	5.89e-05	5.82e-06	-5.17083	3.54214	-1.59745	PFKFB1	6-phosphofructo-2-kinase/fructose-2,6-biphosphatase 1
205012_s_at	5.26e-07	2.02e-08	-6.86974	9.10227	-1.60247	HAGH	hydroxyacylglutathione hydrolase
218804_at	0.000147	1.73e-05	-4.83869	2.48349	-1.60297	ANO1	anoctamin 1
206515_at	0.000851	0.000141	-4.17898	0.447338	-1.60473	CYP4F3	cytochrome P450 family 4 subfamily F member 3
204483_at	0.000102	1.11e-05	-4.97307	2.90968	-1.60715	ENO3	enolase 3
207819_s_at	0.00332	0.000722	-3.64325	-1.113	-1.61306	ABCB4	ATP binding cassette subfamily B member 4
212402_at	7.48e-10	6.98e-12	-9.33202	16.9688	-1.61611	ZC3H13	zinc finger CCCH-type containing 13
205364_at	0.00051	7.59e-05	-4.37725	1.04801	-1.61635	ACOX2	acyl-CoA oxidase 2
205478_at	0.000439	6.28e-05	-4.43669	1.23015	-1.6196	PPP1R1A	protein phosphatase 1 regulatory inhibitor subunit 1A
219313_at	2.65e-06	1.44e-07	-6.28244	7.16984	-1.61986	GRAMD1C	GRAM domain containing 1C
206385_s_at	0.00241	0.000493	-3.77154	-0.74872	-1.62118	ANK3	ankyrin 3, node of Ranvier (ankyrin G)
205649_s_at	0.000404	5.7e-05	-4.4672	1.32398	-1.62142	FGA	fibrinogen alpha chain
210558_at	0.00191	0.000373	-3.86368	-0.48322	-1.62386	AKR1C4	aldo-keto reductase family 1, member C4
205675_at	0.00022	2.77e-05	-4.69219	2.02275	-1.62496	MTTP	microsomal triglyceride transfer protein
214307_at	4.7e-06	2.85e-07	-6.07833	6.49848	-1.6309	HGD	homogentisate 1,2-dioxygenase
219666_at	2.48e-08	4.75e-10	-8.0073	12.8041	-1.63102	MS4A6A	membrane spanning 4-domains A6A
206643_at	0.00564	0.00138	-3.42063	-1.72915	-1.63166	HAL	histidine ammonia-lyase
203799_at	5.26e-05	5.06e-06	-5.21325	3.67855	-1.632	LY75-CD302///CD302///LY75	LY75-CD302 readthrough///CD302 molecule///lymphocyte antigen 75
201289_at	3.05e-06	1.71e-07	-6.23033	6.99836	-1.64148	CYR61	cysteine rich angiogenic inducer 61
220186_s_at	6.5e-07	2.59e-08	-6.79611	8.86032	-1.64362	CDHR2	cadherin related family member 2
205303_at	1.5e-05	1.13e-06	-5.66443	5.14205	-1.64389	KCNJ8	potassium voltage-gated channel subfamily J member 8
211682_x_at	0.000227	2.88e-05	-4.6802	1.9852	-1.64778	UGT2B28	UDP glucuronosyltransferase family 2 member B28
214156_at	8.62e-06	5.77e-07	-5.86749	5.80635	-1.64821	MYRIP	myosin VIIA and Rab interacting protein
203649_s_at	0.0232	0.00788	-2.78808	-3.34996	-1.66178	PLA2G2A	phospholipase A2 group IIA
214279_s_at	1.43e-06	6.67e-08	-6.51258	7.92747	-1.66264	NDRG2	NDRG family member 2
205073_at	1.58e-05	1.21e-06	-5.646	5.08187	-1.66327	CYP2J2	cytochrome P450 family 2 subfamily J member 2
209138_x_at	0.0088	0.00238	-3.23046	-2.23792	-1.66466	IGLC1	immunoglobulin lambda constant 1
213293_s_at	1.45e-06	6.78e-08	-6.50757	7.91098	-1.67292	TRIM22	tripartite motif containing 22
208088_s_at	0.00557	0.00136	-3.42612	-1.71423	-1.67549	CFHR5	complement factor H related 5
212816_s_at	0.000386	5.4e-05	-4.48441	1.37701	-1.67611	CBS	cystathionine-beta-synthase
219803_at	0.000582	8.93e-05	-4.32551	0.890218	-1.67732	ANGPTL3	angiopoietin like 3
210473_s_at	6.41e-10	5.76e-12	-9.39404	17.1588	-1.6801	ADGRA3	adhesion G protein-coupled receptor A3
207498_s_at	0.00523	0.00126	-3.45287	-1.64125	-1.68142	LOC101929829///CYP2D6///CYP2D7	cytochrome P450 family 2 subfamily D member 6 pseudogene///cytochrome P450 family 2 subfamily D member 6///cytochrome P450 family 2 subfamily D member 7 (gene/pseudogene)
211028_s_at	3.46e-06	1.98e-07	-6.18751	6.85748	-1.68201	KHK	ketohexokinase
218285_s_at	3.44e-08	7.15e-10	-7.88193	12.4007	-1.68462	BDH2	3-hydroxybutyrate dehydrogenase, type 2
221834_at	5.92e-08	1.39e-09	-7.67765	11.7405	-1.6874	LOC100507577///LONP2	uncharacterized LOC100507577///lon peptidase 2, peroxisomal
205773_at	7.69e-11	4.38e-13	-10.2382	19.6968	-1.69045	CPEB3	cytoplasmic polyadenylation element binding protein 3
210751_s_at	1.29e-05	9.45e-07	-5.71941	5.32164	-1.69625	RGN	regucalcin
204846_at	0.000518	7.75e-05	-4.37038	1.02702	-1.70023	CP	ceruloplasmin (ferroxidase)
220554_at	0.000988	0.00017	-4.12052	0.2724	-1.70925	SLC22A7	solute carrier family 22 member 7
219076_s_at	6.33e-06	4.02e-07	-5.97541	6.16039	-1.71153	PXMP2	peroxisomal membrane protein 2
206344_at	4.95e-08	1.11e-09	-7.74597	11.9617	-1.71175	PON1	paraoxonase 1
216238_s_at	0.000479	7.03e-05	-4.40143	1.122	-1.71198	FGB	fibrinogen beta chain
215103_at	8.14e-06	5.39e-07	-5.8879	5.87328	-1.71339	CYP2C18	cytochrome P450 family 2 subfamily C member 18
202145_at	0.000596	9.19e-05	-4.31652	0.862873	-1.7254	LY6E	lymphocyte antigen 6 complex, locus E
210798_x_at	9.57e-06	6.55e-07	-5.82928	5.68116	-1.72567	MASP2	mannan binding lectin serine peptidase 2
201425_at	1.23e-08	2.06e-10	-8.26556	13.6306	-1.73378	ALDH2	aldehyde dehydrogenase 2 family (mitochondrial)
203908_at	0.000155	1.84e-05	-4.81843	2.41952	-1.73555	SLC4A4	solute carrier family 4 member 4
221928_at	3.44e-08	7.1e-10	-7.88379	12.4067	-1.73844	ACACB	acetyl-CoA carboxylase beta
202847_at	1.51e-05	1.14e-06	-5.66212	5.13448	-1.74703	PCK2	phosphoenolpyruvate carboxykinase 2, mitochondrial
206380_s_at	2.5e-17	1.68e-20	-16.8344	36.3144	-1.74865	CFP	complement factor properdin
205728_at	4.15e-05	3.82e-06	-5.29868	3.95397	-1.75295	TENM1	teneurin transmembrane protein 1
31835_at	0.00304	0.000649	-3.6794	-1.011	-1.76392	HRG	histidine rich glycoprotein
206065_s_at	0.00283	0.000595	-3.70835	-0.928957	-1.77069	DPYS	dihydropyrimidinase
220070_at	1.53e-09	1.69e-11	-9.04896	16.0955	-1.77137	KDM8	lysine demethylase 8
203924_at	0.00872	0.00235	-3.23435	-2.22769	-1.77175	GSTA1	glutathione S-transferase alpha 1
219525_at	0.000108	1.19e-05	-4.95265	2.84472	-1.77398	SLC47A1	solute carrier family 47 member 1
209735_at	3.46e-06	1.98e-07	-6.1872	6.85646	-1.77744	ABCG2	ATP binding cassette subfamily G member 2 (Junior blood group)
219343_at	3.31e-10	2.58e-12	-9.6538	17.9495	-1.77859	CDC37L1	cell division cycle 37 like 1
205911_at	1.93e-17	1.13e-20	-17.0145	36.6947	-1.78523	PTH1R	parathyroid hormone 1 receptor
205942_s_at	5.08e-10	4.39e-12	-9.48196	17.4274	-1.78545	ACSM3	acyl-CoA synthetase medium-chain family member 3
202003_s_at	1.47e-07	4.35e-09	-7.33236	10.6175	-1.79635	ACAA2	acetyl-CoA acyltransferase 2
209236_at	3.59e-08	7.48e-10	-7.86801	12.3558	-1.79863	SLC23A2	solute carrier family 23 member 2
212724_at	4.61e-07	1.71e-08	-6.92086	9.27017	-1.80481	RND3	Rho family GTPase 3
221833_at	3.72e-07	1.32e-08	-6.99779	9.52265	-1.80697	LOC100507577///LONP2///SIAH1	uncharacterized LOC100507577///lon peptidase 2, peroxisomal///siah E3 ubiquitin protein ligase 1
205657_at	8.72e-08	2.3e-09	-7.52505	11.2452	-1.81533	HAAO	3-hydroxyanthranilate 3,4-dioxygenase
205633_s_at	3.47e-07	1.21e-08	-7.02498	9.61182	-1.82958	ALAS1	5'-aminolevulinate synthase 1
220161_s_at	1.42e-07	4.12e-09	-7.34879	10.6712	-1.83471	EPB41L4B	erythrocyte membrane protein band 4.1 like 4B
206177_s_at	0.00371	0.000829	-3.59636	-1.24454	-1.84351	ARG1	arginase 1
205392_s_at	4.35e-08	9.53e-10	-7.79387	12.1165	-1.84606	CCL15-CCL14///CCL14	CCL15-CCL14 readthrough (NMD candidate)///C-C motif chemokine ligand 14
216223_at	3.93e-05	3.57e-06	-5.31924	4.02041	-1.84928	CPN2	carboxypeptidase N subunit 2
218653_at	2.53e-05	2.14e-06	-5.4741	4.52217	-1.84977	SLC25A15	solute carrier family 25 member 15
203790_s_at	4.91e-06	2.99e-07	-6.06363	6.45015	-1.8718	RIDA	reactive intermediate imine deaminase A homolog
211458_s_at	7.01e-08	1.74e-09	-7.60975	11.5204	-1.87805	GABARAPL3///GABARAPL1	GABA type A receptor associated protein like 3 pseudogene///GABA type A receptor associated protein like 1
37201_at	4.42e-10	3.71e-12	-9.53584	17.5915	-1.88751	ITIH4	inter-alpha-trypsin inhibitor heavy chain family member 4
210272_at	6.55e-05	6.61e-06	-5.13249	3.41909	-1.89097	CYP2B7P	cytochrome P450 family 2 subfamily B member 7, pseudogene
219902_at	0.000826	0.000136	-4.19076	0.482698	-1.892	BHMT2	betaine--homocysteine S-methyltransferase 2
202309_at	3.47e-09	4.3e-11	-8.75413	15.1758	-1.89339	MTHFD1	methylenetetrahydrofolate dehydrogenase, cyclohydrolase and formyltetrahydrofolate synthetase 1
206030_at	5.54e-09	7.8e-11	-8.56711	14.5873	-1.89862	ASPA	aspartoacylase
209395_at	0.0417	0.0163	-2.50162	-4.00955	-1.90324	CHI3L1	chitinase 3 like 1
218918_at	7.75e-07	3.19e-08	-6.73344	8.65424	-1.90757	MAN1C1	mannosidase alpha class 1C member 1
218322_s_at	2.2e-05	1.79e-06	-5.52787	4.69697	-1.90912	ACSL5	acyl-CoA synthetase long-chain family member 5
211231_x_at	7.07e-08	1.76e-09	-7.60634	11.5093	-1.90973	CYP4A11	cytochrome P450 family 4 subfamily A member 11
206535_at	0.000476	6.95e-05	-4.40505	1.13308	-1.91616	SLC2A2	solute carrier family 2 member 2
209660_at	4.45e-05	4.15e-06	-5.27387	3.8739	-1.91993	TTR	transthyretin
213524_s_at	0.00218	0.000438	-3.81082	-0.635917	-1.92412	G0S2	G0/G1 switch 2
209301_at	0.000109	1.2e-05	-4.95045	2.83771	-1.92757	CA2	carbonic anhydrase 2
39763_at	9.98e-06	6.89e-07	-5.81412	5.63152	-1.93164	HPX	hemopexin
207200_at	0.000425	6.06e-05	-4.44807	1.26512	-1.93313	OTC	ornithine carbamoyltransferase
213279_at	2.32e-07	7.42e-09	-7.17122	10.0909	-1.93377	DHRS1	dehydrogenase/reductase 1
215712_s_at	4.42e-10	3.74e-12	-9.53393	17.5857	-1.93793	IGFALS	insulin like growth factor binding protein acid labile subunit
210095_s_at	1.59e-08	2.82e-10	-8.16762	13.318	-1.93844	IGFBP3	insulin like growth factor binding protein 3
206514_s_at	2.8e-05	2.41e-06	-5.43836	4.40613	-1.93992	CYP4F2///CYP4F3	cytochrome P450 family 4 subfamily F member 2///cytochrome P450 family 4 subfamily F member 3
202972_s_at	1.18e-07	3.37e-09	-7.4097	10.8698	-1.94299	FAM13A	family with sequence similarity 13 member A
221188_s_at	1.4e-05	1.04e-06	-5.69075	5.228	-1.9441	CIDEB	cell death-inducing DFFA-like effector b
220626_at	7.43e-05	7.69e-06	-5.08622	3.27083	-1.94427	SERPINA10	serpin family A member 10
211489_at	6.08e-12	1.86e-14	-11.3184	22.8061	-1.95268	ADRA1A	adrenoceptor alpha 1A
201744_s_at	0.00976	0.00269	-3.18587	-2.35469	-1.96468	LUM	lumican
211430_s_at	0.0164	0.0051	-2.95261	-2.94884	-1.96528	MIR8071-2///MIR8071-1///IGHV4-31///IGHM///IGHG2///IGHG1	microRNA 8071-2///microRNA 8071-1///immunoglobulin heavy variable 4-31///immunoglobulin heavy constant mu///immunoglobulin heavy constant gamma 2 (G2m marker)///immunoglobulin heavy constant gamma 1 (G1m marker)
213920_at	1.59e-05	1.22e-06	-5.64253	5.07057	-1.9677	CUX2	cut like homeobox 2
205042_at	1.08e-09	1.11e-11	-9.18285	16.5098	-1.98188	GNE	glucosamine (UDP-N-acetyl)-2-epimerase/N-acetylmannosamine kinase
205384_at	1.08e-05	7.57e-07	-5.78585	5.53895	-1.99136	FXYD1	FXYD domain containing ion transport regulator 1
203666_at	5.53e-10	4.89e-12	-9.4466	17.3195	-1.99427	CXCL12	C-X-C motif chemokine ligand 12
204541_at	3.29e-08	6.77e-10	-7.89863	12.4545	-2.0019	SEC14L2	SEC14 like lipid binding 2
205355_at	6.85e-08	1.69e-09	-7.61846	11.5486	-2.00657	ACADSB	acyl-CoA dehydrogenase, short/branched chain
213874_at	1.03e-05	7.16e-07	-5.80275	5.59427	-2.00945	SERPINA4	serpin family A member 4
207330_at	1.56e-05	1.19e-06	-5.65065	5.09707	-2.00976	PZP	PZP, alpha-2-macroglobulin like
210521_s_at	0.000547	8.28e-05	-4.34939	0.962949	-2.01335	FETUB	fetuin B
221605_s_at	0.00014	1.63e-05	-4.85652	2.53987	-2.01376	PIPOX	pipecolic acid and sarcosine oxidase
203131_at	4.11e-05	3.77e-06	-5.30247	3.9662	-2.01626	PDGFRA	platelet derived growth factor receptor alpha
206867_at	2.36e-11	9.43e-14	-10.7568	21.2092	-2.02089	GCKR	glucokinase (hexokinase 4) regulator
205860_x_at	6.45e-07	2.56e-08	-6.79906	8.87002	-2.02139	FOLH1B///FOLH1	folate hydrolase 1B///folate hydrolase (prostate-specific membrane antigen) 1
209980_s_at	1.69e-06	8.21e-08	-6.45023	7.72219	-2.02944	MIR6778///SHMT1	microRNA 6778///serine hydroxymethyltransferase 1
218424_s_at	6.48e-09	9.43e-11	-8.50791	14.4003	-2.02996	STEAP3	STEAP3 metalloreductase
209368_at	4.03e-06	2.37e-07	-6.13299	6.67815	-2.03579	EPHX2	epoxide hydrolase 2
206469_x_at	6.05e-05	6.03e-06	-5.1605	3.50898	-2.0359	AKR7A3	aldo-keto reductase family 7 member A3
209309_at	1.32e-05	9.72e-07	-5.71097	5.29404	-2.04956	AZGP1	alpha-2-glycoprotein 1, zinc-binding
206697_s_at	3.5e-05	3.11e-06	-5.36087	4.15503	-2.053	HP	haptoglobin
220604_x_at	2.7e-07	8.96e-09	-7.11444	9.90503	-2.05586	FTCD	formimidoyltransferase cyclodeaminase
203509_at	2.85e-08	5.69e-10	-7.95185	12.6259	-2.0589	SORL1	sortilin related receptor 1
219014_at	1.27e-15	1.02e-18	-15.0549	32.3639	-2.06104	PLAC8	placenta specific 8
205998_x_at	6.04e-12	1.82e-14	-11.3258	22.8268	-2.0619	CYP3A4	cytochrome P450 family 3 subfamily A member 4
212592_at	2e-06	1.02e-07	-6.3864	7.51205	-2.06217	JCHAIN	joining chain of multimeric IgA and IgM
218544_s_at	5.75e-11	3.12e-13	-10.3517	20.0307	-2.06318	RCL1	RNA terminal phosphate cyclase like 1
210049_at	0.000698	0.000111	-4.25636	0.680451	-2.06526	SERPINC1	serpin family C member 1
212067_s_at	1.81e-09	2.06e-11	-8.9865	15.9015	-2.07015	C1R	complement C1r subcomponent
219281_at	5.18e-10	4.56e-12	-9.4695	17.3894	-2.07872	MSRA	methionine sulfoxide reductase A
205769_at	1.77e-05	1.38e-06	-5.60568	4.95036	-2.08991	SLC27A2	solute carrier family 27 member 2
210942_s_at	1.9e-12	3.83e-15	-11.8777	24.3538	-2.08997	ST3GAL6	ST3 beta-galactoside alpha-2,3-sialyltransferase 6
209616_s_at	0.00206	0.000409	-3.83349	-0.57055	-2.10255	LOC100653057///CES1	liver carboxylesterase 1-like///carboxylesterase 1
215049_x_at	5.4e-09	7.51e-11	-8.57885	14.6244	-2.10666	CD163	CD163 molecule
210366_at	5.36e-06	3.32e-07	-6.03223	6.34697	-2.10756	SLCO1B1	solute carrier organic anion transporter family member 1B1
214456_x_at	0.0042	0.000963	-3.54537	-1.38651	-2.11219	SAA2///SAA1	serum amyloid A2///serum amyloid A1
201963_at	1.3e-05	9.48e-07	-5.7185	5.31866	-2.1125	ACSL1	acyl-CoA synthetase long-chain family member 1
211303_x_at	7.17e-08	1.82e-09	-7.59605	11.4759	-2.11595	FOLH1B	folate hydrolase 1B
205222_at	9.34e-06	6.36e-07	-5.83815	5.71022	-2.12874	EHHADH	enoyl-CoA, hydratase/3-hydroxyacyl CoA dehydrogenase
205141_at	2.97e-06	1.67e-07	-6.2387	7.02588	-2.13629	ANG	angiogenin
205433_at	0.000128	1.46e-05	-4.88993	2.64561	-2.14998	BCHE	butyrylcholinesterase
220148_at	3.2e-05	2.81e-06	-5.39178	4.25511	-2.16333	ALDH8A1	aldehyde dehydrogenase 8 family member A1
208470_s_at	0.000185	2.25e-05	-4.75622	2.22359	-2.16919	HPR///HP	haptoglobin-related protein///haptoglobin
208034_s_at	7.07e-11	4e-13	-10.269	19.7876	-2.17361	PROZ	protein Z, vitamin K dependent plasma glycoprotein
205363_at	7.22e-05	7.44e-06	-5.09623	3.30286	-2.17495	BBOX1	gamma-butyrobetaine hydroxylase 1
204224_s_at	4.64e-08	1.03e-09	-7.77018	12.04	-2.17906	GCH1	GTP cyclohydrolase 1
205871_at	6.23e-08	1.51e-09	-7.6528	11.66	-2.18054	PLGLB1///PLGLB2	plasminogen-like B1///plasminogen-like B2
205813_s_at	9.91e-08	2.74e-09	-7.47272	11.075	-2.19542	MAT1A	methionine adenosyltransferase 1A
219410_at	3.1e-05	2.71e-06	-5.40268	4.29043	-2.19635	TMEM45A	transmembrane protein 45A
204154_at	0.000495	7.27e-05	-4.3905	1.08854	-2.20835	CDO1	cysteine dioxygenase type 1
204438_at	7.17e-10	6.62e-12	-9.34926	17.0216	-2.21525	MRC1	mannose receptor, C type 1
207076_s_at	1.21e-10	7.61e-13	-10.0548	19.1533	-2.22639	ASS1	argininosuccinate synthase 1
217014_s_at	2.55e-07	8.3e-09	-7.13753	9.98064	-2.2445	AZGP1P1///AZGP1	alpha-2-glycoprotein 1, zinc-binding pseudogene 1///alpha-2-glycoprotein 1, zinc-binding
208370_s_at	1.95e-11	7.17e-14	-10.8505	21.4787	-2.25394	RCAN1	regulator of calcineurin 1
209374_s_at	2.23e-07	7.05e-09	-7.18669	10.1415	-2.26148	IGHM	immunoglobulin heavy constant mu
207995_s_at	1.02e-16	7.36e-20	-16.1787	34.8999	-2.26823	CLEC4M	C-type lectin domain family 4 member M
205530_at	4.04e-11	1.97e-13	-10.5072	20.4857	-2.26858	ETFDH	electron transfer flavoprotein dehydrogenase
207007_at	3.55e-06	2.04e-07	-6.1776	6.82487	-2.27698	NR1I3	nuclear receptor subfamily 1 group I member 3
206424_at	5.98e-08	1.43e-09	-7.67046	11.7172	-2.28996	CYP26A1	cytochrome P450 family 26 subfamily A member 1
211577_s_at	1.74e-12	3.36e-15	-11.9245	24.4813	-2.29061	IGF1	insulin like growth factor 1
213832_at	3.08e-11	1.33e-13	-10.64	20.8716	-2.29991	KCND3	potassium voltage-gated channel subfamily D member 3
220507_s_at	7.45e-05	7.73e-06	-5.08484	3.2664	-2.3031	UPB1	beta-ureidopropionase 1
218541_s_at	4.25e-07	1.55e-08	-6.95013	9.36625	-2.31147	C8orf4	chromosome 8 open reading frame 4
206496_at	0.000462	6.71e-05	-4.41616	1.16712	-2.31359	FMO3	flavin containing monooxygenase 3
207097_s_at	1.4e-06	6.48e-08	-6.52114	7.95562	-2.31434	SLC17A2	solute carrier family 17 member 2
210452_x_at	2.09e-05	1.68e-06	-5.54651	4.75762	-2.32762	CYP4F2	cytochrome P450 family 4 subfamily F member 2
209365_s_at	3.58e-14	4.18e-17	-13.5645	28.7676	-2.33005	ECM1	extracellular matrix protein 1
204955_at	2.76e-10	2.05e-12	-9.72961	18.1787	-2.33284	SRPX	sushi repeat containing protein, X-linked
206350_at	0.000528	7.94e-05	-4.36284	1.004	-2.34408	APCS	amyloid P component, serum
214419_s_at	2.8e-11	1.14e-13	-10.6914	21.0206	-2.34993	CYP2C9	cytochrome P450 family 2 subfamily C member 9
211138_s_at	9.22e-08	2.49e-09	-7.50172	11.1694	-2.35057	KMO	kynurenine 3-monooxygenase (kynurenine 3-hydroxylase)
206680_at	1.31e-17	5.89e-21	-17.3121	37.3158	-2.35102	CD5L	CD5 molecule like
209335_at	2.12e-08	3.98e-10	-8.0615	12.9781	-2.3582	DCN	decorin
216058_s_at	2.46e-09	2.95e-11	-8.87305	15.548	-2.36399	CYP2C19	cytochrome P450 family 2 subfamily C member 19
205208_at	1.48e-05	1.11e-06	-5.67118	5.16409	-2.37339	ALDH1L1	aldehyde dehydrogenase 1 family member L1
206541_at	4.19e-10	3.45e-12	-9.55939	17.6631	-2.37942	KLKB1	kallikrein B1
219543_at	1.85e-07	5.66e-09	-7.25273	10.3575	-2.3811	PBLD	phenazine biosynthesis like protein domain containing
206979_at	1.77e-07	5.36e-09	-7.26916	10.4112	-2.38704	C8B	complement component 8, beta polypeptide
57539_at	2.08e-08	3.89e-10	-8.06893	13.0019	-2.38773	ZGPAT///LIME1	zinc finger CCCH-type and G-patch domain containing///Lck interacting transmembrane adaptor 1
205019_s_at	2.16e-18	7.76e-22	-18.2648	39.2433	-2.3901	VIPR1	vasoactive intestinal peptide receptor 1
209977_at	2.18e-05	1.77e-06	-5.53115	4.70762	-2.39095	PLG	plasminogen
207718_x_at	1.28e-08	2.14e-10	-8.25356	13.5924	-2.39733	CYP2A7	cytochrome P450 family 2 subfamily A member 7
218976_at	2.58e-06	1.4e-07	-6.29113	7.19844	-2.39893	DNAJC12	DnaJ heat shock protein family (Hsp40) member C12
220116_at	1.62e-07	4.84e-09	-7.29999	10.5119	-2.4014	KCNN2	potassium calcium-activated channel subfamily N member 2
213664_at	1.81e-05	1.42e-06	-5.59794	4.92514	-2.40503	SLC1A1	solute carrier family 1 member 1
213695_at	2.12e-06	1.1e-07	-6.36416	7.43882	-2.4094	PON3	paraoxonase 3
202768_at	1.44e-07	4.21e-09	-7.34267	10.6512	-2.4171	FOSB	FosB proto-oncogene, AP-1 transcription factor subunit
212185_x_at	1.37e-10	8.82e-13	-10.0063	19.0088	-2.42382	MT2A	metallothionein 2A
206293_at	0.000998	0.000172	-4.11675	0.261149	-2.45229	SULT2A1	sulfotransferase family 2A member 1
219277_s_at	1.85e-06	9.19e-08	-6.41661	7.61149	-2.46386	OGDHL	oxoglutarate dehydrogenase-like
217973_at	4e-08	8.65e-10	-7.82346	12.2121	-2.46608	DCXR	dicarbonyl and L-xylulose reductase
221848_at	3.73e-09	4.73e-11	-8.72409	15.0815	-2.47811	ZGPAT	zinc finger CCCH-type and G-patch domain containing
206610_s_at	2.03e-11	7.67e-14	-10.8272	21.4118	-2.48751	F11	coagulation factor XI
205749_at	1.84e-12	3.64e-15	-11.8957	24.4029	-2.49472	CYP1A1	cytochrome P450 family 1 subfamily A member 1
209978_s_at	2.14e-05	1.72e-06	-5.53942	4.73454	-2.50269	PLG///LPA	plasminogen///lipoprotein(a)
214142_at	1.2e-08	1.97e-10	-8.27892	13.6732	-2.50871	ZG16	zymogen granule protein 16
220786_s_at	8.19e-06	5.43e-07	-5.88566	5.86594	-2.51545	SLC38A4	solute carrier family 38 member 4
201599_at	1.85e-07	5.68e-09	-7.25205	10.3553	-2.53871	OAT	ornithine aminotransferase
214261_s_at	4.55e-07	1.68e-08	-6.92464	9.28257	-2.58171	ADH6	alcohol dehydrogenase 6 (class V)
205819_at	3.54e-22	3.18e-26	-23.6596	48.6404	-2.59188	MARCO	macrophage receptor with collagenous structure
220224_at	1.64e-06	7.9e-08	-6.46194	7.76074	-2.59549	HAO1	hydroxyacid oxidase 1
214719_at	1.62e-07	4.84e-09	-7.29998	10.5118	-2.60281	SLC46A3	solute carrier family 46 member 3
206916_x_at	2.29e-11	9.04e-14	-10.7712	21.2507	-2.61785	TAT	tyrosine aminotransferase
214069_at	4e-07	1.44e-08	-6.972	9.43803	-2.61829	ACSM2B///ACSM2A	acyl-CoA synthetase medium-chain family member 2B///acyl-CoA synthetase medium-chain family member 2A
205498_at	9.32e-08	2.54e-09	-7.4959	11.1504	-2.62433	GHR	growth hormone receptor
220061_at	1.67e-07	5.02e-09	-7.28917	10.4765	-2.62857	ACSM5	acyl-CoA synthetase medium-chain family member 5
211456_x_at	4.73e-11	2.42e-13	-10.4373	20.2816	-2.64787	MT1HL1	metallothionein 1H-like 1
210143_at	1.83e-07	5.59e-09	-7.25695	10.3713	-2.66814	ANXA10	annexin A10
206085_s_at	2.36e-10	1.69e-12	-9.79136	18.3648	-2.67877	CTH	cystathionine gamma-lyase
201743_at	3.84e-08	8.19e-10	-7.84036	12.2666	-2.68144	CD14	CD14 molecule
220496_at	9.48e-21	1.7e-24	-21.3957	44.9842	-2.70482	CLEC1B	C-type lectin domain family 1 member B
207820_at	6.19e-06	3.92e-07	-5.98273	6.18441	-2.71457	ADH1A	alcohol dehydrogenase 1A (class I), alpha polypeptide
210233_at	1.38e-11	4.71e-14	-10.9946	21.8907	-2.71544	IL1RAP	interleukin 1 receptor accessory protein
208937_s_at	3.91e-08	8.4e-10	-7.83229	12.2406	-2.73362	ID1	inhibitor of DNA binding 1, HLH protein
207256_at	3.64e-06	2.11e-07	-6.1677	6.7923	-2.74461	MBL2	mannose binding lectin 2
204719_at	3.38e-06	1.92e-07	-6.19586	6.88495	-2.76246	ABCA8	ATP binding cassette subfamily A member 8
204920_at	0.000154	1.82e-05	-4.82282	2.43337	-2.76492	CPS1	carbamoyl-phosphate synthase 1
206738_at	2.76e-06	1.52e-07	-6.26562	7.11448	-2.77448	APOC4-APOC2///APOC4///APOC2	APOC4-APOC2 readthrough (NMD candidate)///apolipoprotein C4///apolipoprotein C2
205442_at	4.48e-12	1.23e-14	-11.464	23.213	-2.77576	MFAP3L	microfibrillar associated protein 3 like
206938_at	4.04e-11	1.97e-13	-10.5062	20.4827	-2.79208	SRD5A2	steroid 5 alpha-reductase 2
205984_at	2.68e-18	1.08e-21	-18.1059	38.9282	-2.79271	CRHBP	corticotropin releasing hormone binding protein
205943_at	1.14e-05	8.11e-07	-5.76509	5.47103	-2.81971	TDO2	tryptophan 2,3-dioxygenase
217022_s_at	4.97e-05	4.74e-06	-5.23328	3.74306	-2.82572	IGHA2///IGHA1///IGH	immunoglobulin heavy constant alpha 2 (A2m marker)///immunoglobulin heavy constant alpha 1///immunoglobulin heavy locus
206840_at	2.12e-06	1.1e-07	-6.36321	7.4357	-2.834	AFM	afamin
206930_at	1.1e-09	1.14e-11	-9.1742	16.4831	-2.83488	GLYAT	glycine-N-acyltransferase
207202_s_at	1.38e-07	3.99e-09	-7.35859	10.7031	-2.83577	NR1I2	nuclear receptor subfamily 1 group I member 2
216336_x_at	4.53e-12	1.26e-14	-11.4542	23.1859	-2.83699	MT1E	metallothionein 1E
207409_at	4.18e-05	3.85e-06	-5.29624	3.94609	-2.84913	LECT2	leukocyte cell derived chemotaxin 2
209774_x_at	1.85e-06	9.25e-08	-6.41479	7.60551	-2.86952	CXCL2	C-X-C motif chemokine ligand 2
207584_at	2.05e-12	4.32e-15	-11.8348	24.2366	-2.88574	LPA	lipoprotein(a)
201694_s_at	6.34e-13	1.05e-15	-12.3462	25.6178	-2.89047	EGR1	early growth response 1
207096_at	8.02e-06	5.3e-07	-5.89285	5.88952	-2.8944	SAA2-SAA4///SAA4	SAA2-SAA4 readthrough///serum amyloid A4, constitutive
209531_at	6.17e-15	6.93e-18	-14.2736	30.513	-2.90056	GSTZ1	glutathione S-transferase zeta 1
207244_x_at	7.49e-08	1.91e-09	-7.5824	11.4316	-2.90474	CYP2A6	cytochrome P450 family 2 subfamily A member 6
209696_at	5.26e-08	1.2e-09	-7.72252	11.8858	-2.92216	FBP1	fructose-bisphosphatase 1
217414_x_at	7.97e-08	2.07e-09	-7.55773	11.3514	-2.95288	HBA2///HBA1	hemoglobin subunit alpha 2///hemoglobin subunit alpha 1
217319_x_at	2.98e-08	6.03e-10	-7.93373	12.5676	-2.9749	CYP4A22///CYP4A11	cytochrome P450 family 4 subfamily A member 22///cytochrome P450 family 4 subfamily A member 11
220432_s_at	9.37e-10	9.26e-12	-9.24154	16.6907	-2.97993	CYP39A1	cytochrome P450 family 39 subfamily A member 1
206119_at	1.15e-05	8.2e-07	-5.76185	5.46042	-3.00745	BHMT	betaine--homocysteine S-methyltransferase
37512_at	9.43e-05	1.02e-05	-5.00023	2.99617	-3.00785	HSD17B6	hydroxysteroid 17-beta dehydrogenase 6
202237_at	2.25e-06	1.18e-07	-6.34177	7.36511	-3.0098	LOC101928916///NNMT	uncharacterized LOC101928916///nicotinamide N-methyltransferase
219954_s_at	2.75e-08	5.44e-10	-7.9658	12.6707	-3.05079	GBA3	glucosylceramidase beta 3 (gene/pseudogene)
204428_s_at	4.55e-14	5.52e-17	-13.4564	28.496	-3.06998	LCAT	lecithin-cholesterol acyltransferase
205082_s_at	4.46e-08	9.84e-10	-7.78401	12.0847	-3.09295	AOX1	aldehyde oxidase 1
205225_at	1.75e-17	9.42e-21	-17.0974	36.8686	-3.09651	ESR1	estrogen receptor 1
209613_s_at	1.82e-06	9.02e-08	-6.42205	7.62941	-3.10258	ADH1B	alcohol dehydrogenase 1B (class I), beta polypeptide
219733_s_at	7.38e-10	6.86e-12	-9.33757	16.9858	-3.11118	SLC27A5	solute carrier family 27 member 5
205568_at	1.78e-05	1.39e-06	-5.60323	4.94237	-3.1167	AQP9	aquaporin 9
210168_at	6.32e-08	1.54e-09	-7.64715	11.6416	-3.12643	C6	complement component 6
206461_x_at	1.34e-10	8.57e-13	-10.0157	19.0368	-3.1571	MT1H	metallothionein 1H
207027_at	1.16e-09	1.23e-11	-9.1508	16.4108	-3.16072	HGFAC	HGF activator
207804_s_at	1.52e-15	1.37e-18	-14.9354	32.0856	-3.1654	FCN2	ficolin 2
208471_at	7.15e-06	4.62e-07	-5.93366	6.02337	-3.22526	HPR	haptoglobin-related protein
214478_at	1.44e-06	6.7e-08	-6.51129	7.92321	-3.24153	SPP2	secreted phosphoprotein 2
207185_at	3.24e-05	2.85e-06	-5.38771	4.24192	-3.24178	SLC10A1	solute carrier family 10 member 1
206305_s_at	8.25e-09	1.25e-10	-8.42025	14.1226	-3.24494	C8A	complement component 8 alpha subunit
218002_s_at	1.37e-18	3.72e-22	-18.6196	39.9384	-3.25439	CXCL14	C-X-C motif chemokine ligand 14
221008_s_at	2.46e-07	7.95e-09	-7.15068	10.0237	-3.26657	ETNPPL	ethanolamine-phosphate phospho-lyase
207218_at	1.43e-05	1.07e-06	-5.68235	5.20056	-3.27536	F9	coagulation factor IX
206753_at	1.1e-10	6.8e-13	-10.0922	19.2644	-3.34318	RDH16	retinol dehydrogenase 16 (all-trans)
208383_s_at	2.34e-05	1.93e-06	-5.50516	4.62309	-3.35322	PCK1	phosphoenolpyruvate carboxykinase 1
207874_s_at	1.53e-06	7.25e-08	-6.48765	7.84539	-3.38157	CFHR4	complement factor H related 4
205695_at	3.67e-05	3.29e-06	-5.34394	4.10025	-3.39317	SDS	serine dehydratase
202992_at	2.1e-07	6.61e-09	-7.20623	10.2054	-3.40222	C7	complement component 7
217232_x_at	3.74e-10	3.02e-12	-9.60297	17.7955	-3.48989	HBB	hemoglobin subunit beta
206754_s_at	3.16e-10	2.43e-12	-9.67304	18.0077	-3.49648	CYP2B7P///CYP2B6	cytochrome P450 family 2 subfamily B member 7, pseudogene///cytochrome P450 family 2 subfamily B member 6
208581_x_at	1.81e-11	6.5e-14	-10.8839	21.5744	-3.5121	MT1X	metallothionein 1X
217165_x_at	6.46e-13	1.13e-15	-12.3202	25.5484	-3.59826	MT1F	metallothionein 1F
205554_s_at	1.95e-17	1.23e-20	-16.9764	36.6144	-3.61107	DNASE1L3	deoxyribonuclease 1 like 3
207102_at	1.41e-07	4.08e-09	-7.35199	10.6816	-3.68342	AKR1D1	aldo-keto reductase family 1, member D1
206755_at	2.44e-15	2.3e-18	-14.7212	31.5825	-3.74356	CYP2B6	cytochrome P450 family 2 subfamily B member 6
209189_at	7.81e-12	2.49e-14	-11.2156	22.5171	-3.76062	FOS	Fos proto-oncogene, AP-1 transcription factor subunit
210328_at	1.21e-09	1.3e-11	-9.13404	16.359	-3.79457	GNMT	glycine N-methyltransferase
206262_at	1.2e-06	5.4e-08	-6.57558	8.13485	-3.80616	ADH1C	alcohol dehydrogenase 1C (class I), gamma polypeptide
206354_at	5.98e-08	1.44e-09	-7.6685	11.7109	-3.82061	SLCO1B3	solute carrier organic anion transporter family member 1B3
209975_at	1.19e-06	5.35e-08	-6.57829	8.14378	-3.83227	CYP2E1	cytochrome P450 family 2 subfamily E member 1
207262_at	2.89e-10	2.18e-12	-9.70876	18.1157	-3.83926	APOF	apolipoprotein F
214621_at	6.5e-11	3.62e-13	-10.3024	19.8857	-3.86113	GYS2	glycogen synthase 2
205531_s_at	3.35e-11	1.51e-13	-10.5977	20.7491	-3.95554	GLS2	glutaminase 2
206797_at	1.29e-15	1.1e-18	-15.0233	32.2905	-3.98923	NAT2	N-acetyltransferase 2
206024_at	1.79e-06	8.83e-08	-6.42852	7.65071	-4.07381	HPD	4-hydroxyphenylpyruvate dioxygenase
205866_at	8.77e-20	1.97e-23	-20.0953	42.7037	-4.1681	FCN3	ficolin 3
207609_s_at	1.37e-18	4.29e-22	-18.5503	39.8035	-4.2094	CYP1A2	cytochrome P450 family 1 subfamily A member 2
205404_at	1.48e-08	2.61e-10	-8.19169	13.3949	-4.21097	HSD11B1	hydroxysteroid 11-beta dehydrogenase 1
208147_s_at	1.12e-06	4.99e-08	-6.59938	8.21317	-4.21311	CYP2C8	cytochrome P450 family 2 subfamily C member 8
220801_s_at	3.16e-10	2.44e-12	-9.67208	18.0049	-4.27475	HAO2	hydroxyacid oxidase 2
206727_at	7.12e-08	1.79e-09	-7.6016	11.4939	-4.47156	C9	complement component 9
217546_at	4.54e-13	6.73e-16	-12.5114	26.0563	-4.80474	MT1M	metallothionein 1M
207201_s_at	4.4e-12	1.18e-14	-11.4778	23.2515	-5.12566	SLC22A1	solute carrier family 22 member 1
220491_at	4.66e-13	7.12e-16	-12.4905	26.001	-5.95545	HAMP	hepcidin antimicrobial peptide

## Sheet: Roessler liver 2
ID	adj.P.Val	P.Value	t	B	logFC	Gene.symbol	Gene.title
209220_at	1.94e-86	8.86e-89	25.4205	191.849	4.81493	GPC3	glypican 3
206239_s_at	1.38e-55	4.48e-57	18.4891	119.076	4.26245	SPINK1	serine peptidase inhibitor, Kazal type 1
212094_at	3.18e-53	1.18e-54	17.9567	113.517	3.78378	PEG10	paternally expressed 10
206561_s_at	2.24e-48	1.13e-49	16.8541	102.095	3.66016	AKR1B10	aldo-keto reductase family 1 member B10
202422_s_at	1.68e-79	1.32e-81	23.8405	175.386	3.29853	ACSL4	acyl-CoA synthetase long-chain family member 4
205476_at	3.54e-60	9.05e-62	19.5158	129.85	3.12977	CCL20	C-C motif chemokine ligand 20
201890_at	3.3e-105	3.85e-108	29.7916	236.285	3.1064	RRM2	ribonucleotide reductase regulatory subunit M2
201291_s_at	8.51e-98	1.64e-100	28.0471	218.777	3.04716	TOP2A	topoisomerase (DNA) II alpha
219918_s_at	8.33e-112	6.74e-115	31.3656	251.789	3.03966	ASPM	abnormal spindle microtubule assembly
209218_at	4.58e-81	3.25e-83	24.1933	179.075	2.89224	SQLE	squalene epoxidase
202503_s_at	4.12e-98	7.59e-101	28.1231	219.547	2.79111	KIAA0101	KIAA0101
213194_at	1.58e-71	2.06e-73	22.0507	156.576	2.77007	ROBO1	roundabout guidance receptor 1
204351_at	2.66e-31	3.07e-32	12.8174	62.1347	2.62743	S100P	S100 calcium binding protein P
204694_at	8.6e-25	1.35e-25	11.1394	46.9365	2.62124	AFP	alpha fetoprotein
212554_at	2.78e-107	2.87e-110	30.2841	241.167	2.52895	CAP2	CAP, adenylate cyclase-associated protein, 2 (yeast)
214710_s_at	4.77e-106	5.14e-109	29.9938	238.293	2.52715	CCNB1	cyclin B1
203554_x_at	1.19e-118	4.26e-122	33.0759	268.301	2.52481	PTTG1	pituitary tumor-transforming 1
211762_s_at	3.15e-116	1.84e-119	32.4456	262.258	2.47619	KPNA2	karyopherin subunit alpha 2
203213_at	1.46e-96	3.15e-99	27.7567	215.832	2.47392	CDK1	cyclin dependent kinase 1
204026_s_at	3.48e-94	9.53e-97	27.1978	210.14	2.4708	ZWINT	ZW10 interacting kinetochore protein
218009_s_at	9.24e-106	1.04e-108	29.9233	237.593	2.45699	PRC1	protein regulator of cytokinesis 1
218039_at	1.43e-100	2.18e-103	28.7013	225.381	2.4396	NUSAP1	nucleolar and spindle associated protein 1
209714_s_at	1.15e-98	2.06e-101	28.2514	220.845	2.42594	CDKN3	cyclin dependent kinase inhibitor 3
33323_r_at	2.02e-40	1.51e-41	15.0173	83.4585	2.42219	SFN	stratifin
207828_s_at	3.87e-101	5.73e-104	28.8336	226.711	2.39154	CENPF	centromere protein F
205890_s_at	1.13e-50	5.01e-52	17.3767	107.492	2.38373	UBD	ubiquitin D
204170_s_at	1.72e-93	5.09e-96	27.0343	208.469	2.37603	CKS2	CDC28 protein kinase regulatory subunit 2
206102_at	1.43e-92	4.55e-95	26.821	206.286	2.37477	GINS1	GINS complex subunit 1
211470_s_at	2.12e-52	8.34e-54	17.7698	111.571	2.3552	SULT1C2	sulfotransferase family 1C member 2
208029_s_at	4.11e-65	7.85e-67	20.6183	141.468	2.31645	LAPTM4B	lysosomal protein transmembrane 4 beta
209035_at	1.49e-69	2.22e-71	21.6079	151.907	2.30521	MDK	midkine (neurite growth-promoting factor 2)
208079_s_at	1.66e-93	4.86e-96	27.0389	208.516	2.27459	AURKA	aurora kinase A
218585_s_at	1.22e-85	6.02e-88	25.2363	189.938	2.27282	DTL	denticleless E3 ubiquitin protein ligase homolog
218350_s_at	1.05e-90	3.72e-93	26.3934	201.896	2.22688	GMNN	geminin, DNA replication inhibitor
222077_s_at	2.48e-108	2.23e-111	30.5422	243.714	2.21913	RACGAP1	Rac GTPase activating protein 1
204023_at	1.88e-97	3.81e-100	27.9643	217.939	2.1971	RFC4	replication factor C subunit 4
213222_at	3.3e-73	3.94e-75	22.425	160.52	2.19052	PLCB1	phospholipase C beta 1
210519_s_at	6.79e-27	9.72e-28	11.6939	51.8369	2.171	NQO1	NAD(P)H quinone dehydrogenase 1
202345_s_at	4.3e-63	9.28e-65	20.1671	136.71	2.1152	FABP5P2///FABP5P7///FABP5	fatty acid binding protein 5 pseudogene 2///fatty acid binding protein 5 pseudogene 7///fatty acid binding protein 5
201930_at	8.06e-83	5.1e-85	24.5901	183.218	2.08707	MCM6	minichromosome maintenance complex component 6
219787_s_at	2.9e-83	1.71e-85	24.6948	184.309	2.06178	ECT2	epithelial cell transforming 2
209875_s_at	1.1e-23	1.82e-24	10.8411	44.3564	2.05298	SPP1	secreted phosphoprotein 1
201417_at	4.94e-35	4.76e-36	13.7341	70.8568	2.02753	SOX4	SRY-box 4
211980_at	1.7e-58	4.7e-60	19.1412	125.912	2.02496	COL4A1	collagen type IV alpha 1 chain
218883_s_at	2.72e-71	3.63e-73	21.9968	156.008	2.0023	CENPU	centromere protein U
218728_s_at	3.27e-96	7.35e-99	27.6737	214.989	1.99863	CNIH4	cornichon family AMPA receptor auxiliary protein 4
202589_at	2.16e-64	4.26e-66	20.4584	139.781	1.98888	TYMS	thymidylate synthetase
207165_at	9.78e-81	7.07e-83	24.1191	178.301	1.95864	HMMR	hyaluronan mediated motility receptor
217820_s_at	1.17e-83	6.66e-86	24.785	185.247	1.94631	ENAH	enabled homolog (Drosophila)
202870_s_at	2.65e-74	2.86e-76	22.6733	163.133	1.92683	CDC20	cell division cycle 20
203820_s_at	2.14e-42	1.46e-43	15.4783	88.0783	1.91363	IGF2BP3	insulin like growth factor 2 mRNA binding protein 3
208964_s_at	1.13e-44	6.75e-46	16.0074	93.4313	1.91283	FADS1	fatty acid desaturase 1
209560_s_at	7.11e-13	2.12e-13	7.57264	19.1596	1.9095	DLK1	delta like non-canonical Notch ligand 1
201663_s_at	5.98e-84	3.3e-86	24.8521	185.946	1.90228	SMC4	structural maintenance of chromosomes 4
218662_s_at	1.36e-73	1.55e-75	22.5131	161.447	1.88435	NCAPG	non-SMC condensin I complex subunit G
200052_s_at	9.64e-95	2.55e-97	27.3264	211.452	1.84975	ILF2	interleukin enhancer binding factor 2
201590_x_at	6.03e-64	1.23e-65	20.3585	138.727	1.80544	ANXA2	annexin A2
204641_at	3.68e-78	3.23e-80	23.5358	172.194	1.79713	NEK2	NIMA related kinase 2
204602_at	4.74e-21	8.94e-22	10.1106	38.214	1.78822	DKK1	dickkopf WNT signaling pathway inhibitor 1
204767_s_at	6.11e-88	2.58e-90	25.7611	195.375	1.78481	FEN1	flap structure-specific endonuclease 1
202095_s_at	1.98e-75	1.98e-77	22.9266	165.797	1.77828	BIRC5	baculoviral IAP repeat containing 5
209160_at	5.07e-73	6.12e-75	22.3833	160.08	1.77692	AKR1C3	aldo-keto reductase family 1, member C3
202954_at	4.42e-82	2.91e-84	24.4235	181.48	1.77035	UBE2C///PAK3	ubiquitin conjugating enzyme E2 C///p21 (RAC1) activated kinase 3
203358_s_at	2.39e-78	2.06e-80	23.5786	172.642	1.76926	EZH2	enhancer of zeste 2 polycomb repressive complex 2 subunit
208808_s_at	3.1e-65	5.85e-67	20.6461	141.76	1.75211	HMGB2	high mobility group box 2
203755_at	1.39e-73	1.59e-75	22.5107	161.422	1.73518	BUB1B	BUB1 mitotic checkpoint serine/threonine kinase B
201266_at	1.01e-61	2.37e-63	19.8605	133.478	1.73489	TXNRD1	thioredoxin reductase 1
217755_at	1.95e-78	1.68e-80	23.5984	172.849	1.73253	HN1	hematological and neurological expressed 1
203477_at	2.42e-49	1.16e-50	17.0739	104.361	1.7259	COL15A1	collagen type XV alpha 1 chain
202651_at	2.3e-72	2.87e-74	22.2371	158.54	1.723	LPGAT1	lysophosphatidylglycerol acyltransferase 1
202690_s_at	1.47e-95	3.51e-98	27.5206	213.431	1.70481	SNRPD1	small nuclear ribonucleoprotein D1 polypeptide
218782_s_at	3.6e-70	5.18e-72	21.7456	153.36	1.69847	ATAD2	ATPase family, AAA domain containing 2
218755_at	3.78e-80	2.8e-82	23.9879	176.929	1.69673	KIF20A	kinesin family member 20A
203429_s_at	2.65e-91	9.15e-94	26.5295	203.294	1.69125	SUCO	SUN domain containing ossification factor
218788_s_at	2.45e-59	6.53e-61	19.3284	127.879	1.69027	SMYD3	SET and MYND domain containing 3
204825_at	8.66e-77	8.01e-79	23.2309	168.994	1.69013	MELK	maternal embryonic leucine zipper kinase
204822_at	9.73e-69	1.53e-70	21.4256	149.985	1.68811	TTK	TTK protein kinase
210052_s_at	7.25e-71	9.96e-73	21.9015	155.004	1.68675	TPX2	TPX2, microtubule nucleation factor
202404_s_at	3.39e-24	5.48e-25	10.9795	45.5482	1.68621	COL1A2	collagen type I alpha 2 chain
200771_at	1.98e-63	4.16e-65	20.243	137.51	1.68471	LAMC1	laminin subunit gamma 1
205436_s_at	4.03e-86	1.92e-88	25.3461	191.078	1.6836	H2AFX	H2A histone family member X
218847_at	3.94e-38	3.3e-39	14.4764	78.0967	1.68349	IGF2BP2	insulin like growth factor 2 mRNA binding protein 2
213241_at	1.86e-52	7.3e-54	17.7826	111.705	1.675	PLXNC1	plexin C1
208926_at	4.37e-70	6.34e-72	21.7265	153.159	1.66345	NEU1	neuraminidase 1 (lysosomal sialidase)
204159_at	4.41e-65	8.43e-67	20.6116	141.396	1.6571	CDKN2C	cyclin dependent kinase inhibitor 2C
208700_s_at	7.37e-58	2.12e-59	18.9981	124.41	1.65445	TKT	transketolase
203120_at	1.94e-85	9.75e-88	25.19	189.458	1.65146	TP53BP2	tumor protein p53 binding protein 2
204688_at	5.98e-32	6.69e-33	12.9785	63.6491	1.6496	SGCE	sarcoglycan epsilon
202107_s_at	6.32e-69	9.76e-71	21.4681	150.432	1.64793	MCM2	minichromosome maintenance complex component 2
205830_at	1.56e-43	1e-44	15.7423	90.7427	1.62504	CLGN	calmegin
201128_s_at	2.23e-97	4.62e-100	27.9455	217.747	1.60275	ACLY	ATP citrate lyase
222036_s_at	3.19e-72	4.01e-74	22.2053	158.206	1.60143	SLC12A4	solute carrier family 12 member 4
217946_s_at	4.76e-95	1.24e-97	27.397	212.172	1.59981	SAE1	SUMO1 activating enzyme subunit 1
219148_at	4.37e-70	6.31e-72	21.7269	153.162	1.59599	PBK	PDZ binding kinase
205449_at	6.29e-88	2.68e-90	25.7573	195.336	1.59474	SAC3D1	SAC3 domain containing 1
221523_s_at	5.48e-55	1.83e-56	18.3548	117.672	1.59193	RRAGD	Ras related GTP binding D
201555_at	1.58e-77	1.42e-79	23.3953	170.72	1.59131	MCM3	minichromosome maintenance complex component 3
201897_s_at	1.2e-80	8.76e-83	24.0987	178.088	1.58045	CKS1B	CDC28 protein kinase regulatory subunit 1B
200910_at	5.63e-112	4.3e-115	31.4115	252.237	1.56962	CCT3	chaperonin containing TCP1 subunit 3
203316_s_at	5.39e-104	6.77e-107	29.5048	233.429	1.56629	SNRPE	small nuclear ribonucleoprotein polypeptide E
205194_at	2.19e-61	5.24e-63	19.7856	132.69	1.56265	PSPH	phosphoserine phosphatase
210896_s_at	6.85e-39	5.53e-40	14.6565	79.8748	1.55201	ASPH	aspartate beta-hydroxylase
212531_at	1.62e-21	3e-22	10.2416	39.2966	1.55115	LCN2	lipocalin 2
218816_at	5.13e-56	1.63e-57	18.5853	120.082	1.53216	LRRC1	leucine rich repeat containing 1
201327_s_at	7.98e-83	4.91e-85	24.5938	183.255	1.53007	CCT6A	chaperonin containing TCP1 subunit 6A
221529_s_at	1.1e-63	2.28e-65	20.2998	138.108	1.52434	PLVAP	plasmalemma vesicle associated protein
203362_s_at	4.91e-62	1.13e-63	19.9311	134.222	1.52369	MAD2L1	MAD2 mitotic arrest deficient-like 1 (yeast)
201714_at	2.33e-88	9.64e-91	25.856	196.356	1.52255	TUBG1	tubulin gamma 1
205053_at	5.17e-75	5.39e-77	22.8315	164.798	1.51323	PRIM1	primase (DNA) subunit 1
201577_at	1.57e-95	3.82e-98	27.5123	213.347	1.51046	NME1	NME/NM23 nucleoside diphosphate kinase 1
209392_at	4.89e-26	7.26e-27	11.4697	49.8401	1.50456	ENPP2	ectonucleotide pyrophosphatase/phosphodiesterase 2
218594_at	1.63e-85	8.13e-88	25.2075	189.64	1.50339	HEATR1	HEAT repeat containing 1
201841_s_at	2.51e-75	2.51e-77	22.9039	165.559	1.49839	MEIS3///HSPB1	Meis homeobox 3///heat shock protein family B (small) member 1
219037_at	9.11e-82	6.06e-84	24.3537	180.751	1.49704	RRP15	ribosomal RNA processing 15 homolog
218252_at	2.11e-73	2.49e-75	22.4685	160.977	1.49355	CKAP2	cytoskeleton associated protein 2
202543_s_at	4.56e-69	7.02e-71	21.4992	150.761	1.4923	GMFB	glia maturation factor beta
203714_s_at	3.26e-79	2.65e-81	23.7738	174.687	1.49194	TBCE	tubulin folding cofactor E
201377_at	2.66e-83	1.55e-85	24.7039	184.403	1.49072	UBAP2L	ubiquitin associated protein 2 like
208694_at	7.59e-77	6.92e-79	23.2449	169.141	1.47672	PRKDC	protein kinase, DNA-activated, catalytic polypeptide
201681_s_at	8.21e-61	2.04e-62	19.6567	131.333	1.474	DLG5	discs large MAGUK scaffold protein 5
213911_s_at	3.54e-71	4.78e-73	21.9708	155.734	1.47039	H2AFZ	H2A histone family member Z
208691_at	1.8e-54	6.19e-56	18.2387	116.458	1.47039	TFRC	transferrin receptor
202963_at	5.82e-76	5.62e-78	23.0459	167.051	1.4684	RFX5	regulatory factor X5
202381_at	4.91e-42	3.42e-43	15.3938	87.2283	1.46544	ADAM9	ADAM metallopeptidase domain 9
201275_at	2.37e-64	4.71e-66	20.449	139.681	1.46118	FDPS	farnesyl diphosphate synthase
201656_at	1.05e-74	1.1e-76	22.7636	164.083	1.46047	ITGA6	integrin subunit alpha 6
205361_s_at	1.06e-69	1.58e-71	21.6401	152.247	1.45926	PFDN4	prefoldin subunit 4
209942_x_at	3.88e-17	9.04e-18	8.95812	29.0871	1.45912	MAGEA3	MAGE family member A3
205034_at	7.95e-56	2.54e-57	18.5431	119.641	1.45624	CCNE2	cyclin E2
218622_at	9.6e-83	6.12e-85	24.5727	183.036	1.45594	NUP37	nucleoporin 37
216237_s_at	2.16e-64	4.28e-66	20.4581	139.777	1.45594	MCM5	minichromosome maintenance complex component 5
205229_s_at	3.73e-34	3.77e-35	13.5203	68.8002	1.45481	COCH	cochlin
201943_s_at	1.12e-49	5.27e-51	17.15	105.147	1.45389	CPD	carboxypeptidase D
213175_s_at	3.45e-81	2.41e-83	24.2217	179.372	1.4496	SNRPB	small nuclear ribonucleoprotein polypeptides B and B1
209044_x_at	4.58e-86	2.2e-88	25.3329	190.941	1.44958	SF3B4	splicing factor 3b subunit 4
209825_s_at	1.91e-79	1.51e-81	23.8272	175.247	1.43949	UCK2	uridine-cytidine kinase 2
218355_at	1.36e-69	2.03e-71	21.6167	152	1.43029	KIF4A	kinesin family member 4A
210609_s_at	7.11e-44	4.5e-45	15.8212	91.542	1.42369	TP53I3	tumor protein p53 inducible protein 3
201251_at	2.58e-34	2.59e-35	13.5593	69.1737	1.42223	PKM	pyruvate kinase, muscle
201518_at	8.1e-78	7.21e-80	23.4597	171.395	1.42222	CBX1	chromobox 1
205807_s_at	4.35e-56	1.37e-57	18.6017	120.255	1.418	TUFT1	tuftelin 1
209836_x_at	8.8e-88	3.79e-90	25.7239	194.991	1.41537	BOLA2B///BOLA2	bolA family member 2B///bolA family member 2
202705_at	1.16e-66	2.02e-68	20.9643	145.118	1.41199	CCNB2	cyclin B2
200638_s_at	3.63e-46	2.01e-47	16.3508	96.9315	1.4115	YWHAZ	tyrosine 3-monooxygenase/tryptophan 5-monooxygenase activation protein zeta
201578_at	9.58e-56	3.09e-57	18.5244	119.446	1.41139	PODXL	podocalyxin like
210691_s_at	1.55e-72	1.92e-74	22.2751	158.94	1.40841	CACYBP	calcyclin binding protein
209803_s_at	6.21e-28	8.5e-29	11.9627	54.2575	1.40536	PHLDA2	pleckstrin homology like domain family A member 2
202733_at	1.29e-48	6.38e-50	16.9092	102.663	1.40346	P4HA2	prolyl 4-hydroxylase subunit alpha 2
219485_s_at	6.63e-75	6.94e-77	22.8076	164.546	1.39971	PSMD10	proteasome 26S subunit, non-ATPase 10
202983_at	8.39e-59	2.3e-60	19.2092	126.626	1.39499	HLTF	helicase like transcription factor
208816_x_at	2.06e-57	6.09e-59	18.898	123.359	1.392	ANXA2P2	annexin A2 pseudogene 2
212371_at	3.86e-69	5.91e-71	21.5155	150.932	1.39197	DESI2	desumoylating isopeptidase 2
221923_s_at	1.4e-77	1.25e-79	23.4075	170.848	1.39175	NPM1	nucleophosmin
212766_s_at	2.08e-74	2.24e-76	22.6967	163.379	1.3901	ISG20L2	interferon stimulated exonuclease gene 20 like 2
204127_at	5.14e-66	9.21e-68	20.8208	143.604	1.38982	RFC3	replication factor C subunit 3
211015_s_at	5.57e-64	1.13e-65	20.3664	138.81	1.38771	HSPA4	heat shock protein family A (Hsp70) member 4
205054_at	2.89e-26	4.26e-27	11.5295	50.37	1.38536	NEB	nebulin
201202_at	1.07e-60	2.68e-62	19.6311	131.064	1.38498	PCNA	proliferating cell nuclear antigen
201485_s_at	4.4e-63	9.51e-65	20.1648	136.685	1.38444	RCN2	reticulocalbin 2
201584_s_at	4.8e-68	7.76e-70	21.2722	148.366	1.38281	DDX39A	DEAD-box helicase 39A
210589_s_at	4.89e-71	6.63e-73	21.9399	155.409	1.37775	GBAP1///GBA	glucosylceramidase beta pseudogene 1///glucosylceramidase beta
202647_s_at	5.38e-59	1.46e-60	19.2521	127.077	1.37672	NRAS	neuroblastoma RAS viral oncogene homolog
213975_s_at	4.49e-23	7.68e-24	10.6741	42.9296	1.3766	RFK///LYZ	riboflavin kinase///lysozyme
205176_s_at	1.14e-61	2.7e-63	19.8484	133.351	1.37645	ITGB3BP	integrin subunit beta 3 binding protein
212335_at	9.71e-48	5.03e-49	16.7093	100.606	1.37595	GNS	glucosamine (N-acetyl)-6-sulfatase
204341_at	5.41e-29	7.01e-30	12.2348	56.736	1.37462	TRIM16L///TRIM16	tripartite motif containing 16-like///tripartite motif containing 16
200788_s_at	8.06e-83	5.09e-85	24.5904	183.221	1.37395	PEA15	phosphoprotein enriched in astrocytes 15
204146_at	1.97e-62	4.42e-64	20.0196	135.155	1.37238	RAD51AP1	RAD51 associated protein 1
217975_at	3.98e-30	4.84e-31	12.5231	59.3932	1.37165	TCEAL9	transcription elongation factor A like 9
201669_s_at	2.54e-30	3.06e-31	12.5723	59.849	1.37066	MARCKS	myristoylated alanine rich protein kinase C substrate
209219_at	2.5e-87	1.1e-89	25.6214	193.93	1.37045	NELFE	negative elongation factor complex member E
200750_s_at	5.09e-62	1.17e-63	19.9274	134.184	1.36735	RAN	RAN, member RAS oncogene family
218251_at	1.56e-57	4.56e-59	18.9254	123.647	1.35848	MID1IP1	MID1 interacting protein 1
200889_s_at	1.04e-61	2.44e-63	19.858	133.453	1.35388	SSR1	signal sequence receptor subunit 1
200713_s_at	1.35e-66	2.35e-68	20.9499	144.965	1.35366	MAPRE1	microtubule associated protein RP/EB family member 1
200999_s_at	1.16e-61	2.73e-63	19.8471	133.337	1.35312	CKAP4	cytoskeleton associated protein 4
202184_s_at	6.6e-74	7.36e-76	22.5839	162.192	1.34986	NUP133	nucleoporin 133
211072_x_at	6.45e-85	3.39e-87	25.0704	188.216	1.34901	TUBA1B	tubulin alpha 1b
212461_at	3.76e-54	1.33e-55	18.1655	115.695	1.34775	AZIN1	antizyme inhibitor 1
200652_at	5.92e-80	4.46e-82	23.9435	176.464	1.34701	SSR2	signal sequence receptor subunit 2
200607_s_at	2.75e-41	1.98e-42	15.2195	85.4793	1.34017	RAD21	RAD21 cohesin complex component
202779_s_at	2.19e-58	6.17e-60	19.1153	125.64	1.33926	LOC731049///UBE2S	similar to Ubiquitin-conjugating enzyme E2S (Ubiquitin-conjugating enzyme E2-24 kDa) (Ubiquitin-protein ligase) (Ubiquitin carrier protein) (E2-EPF5)///ubiquitin conjugating enzyme E2 S
203721_s_at	7.42e-72	9.6e-74	22.1228	157.336	1.33794	UTP18	UTP18, small subunit processome component
208949_s_at	3.17e-25	4.9e-26	11.2548	47.9456	1.32953	LGALS3	lectin, galactoside binding soluble 3
201201_at	8.9e-64	1.83e-65	20.3204	138.326	1.32849	CSTB	cystatin B
212168_at	1.08e-67	1.78e-69	21.1937	147.538	1.32485	RBM12	RNA binding motif protein 12
204162_at	4.83e-63	1.05e-64	20.1555	136.587	1.32466	NDC80	NDC80, kinetochore complex component
214612_x_at	3.48e-17	8.09e-18	8.97258	29.1969	1.32357	MAGEA6	MAGE family member A6
219732_at	1.54e-30	1.83e-31	12.6269	60.3568	1.31642	PLPPR1	phospholipid phosphatase related 1
203764_at	6.87e-60	1.78e-61	19.4516	129.175	1.31586	DLGAP5	DLG associated protein 5
202469_s_at	9.15e-84	5.18e-86	24.8091	185.498	1.3155	CPSF6	cleavage and polyadenylation specific factor 6
202874_s_at	1.22e-51	5.05e-53	17.5971	109.777	1.31512	ATP6V1C1	ATPase H+ transporting V1 subunit C1
202666_s_at	2.96e-60	7.5e-62	19.5335	130.036	1.31176	ACTL6A	actin like 6A
207469_s_at	6.23e-35	6.03e-36	13.7097	70.6221	1.30946	PIR	pirin
205047_s_at	2.06e-28	2.75e-29	12.0861	55.3777	1.30792	ASNS	asparagine synthetase (glutamine-hydrolyzing)
202635_s_at	8.99e-63	1.98e-64	20.0954	135.954	1.30652	POLR2K	RNA polymerase II subunit K
218361_at	4.42e-72	5.62e-74	22.1734	157.87	1.30197	GOLPH3L	golgi phosphoprotein 3 like
213134_x_at	1.91e-51	8.02e-53	17.5527	109.317	1.30185	BTG3	BTG anti-proliferation factor 3
205506_at	1.18e-22	2.06e-23	10.5585	41.9497	1.30141	VIL1	villin 1
214359_s_at	1.73e-35	1.63e-36	13.8445	71.9243	1.30095	HSP90AB1	heat shock protein 90 alpha family class B member 1
218768_at	4.04e-75	4.14e-77	22.8567	165.062	1.30094	NUP107	nucleoporin 107
214431_at	7.51e-98	1.42e-100	28.0617	218.925	1.2988	GMPS	guanine monophosphate synthase
219010_at	2.24e-29	2.85e-30	12.3324	57.6324	1.29284	C1orf106	chromosome 1 open reading frame 106
219960_s_at	5.49e-54	1.96e-55	18.1286	115.309	1.29277	UCHL5	ubiquitin C-terminal hydrolase L5
213226_at	1.68e-59	4.44e-61	19.3649	128.263	1.29264	CCNA2	cyclin A2
212160_at	1.93e-62	4.31e-64	20.0219	135.179	1.28536	XPOT	exportin for tRNA
209421_at	5.64e-70	8.28e-72	21.7012	152.891	1.28182	MSH2	mutS homolog 2
209251_x_at	8.09e-77	7.41e-79	23.2383	169.072	1.28148	TUBA1C	tubulin alpha 1c
202246_s_at	1.13e-65	2.08e-67	20.7439	142.792	1.27931	CDK4	cyclin dependent kinase 4
212268_at	6.88e-45	4.08e-46	16.0566	93.9321	1.27775	SERPINB1	serpin family B member 1
203218_at	6.63e-69	1.03e-70	21.4633	150.382	1.27712	MAPK9	mitogen-activated protein kinase 9
212141_at	1.01e-62	2.23e-64	20.0844	135.838	1.27519	MCM4	minichromosome maintenance complex component 4
201587_s_at	6.56e-80	4.98e-82	23.9331	176.355	1.27511	IRAK1	interleukin 1 receptor associated kinase 1
201111_at	8.93e-67	1.54e-68	20.9898	145.386	1.27453	CSE1L	chromosome segregation 1 like
219161_s_at	4.53e-47	2.41e-48	16.5572	99.0444	1.27445	CKLF	chemokine like factor
202679_at	5.15e-63	1.12e-64	20.1492	136.52	1.27409	NPC1	NPC intracellular cholesterol transporter 1
206052_s_at	2.2e-67	3.64e-69	21.1261	146.824	1.27056	SLBP	stem-loop binding protein
204244_s_at	2.63e-71	3.49e-73	22.0006	156.048	1.27046	DBF4	DBF4 zinc finger
205922_at	9.19e-27	1.33e-27	11.6595	51.5289	1.27034	VNN2	vanin 2
44783_s_at	5.78e-42	4.05e-43	15.3772	87.0616	1.26741	HEY1	hes related family bHLH transcription factor with YRPW motif 1
202967_at	1.22e-36	1.09e-37	14.1214	74.6166	1.26724	GSTA4	glutathione S-transferase alpha 4
212591_at	5.44e-79	4.47e-81	23.7242	174.167	1.26688	RBM34	RNA binding motif protein 34
214774_x_at	6.66e-26	9.96e-27	11.4344	49.527	1.26653	TOX3	TOX high mobility group box family member 3
211275_s_at	1.18e-48	5.81e-50	16.9183	102.756	1.2664	GYG1	glycogenin 1
200632_s_at	1.99e-34	1.98e-35	13.587	69.4403	1.26533	NDRG1	N-myc downstream regulated 1
202846_s_at	2.46e-76	2.33e-78	23.1296	167.93	1.26299	PIGC	phosphatidylinositol glycan anchor biosynthesis class C
205909_at	1.93e-58	5.41e-60	19.1278	125.771	1.25984	POLE2	DNA polymerase epsilon 2, accessory subunit
205463_s_at	1.18e-33	1.22e-34	13.3983	67.6325	1.25935	PDGFA	platelet derived growth factor subunit A
218984_at	6.55e-66	1.19e-67	20.797	143.352	1.25842	PUS7	pseudouridylate synthase 7 (putative)
212563_at	2.41e-52	9.5e-54	17.7573	111.442	1.25497	BOP1	block of proliferation 1
218853_s_at	2.91e-48	1.47e-49	16.8285	101.831	1.25245	MOSPD1	motile sperm domain containing 1
212022_s_at	9.49e-51	4.17e-52	17.3943	107.673	1.25137	MKI67	marker of proliferation Ki-67
213088_s_at	5.69e-63	1.24e-64	20.1395	136.418	1.25056	DNAJC9	DnaJ heat shock protein family (Hsp40) member C9
209609_s_at	1.15e-92	3.62e-95	26.8433	206.514	1.24608	MRPL9	mitochondrial ribosomal protein L9
200783_s_at	3.11e-69	4.74e-71	21.5363	151.153	1.2453	STMN1	stathmin 1
201477_s_at	3.51e-70	5.02e-72	21.7485	153.39	1.24471	RRM1	ribonucleotide reductase catalytic subunit M1
204905_s_at	3.89e-68	6.26e-70	21.2924	148.579	1.24456	EEF1E1	eukaryotic translation elongation factor 1 epsilon 1
208852_s_at	7.94e-43	5.28e-44	15.5786	89.0889	1.24442	CANX	calnexin
210983_s_at	1.08e-55	3.49e-57	18.5127	119.323	1.24293	MCM7	minichromosome maintenance complex component 7
218049_s_at	5.86e-52	2.38e-53	17.6691	110.525	1.24132	MRPL13	mitochondrial ribosomal protein L13
208659_at	5.31e-60	1.36e-61	19.4768	129.44	1.24102	CLIC1	chloride intracellular channel 1
214512_s_at	1.55e-75	1.53e-77	22.951	166.054	1.24052	SUB1	SUB1 homolog, transcriptional regulator
215034_s_at	4.51e-23	7.72e-24	10.6735	42.9247	1.23923	TM4SF1	transmembrane 4 L six family member 1
201795_at	5.67e-63	1.24e-64	20.1399	136.422	1.23916	LBR	lamin B receptor
208921_s_at	2.58e-38	2.14e-39	14.52	78.5262	1.23772	SRI	sorcin
202261_at	3.92e-82	2.57e-84	24.4356	181.605	1.23732	VPS72	vacuolar protein sorting 72 homolog
202813_at	1.12e-59	2.93e-61	19.4045	128.679	1.23706	TARBP1	TAR (HIV-1) RNA binding protein 1
201472_at	8.8e-65	1.7e-66	20.5454	140.698	1.23665	VBP1	VHL binding protein 1
202413_s_at	7.9e-62	1.84e-63	19.8845	133.732	1.23658	USP1	ubiquitin specific peptidase 1
214830_at	8.3e-58	2.4e-59	18.9866	124.289	1.2363	SLC38A6	solute carrier family 38 member 6
210460_s_at	1.7e-82	1.11e-84	24.5162	182.447	1.23566	PSMD4	proteasome 26S subunit, non-ATPase 4
208836_at	7.08e-33	7.54e-34	13.208	65.8199	1.23538	ATP1B3	ATPase Na+/K+ transporting subunit beta 3
201818_at	6.48e-42	4.55e-43	15.3656	86.9445	1.23381	LPCAT1	lysophosphatidylcholine acyltransferase 1
221830_at	2.06e-42	1.41e-43	15.4819	88.1148	1.23108	RAP2A	RAP2A, member of RAS oncogene family
218193_s_at	1.37e-53	4.96e-55	18.04	114.385	1.23019	GOLT1B	golgi transport 1B
209406_at	1.81e-36	1.62e-37	14.0806	74.2184	1.22951	BAG2	BCL2 associated athanogene 2
209644_x_at	4.25e-43	2.79e-44	15.6415	89.7241	1.22612	CDKN2A	cyclin dependent kinase inhibitor 2A
200872_at	2.75e-39	2.18e-40	14.75	80.8007	1.22279	S100A10	S100 calcium binding protein A10
209786_at	1.28e-58	3.51e-60	19.169	126.204	1.22226	HMGN4	high mobility group nucleosomal binding domain 4
218905_at	4.56e-69	7.03e-71	21.499	150.759	1.22207	INTS8	integrator complex subunit 8
205815_at	2.51e-11	8.31e-12	7.01992	15.5555	1.21936	REG3A	regenerating family member 3 alpha
202824_s_at	2.15e-69	3.26e-71	21.5718	151.527	1.21841	TCEB1	transcription elongation factor B subunit 1
201773_at	9.89e-47	5.31e-48	16.4804	98.2573	1.21821	ADNP	activity dependent neuroprotector homeobox
209268_at	1.64e-76	1.54e-78	23.169	168.344	1.21787	VPS45	vacuolar protein sorting 45 homolog
209610_s_at	3.42e-56	1.07e-57	18.625	120.498	1.21543	SLC1A4	solute carrier family 1 member 4
201985_at	1.22e-59	3.18e-61	19.3965	128.596	1.21403	KIAA0196	KIAA0196
201688_s_at	7.67e-29	1e-29	12.196	56.3813	1.21273	TPD52	tumor protein D52
219118_at	1.31e-36	1.17e-37	14.1142	74.5462	1.21237	FKBP11	FK506 binding protein 11
204580_at	6.22e-21	1.18e-21	10.0769	37.9369	1.21158	MMP12	matrix metallopeptidase 12
211931_s_at	3.25e-65	6.15e-67	20.6414	141.711	1.20991	HNRNPA3///HNRNPA3P1	heterogeneous nuclear ribonucleoprotein A3///heterogeneous nuclear ribonucleoprotein A3 pseudogene 1
204962_s_at	1.61e-56	4.99e-58	18.698	121.263	1.20957	CENPA	centromere protein A
201764_at	2.37e-65	4.45e-67	20.6721	142.034	1.20956	TMEM106C	transmembrane protein 106C
209852_x_at	2.08e-70	2.96e-72	21.7986	153.918	1.2094	PSME3	proteasome activator subunit 3
203138_at	5.1e-55	1.7e-56	18.3618	117.745	1.20898	HAT1	histone acetyltransferase 1
218092_s_at	3.19e-63	6.87e-65	20.1956	137.01	1.20894	AGFG1	ArfGAP with FG repeats 1
218308_at	2.8e-59	7.5e-61	19.3153	127.741	1.20892	TACC3	transforming acidic coiled-coil containing protein 3
201457_x_at	2.04e-53	7.5e-55	18.0003	113.972	1.20768	BUB3	BUB3, mitotic checkpoint protein
222250_s_at	2.26e-63	4.8e-65	20.2296	137.368	1.20586	INTS7	integrator complex subunit 7
204017_at	2.93e-26	4.32e-27	11.528	50.3567	1.20548	KDELR3	KDEL endoplasmic reticulum protein retention receptor 3
212055_at	3.07e-50	1.4e-51	17.2775	106.465	1.20436	TPGS2	tubulin polyglutamylase complex subunit 2
219481_at	2.36e-65	4.41e-67	20.6729	142.043	1.20287	TTC13	tetratricopeptide repeat domain 13
218638_s_at	2.54e-33	2.66e-34	13.3169	66.8552	1.19953	SPON2	spondin 2
208837_at	9.69e-36	8.99e-37	13.9055	72.5157	1.19846	TMED3	transmembrane p24 trafficking protein 3
219293_s_at	2.47e-72	3.1e-74	22.2298	158.464	1.19786	OLA1	Obg-like ATPase 1
213007_at	1.42e-61	3.36e-63	19.8277	133.133	1.19681	FANCI	Fanconi anemia complementation group I
208822_s_at	1e-87	4.37e-90	25.7102	194.849	1.19467	DAP3	death associated protein 3
209567_at	4.94e-52	1.99e-53	17.6867	110.707	1.19317	RRS1	ribosome biogenesis regulator homolog
213330_s_at	3.01e-65	5.67e-67	20.6491	141.792	1.1919	STIP1	stress induced phosphoprotein 1
221505_at	2.53e-57	7.5e-59	18.8781	123.151	1.19083	ANP32E	acidic nuclear phosphoprotein 32 family member E
218185_s_at	1.71e-50	7.64e-52	17.336	107.071	1.18934	ARMC1	armadillo repeat containing 1
213610_s_at	7.51e-53	2.87e-54	17.8719	112.634	1.18821	KLHL23	kelch like family member 23
202918_s_at	1.27e-49	6e-51	17.1374	105.016	1.18721	MOB4	MOB family member 4, phocein
201136_at	6.56e-29	8.55e-30	12.2132	56.5388	1.18706	PLP2	proteolipid protein 2
217771_at	4.66e-16	1.16e-16	8.62186	26.5667	1.18691	GOLM1	golgi membrane protein 1
218238_at	1.2e-62	2.67e-64	20.0674	135.658	1.18493	GTPBP4	GTP binding protein 4
203432_at	4.42e-56	1.4e-57	18.6001	120.238	1.18328	TMPO	thymopoietin
209071_s_at	2.1e-30	2.52e-31	12.5929	60.0407	1.18288	RGS5	regulator of G-protein signaling 5
201874_at	1.78e-59	4.73e-61	19.359	128.201	1.18238	MPZL1	myelin protein zero like 1
218909_at	1.14e-62	2.53e-64	20.0723	135.71	1.18197	RPS6KC1	ribosomal protein S6 kinase C1
202580_x_at	5.91e-67	1.01e-68	21.0298	145.809	1.18194	FOXM1	forkhead box M1
200843_s_at	1.71e-79	1.34e-81	23.8385	175.365	1.18151	EPRS	glutamyl-prolyl-tRNA synthetase
212247_at	1.75e-90	6.37e-93	26.3414	201.361	1.1795	NUP205	nucleoporin 205
204700_x_at	2.02e-65	3.75e-67	20.6881	142.204	1.17854	DIEXF	digestive organ expansion factor homolog (zebrafish)
208319_s_at	2.63e-50	1.19e-51	17.2932	106.627	1.17516	RBM3	RNA binding motif (RNP1, RRM) protein 3
212445_s_at	5.07e-52	2.04e-53	17.6839	110.679	1.17501	NEDD4L	neural precursor cell expressed, developmentally down-regulated 4-like, E3 ubiquitin protein ligase
201667_at	6.25e-31	7.33e-32	12.7248	61.2692	1.17429	GJA1	gap junction protein alpha 1
213492_at	1e-12	3.03e-13	7.5203	18.8093	1.1713	COL2A1	collagen type II alpha 1 chain
210097_s_at	1.6e-65	2.96e-67	20.7105	142.44	1.17128	NOL7	nucleolar protein 7
203008_x_at	3.85e-61	9.39e-63	19.7303	132.107	1.17018	TXNDC9	thioredoxin domain containing 9
218561_s_at	7.88e-67	1.35e-68	21.0019	145.514	1.16958	LYRM4	LYR motif containing 4
205352_at	1.47e-31	1.67e-32	12.8819	62.7397	1.16914	SERPINI1	serpin family I member 1
218772_x_at	3.65e-54	1.29e-55	18.1686	115.727	1.16874	TMEM38B	transmembrane protein 38B
216640_s_at	4.83e-44	3e-45	15.8609	91.9446	1.1666	PDIA6	protein disulfide isomerase family A member 6
202633_at	2.9e-52	1.15e-53	17.739	111.252	1.16456	TOPBP1	topoisomerase (DNA) II binding protein 1
206316_s_at	1.32e-53	4.78e-55	18.0434	114.421	1.16343	KNTC1	kinetochore associated 1
202275_at	5.74e-33	6.08e-34	13.2305	66.0335	1.16244	G6PD	glucose-6-phosphate dehydrogenase
218296_x_at	6.62e-72	8.53e-74	22.1339	157.453	1.16199	LOC731059///MSTO1	similar to misato///misato 1, mitochondrial distribution and morphology regulator
208938_at	2.49e-58	7.04e-60	19.1029	125.51	1.16076	PRCC	papillary renal cell carcinoma (translocation-associated)
212296_at	1.5e-73	1.73e-75	22.5026	161.337	1.16062	PSMD14	proteasome 26S subunit, non-ATPase 14
202737_s_at	1.18e-61	2.78e-63	19.8455	133.32	1.15512	LSM4	LSM4 homolog, U6 small nuclear RNA and mRNA degradation associated
211964_at	8.3e-26	1.25e-26	11.409	49.3031	1.15467	COL4A2	collagen type IV alpha 2 chain
204537_s_at	5.23e-25	8.15e-26	11.1971	47.4401	1.1512	GABRE	gamma-aminobutyric acid type A receptor epsilon subunit
201020_at	2.16e-50	9.69e-52	17.3131	106.833	1.15097	YWHAH	tyrosine 3-monooxygenase/tryptophan 5-monooxygenase activation protein eta
201549_x_at	1.28e-41	9.11e-43	15.2968	86.2538	1.14985	KDM5B	lysine demethylase 5B
213310_at	9.25e-56	2.98e-57	18.5279	119.482	1.14797	AGO2	argonaute 2, RISC catalytic component
210250_x_at	2.6e-57	7.73e-59	18.8753	123.121	1.14638	ADSL	adenylosuccinate lyase
201479_at	1.71e-58	4.73e-60	19.1405	125.905	1.14515	DKC1	dyskerin pseudouridine synthase 1
202219_at	5.59e-21	1.06e-21	10.09	38.0448	1.14488	SLC6A8	solute carrier family 6 member 8
218229_s_at	5.89e-49	2.86e-50	16.9867	103.461	1.14467	POGK	pogo transposable element with KRAB domain
208754_s_at	6e-43	3.97e-44	15.6067	89.3727	1.14166	NAP1L1	nucleosome assembly protein 1 like 1
212737_at	8.24e-53	3.17e-54	17.8624	112.535	1.14121	GM2A	GM2 ganglioside activator
203284_s_at	6.39e-52	2.61e-53	17.6604	110.434	1.14059	HS2ST1	heparan sulfate 2-O-sulfotransferase 1
208934_s_at	3.83e-41	2.78e-42	15.1861	85.1447	1.13357	LGALS8	galectin 8
202020_s_at	3.98e-57	1.19e-58	18.8343	122.692	1.13174	LANCL1	LanC like 1
202168_at	1.45e-58	4e-60	19.1564	126.072	1.13129	TAF9	TATA-box binding protein associated factor 9
208644_at	1.84e-89	7.03e-92	26.109	198.966	1.12904	PARP1	poly(ADP-ribose) polymerase 1
203411_s_at	9.06e-64	1.87e-65	20.3186	138.306	1.12843	LMNA	lamin A/C
202324_s_at	3.05e-74	3.32e-76	22.6594	162.987	1.12737	ACBD3	acyl-CoA binding domain containing 3
218187_s_at	6.2e-52	2.53e-53	17.6634	110.466	1.12651	C8orf33	chromosome 8 open reading frame 33
219060_at	2.13e-56	6.66e-58	18.6705	120.975	1.12582	WDYHV1	WDYHV motif containing 1
204720_s_at	4.07e-39	3.25e-40	14.7099	80.4031	1.12381	DNAJC6	DnaJ heat shock protein family (Hsp40) member C6
213320_at	7.71e-64	1.58e-65	20.3344	138.473	1.1235	PRMT3	protein arginine methyltransferase 3
213581_at	2.71e-50	1.23e-51	17.2901	106.595	1.12318	PDCD2	programmed cell death 2
202321_at	1.41e-57	4.11e-59	18.9352	123.75	1.12307	GGPS1	geranylgeranyl diphosphate synthase 1
213009_s_at	6.37e-59	1.73e-60	19.236	126.908	1.12171	TRIM37	tripartite motif containing 37
201259_s_at	4.32e-30	5.26e-31	12.5141	59.3095	1.12101	SYPL1	synaptophysin like 1
208882_s_at	9.83e-55	3.33e-56	18.2977	117.075	1.1186	UBR5	ubiquitin protein ligase E3 component n-recognin 5
203159_at	3.41e-28	4.61e-29	12.0296	54.8642	1.11833	GLS	glutaminase
217919_s_at	5.42e-48	2.77e-49	16.767	101.198	1.11788	MRPL42	mitochondrial ribosomal protein L42
212295_s_at	6.54e-28	8.95e-29	11.9571	54.2062	1.11781	SLC7A1	solute carrier family 7 member 1
206000_at	1.8e-20	3.5e-21	9.94552	36.8627	1.11705	MEP1A	meprin A subunit alpha
221731_x_at	3.35e-12	1.05e-12	7.33583	17.5892	1.1158	VCAN	versican
211729_x_at	6.59e-39	5.31e-40	14.6606	79.9152	1.11549	BLVRA	biliverdin reductase A
208696_at	5.14e-74	5.7e-76	22.6081	162.447	1.11489	CCT5	chaperonin containing TCP1 subunit 5
212271_at	8.12e-69	1.27e-70	21.443	150.168	1.11443	MAPK1	mitogen-activated protein kinase 1
208758_at	1.88e-58	5.26e-60	19.1304	125.799	1.11369	ATIC	5-aminoimidazole-4-carboxamide ribonucleotide formyltransferase/IMP cyclohydrolase
202786_at	3.59e-32	3.97e-33	13.0334	64.1666	1.11261	STK39	serine/threonine kinase 39
206626_x_at	6.98e-15	1.85e-15	8.24602	23.8319	1.11255	SSX1	SSX family member 1
209408_at	4.41e-51	1.9e-52	17.4698	108.456	1.11216	KIF2C	kinesin family member 2C
210665_at	2.16e-22	3.83e-23	10.4859	41.3372	1.11012	TFPI	tissue factor pathway inhibitor
200826_at	1.47e-81	9.95e-84	24.3063	180.256	1.10673	SNRPD2	small nuclear ribonucleoprotein D2 polypeptide
208931_s_at	3.39e-48	1.72e-49	16.8134	101.676	1.10641	ILF3	interleukin enhancer binding factor 3
204033_at	6.53e-51	2.84e-52	17.4312	108.056	1.10613	TRIP13	thyroid hormone receptor interactor 13
203738_at	3.12e-61	7.56e-63	19.7508	132.324	1.1056	C5orf22	chromosome 5 open reading frame 22
200875_s_at	4.61e-52	1.85e-53	17.6936	110.779	1.10436	NOP56	NOP56 ribonucleoprotein
218681_s_at	5.21e-49	2.52e-50	16.9989	103.587	1.10226	SDF2L1	stromal cell derived factor 2 like 1
210859_x_at	1.12e-49	5.3e-51	17.1495	105.141	1.10129	CLN3	CLN3, battenin
201177_s_at	3.51e-64	7.05e-66	20.4108	139.279	1.10105	UBA2	ubiquitin like modifier activating enzyme 2
217978_s_at	5.14e-74	5.7e-76	22.6081	162.447	1.10092	UBE2Q1	ubiquitin conjugating enzyme E2 Q1
201662_s_at	4.43e-37	3.86e-38	14.2271	75.649	1.10051	ACSL3	acyl-CoA synthetase long-chain family member 3
221570_s_at	2.9e-68	4.67e-70	21.3202	148.872	1.09972	METTL5	methyltransferase like 5
204510_at	1.04e-44	6.2e-46	16.0157	93.5162	1.09944	CDC7	cell division cycle 7
213720_s_at	8.01e-56	2.56e-57	18.5423	119.632	1.09943	SMARCA4	SWI/SNF related, matrix associated, actin dependent regulator of chromatin, subfamily a, member 4
220199_s_at	1.18e-35	1.1e-36	13.8852	72.319	1.09832	AIDA	axin interactor, dorsalization associated
218224_at	1.04e-32	1.12e-33	13.1668	65.4283	1.09735	PNMA1	paraneoplastic Ma antigen 1
206550_s_at	3.45e-67	5.8e-69	21.0821	146.361	1.09669	NUP155	nucleoporin 155
200661_at	3.28e-50	1.51e-51	17.2707	106.395	1.09487	CTSA	cathepsin A
200966_x_at	8.71e-43	5.82e-44	15.5691	88.9928	1.09443	ALDOA	aldolase, fructose-bisphosphate A
200790_at	1.08e-36	9.6e-38	14.1342	74.7414	1.09385	ODC1	ornithine decarboxylase 1
208693_s_at	6.53e-67	1.12e-68	21.0202	145.707	1.09324	GARS	glycyl-tRNA synthetase
218982_s_at	2.12e-51	8.96e-53	17.542	109.206	1.09173	MRPS17	mitochondrial ribosomal protein S17
212556_at	3.61e-45	2.11e-46	16.1212	94.589	1.09131	SCRIB	scribbled planar cell polarity protein
218576_s_at	3.57e-69	5.44e-71	21.5232	151.014	1.08985	DUSP12	dual specificity phosphatase 12
218640_s_at	1.46e-44	8.85e-46	15.9808	93.1612	1.08964	PLEKHF2	pleckstrin homology and FYVE domain containing 2
219030_at	6.87e-57	2.09e-58	18.7806	122.128	1.08963	TPRKB	TP53RK binding protein
210720_s_at	2.25e-54	7.78e-56	18.2169	116.231	1.08898	NECAB3	N-terminal EF-hand calcium binding protein 3
212828_at	1.12e-40	8.32e-42	15.0768	84.0517	1.08815	SYNJ2	synaptojanin 2
203414_at	7.6e-30	9.42e-31	12.4516	58.731	1.08772	MMD	monocyte to macrophage differentiation associated
201629_s_at	1.95e-38	1.61e-39	14.5487	78.8093	1.08707	ACP1	acid phosphatase 1, soluble
214501_s_at	4.52e-59	1.22e-60	19.269	127.255	1.087	H2AFY///TLR4	H2A histone family member Y///toll like receptor 4
201697_s_at	2.82e-47	1.49e-48	16.6041	99.5256	1.08618	DNMT1	DNA (cytosine-5-)-methyltransferase 1
217294_s_at	8.61e-18	1.94e-18	9.15727	30.6112	1.0842	ENO1	enolase 1
204059_s_at	8.5e-16	2.14e-16	8.53964	25.961	1.08332	ME1	malic enzyme 1
212765_at	6.6e-59	1.8e-60	19.2323	126.87	1.0833	CAMSAP2	calmodulin regulated spectrin associated protein family member 2
209382_at	1.73e-75	1.71e-77	22.9402	165.94	1.08041	POLR3C	RNA polymerase III subunit C
202558_s_at	8.57e-51	3.75e-52	17.4044	107.779	1.07886	HSPA13	heat shock protein family A (Hsp70) member 13
214097_at	5.44e-42	3.8e-43	15.3835	87.1251	1.07866	RPS21	ribosomal protein S21
219061_s_at	7.34e-52	3.01e-53	17.6467	110.292	1.07854	LAGE3	L antigen family member 3
221729_at	1.8e-21	3.34e-22	10.2289	39.191	1.07813	COL5A2	collagen type V alpha 2 chain
203693_s_at	2.93e-50	1.34e-51	17.2823	106.514	1.0775	E2F3	E2F transcription factor 3
201850_at	2.63e-35	2.5e-36	13.8004	71.4975	1.07737	CAPG	capping actin protein, gelsolin like
201771_at	6.77e-71	9.24e-73	21.9086	155.078	1.07703	SCAMP3	secretory carrier membrane protein 3
202421_at	3.27e-40	2.47e-41	14.968	82.9665	1.07668	IGSF3	immunoglobulin superfamily member 3
213404_s_at	1.23e-50	5.47e-52	17.3682	107.404	1.07519	RHEB	Ras homolog enriched in brain
209796_s_at	1.17e-39	9.08e-41	14.8379	81.6722	1.07442	CNPY2	canopy FGF signaling regulator 2
204478_s_at	7.53e-69	1.17e-70	21.4506	150.248	1.07403	RABIF	RAB interacting factor
203544_s_at	2.81e-59	7.53e-61	19.3149	127.737	1.07384	STAM	signal transducing adaptor molecule
211297_s_at	2.21e-49	1.06e-50	17.0828	104.452	1.07265	CDK7	cyclin dependent kinase 7
203270_at	1.72e-71	2.24e-73	22.0425	156.49	1.07151	DTYMK	deoxythymidylate kinase
209053_s_at	3.02e-61	7.29e-63	19.7543	132.36	1.07115	WHSC1	Wolf-Hirschhorn syndrome candidate 1
218726_at	4.38e-58	1.25e-59	19.048	124.934	1.07038	HJURP	Holliday junction recognition protein
218051_s_at	1.27e-32	1.37e-33	13.1453	65.2246	1.07037	NT5DC2	5'-nucleotidase domain containing 2
208881_x_at	2.25e-40	1.69e-41	15.0061	83.3465	1.06952	IDI1	isopentenyl-diphosphate delta isomerase 1
221261_x_at	6.8e-20	1.37e-20	9.77861	35.5108	1.06855	MAGED4B	MAGE family member D4B
220755_s_at	2.01e-44	1.22e-45	15.9491	92.839	1.06747	C6orf48	chromosome 6 open reading frame 48
219212_at	2.12e-58	5.98e-60	19.1183	125.672	1.06536	HSPA14	heat shock protein family A (Hsp70) member 14
222231_s_at	1.12e-57	3.26e-59	18.9574	123.983	1.06457	LRRC59	leucine rich repeat containing 59
211623_s_at	1.28e-58	3.51e-60	19.169	126.204	1.06396	FBL	fibrillarin
217851_s_at	1.45e-43	9.3e-45	15.7498	90.8185	1.06226	PRELID3B	PRELI domain containing 3B
213793_s_at	1.72e-29	2.18e-30	12.3612	57.8976	1.06178	HOMER1	homer scaffolding protein 1
218556_at	1.06e-56	3.24e-58	18.7389	121.691	1.06138	ORMDL2	ORMDL sphingolipid biosynthesis regulator 2
201074_at	1.09e-64	2.13e-66	20.5241	140.473	1.06138	SMARCC1	SWI/SNF related, matrix associated, actin dependent regulator of chromatin subfamily c member 1
212832_s_at	3.19e-76	3.06e-78	23.1036	167.657	1.06116	CKAP5	cytoskeleton associated protein 5
201956_s_at	2.13e-69	3.21e-71	21.5731	151.541	1.06058	GNPAT	glyceronephosphate O-acyltransferase
209187_at	9.36e-50	4.39e-51	17.1676	105.328	1.06022	DR1	down-regulator of transcription 1
202946_s_at	1.31e-39	1.02e-40	14.8258	81.5522	1.05931	BTBD3	BTB domain containing 3
213712_at	9.11e-21	1.75e-21	10.0298	37.5506	1.05664	ELOVL2	ELOVL fatty acid elongase 2
202220_at	2.09e-56	6.53e-58	18.6724	120.995	1.05517	KIAA0907	KIAA0907
201947_s_at	5.72e-53	2.18e-54	17.8984	112.91	1.05447	CCT2	chaperonin containing TCP1 subunit 2
213112_s_at	4.66e-23	7.98e-24	10.6696	42.8916	1.05412	SQSTM1	sequestosome 1
203073_at	5.24e-66	9.41e-68	20.8188	143.583	1.05403	COG2	component of oligomeric golgi complex 2
220085_at	1.64e-43	1.05e-44	15.7375	90.6949	1.05391	HELLS	helicase, lymphoid-specific
202487_s_at	1.4e-70	1.96e-72	21.8376	154.33	1.05379	H2AFV	H2A histone family member V
203856_at	2.05e-54	7.07e-56	18.226	116.326	1.05174	VRK1	vaccinia related kinase 1
218699_at	4.48e-42	3.12e-43	15.4031	87.3216	1.05094	RAB29	RAB29, member RAS oncogene family
219675_s_at	7.56e-47	4.04e-48	16.5069	98.5297	1.05005	UXS1	UDP-glucuronate decarboxylase 1
218512_at	3.09e-58	8.77e-60	19.0819	125.29	1.04868	WDR12	WD repeat domain 12
204160_s_at	3.9e-36	3.55e-37	14.0006	73.4392	1.04856	ENPP4	ectonucleotide pyrophosphatase/phosphodiesterase 4 (putative)
203196_at	1.71e-35	1.61e-36	13.846	71.9387	1.04798	ABCC4	ATP binding cassette subfamily C member 4
219295_s_at	3.71e-15	9.7e-16	8.33477	24.4697	1.04719	PCOLCE2	procollagen C-endopeptidase enhancer 2
203963_at	1.77e-20	3.45e-21	9.94728	36.877	1.04655	CA12	carbonic anhydrase 12
222116_s_at	2.42e-52	9.57e-54	17.7566	111.435	1.04606	TBC1D16	TBC1 domain family member 16
212281_s_at	1.28e-35	1.19e-36	13.8766	72.2356	1.04538	TMEM97	transmembrane protein 97
209284_s_at	1.62e-63	3.39e-65	20.2623	137.712	1.04465	FAM208A	family with sequence similarity 208 member A
212155_at	2.1e-51	8.88e-53	17.543	109.215	1.04297	RNF187	ring finger protein 187
203336_s_at	1.88e-56	5.83e-58	18.6831	121.107	1.04104	ITGB1BP1	integrin subunit beta 1 binding protein 1
208051_s_at	2.72e-47	1.44e-48	16.6075	99.5604	1.04069	PAIP1	poly(A) binding protein interacting protein 1
203936_s_at	8.75e-24	1.44e-24	10.868	44.5872	1.04037	MMP9	matrix metallopeptidase 9
206074_s_at	5.78e-42	4.04e-43	15.3774	87.0639	1.03768	HMGA1	high mobility group AT-hook 1
203145_at	6.24e-50	2.9e-51	17.2076	105.741	1.03732	SPAG5	sperm associated antigen 5
201731_s_at	1.88e-73	2.21e-75	22.4798	161.097	1.03668	BTRC///TPR	beta-transducin repeat containing E3 ubiquitin protein ligase///translocated promoter region, nuclear basket protein
206976_s_at	1.37e-43	8.78e-45	15.7555	90.8768	1.0358	HSPH1	heat shock protein family H (Hsp110) member 1
202748_at	1.07e-36	9.43e-38	14.1361	74.7594	1.03395	GBP2	guanylate binding protein 2
204141_at	2.33e-27	3.27e-28	11.8145	52.9186	1.0328	TUBB2A	tubulin beta 2A class IIa
202892_at	5.77e-64	1.17e-65	20.3629	138.774	1.03259	CDC23	cell division cycle 23
203262_s_at	1.51e-54	5.18e-56	18.2557	116.636	1.03177	FAM50A	family with sequence similarity 50 member A
200665_s_at	2.69e-28	3.62e-29	12.0561	55.1047	1.03104	SPARC	secreted protein acidic and cysteine rich
203622_s_at	3.25e-49	1.56e-50	17.0453	104.066	1.03085	PNO1	partner of NOB1 homolog
209257_s_at	8.14e-30	1.01e-30	12.4439	58.6604	1.03059	SMC3	structural maintenance of chromosomes 3
206286_s_at	3.76e-16	9.31e-17	8.65114	26.7835	1.02997	TDGF1P3///TDGF1	teratocarcinoma-derived growth factor 1 pseudogene 3///teratocarcinoma-derived growth factor 1
218672_at	9.68e-71	1.34e-72	21.8735	154.709	1.02987	SCNM1	sodium channel modifier 1
220147_s_at	6.96e-27	9.98e-28	11.691	51.8109	1.02898	FAM60A	family with sequence similarity 60 member A
213301_x_at	6.69e-44	4.22e-45	15.8275	91.6057	1.02831	TRIM24	tripartite motif containing 24
202243_s_at	1.22e-75	1.19e-77	22.975	166.306	1.02811	PSMB4	proteasome subunit beta 4
221732_at	3.79e-61	9.22e-63	19.7321	132.126	1.02747	CANT1	calcium activated nucleotidase 1
212186_at	4.03e-44	2.49e-45	15.8793	92.1304	1.02746	ACACA	acetyl-CoA carboxylase alpha
203630_s_at	1.37e-38	1.13e-39	14.5849	79.1666	1.02495	COG5	component of oligomeric golgi complex 5
218687_s_at	4.92e-20	9.83e-21	9.81926	35.8386	1.0242	MUC13	mucin 13, cell surface associated
218543_s_at	1.8e-43	1.16e-44	15.7278	90.5967	1.0238	PARP12	poly(ADP-ribose) polymerase family member 12
218181_s_at	9.39e-41	6.9e-42	15.0954	84.2383	1.02341	MAP4K4	mitogen-activated protein kinase kinase kinase kinase 4
212530_at	4.05e-54	1.44e-55	18.1581	115.617	1.02313	NEK7	NIMA related kinase 7
213097_s_at	9.27e-60	2.41e-61	19.4229	128.873	1.02261	DNAJC2	DnaJ heat shock protein family (Hsp40) member C2
201725_at	1.61e-49	7.65e-51	17.114	104.775	1.02231	CDC123	cell division cycle 123
218974_at	8.19e-17	1.95e-17	8.85774	28.3276	1.02183	SOBP	sine oculis binding protein homolog
214435_x_at	8.73e-46	4.94e-47	16.263	96.0352	1.02096	RALA	RALA Ras like proto-oncogene A
212370_x_at	3.41e-51	1.46e-52	17.4949	108.717	1.02077	FAM21A	family with sequence similarity 21 member A
213880_at	1.8e-13	5.18e-14	7.77725	20.5475	1.02006	LGR5	leucine rich repeat containing G protein-coupled receptor 5
202693_s_at	8.67e-35	8.47e-36	13.6748	70.2851	1.01844	STK17A	serine/threonine kinase 17a
200662_s_at	5.98e-48	3.06e-49	16.7573	101.099	1.0179	TOMM20	translocase of outer mitochondrial membrane 20
217834_s_at	8.96e-45	5.35e-46	16.0301	93.6628	1.01776	SYNCRIP	synaptotagmin binding cytoplasmic RNA interacting protein
203344_s_at	2.06e-39	1.63e-40	14.7794	81.0921	1.01724	RBBP8	RB binding protein 8, endonuclease
221827_at	4.68e-48	2.39e-49	16.7815	101.348	1.01566	RBCK1	RANBP2-type and C3HC4-type zinc finger containing 1
209080_x_at	1.06e-33	1.09e-34	13.4101	67.7444	1.01511	GLRX3	glutaredoxin 3
201892_s_at	1.78e-41	1.27e-42	15.2637	85.9218	1.01401	IMPDH2	inosine monophosphate dehydrogenase 2
218829_s_at	6.85e-40	5.25e-41	14.8928	82.2183	1.01333	CHD7	chromodomain helicase DNA binding protein 7
202936_s_at	1.33e-16	3.21e-17	8.79206	27.834	1.01208	SOX9	SRY-box 9
218979_at	4.59e-58	1.32e-59	19.0434	124.886	1.01106	RMI1	RecQ mediated genome instability 1
201252_at	4.82e-75	5e-77	22.8387	164.873	1.01096	LOC652826///PSMC4	26S protease regulatory subunit 6B-like///proteasome 26S subunit, ATPase 4
202126_at	3.65e-48	1.86e-49	16.8058	101.598	1.01068	PRPF4B	pre-mRNA processing factor 4B
208021_s_at	8.11e-62	1.89e-63	19.8818	133.703	1.01059	RFC1	replication factor C subunit 1
208766_s_at	7.22e-52	2.96e-53	17.6483	110.309	1.00903	HNRNPR	heterogeneous nuclear ribonucleoprotein R
200934_at	1.32e-44	7.94e-46	15.9915	93.2698	1.00861	DEK	DEK proto-oncogene
208743_s_at	7.91e-53	3.04e-54	17.8664	112.577	1.00849	YWHAB	tyrosine 3-monooxygenase/tryptophan 5-monooxygenase activation protein beta
203584_at	3.12e-45	1.82e-46	16.1356	94.7362	1.00837	EMC2	ER membrane protein complex subunit 2
201583_s_at	2.26e-47	1.19e-48	16.6257	99.7476	1.00822	SEC23B	Sec23 homolog B, coat complex II component
219630_at	4.23e-11	1.42e-11	6.93638	15.0297	1.00634	PDZK1IP1	PDZK1 interacting protein 1
212539_at	5.66e-51	2.46e-52	17.445	108.2	1.00614	CHD1L	chromodomain helicase DNA binding protein 1 like
208689_s_at	2.85e-57	8.48e-59	18.8665	123.029	1.00596	RPN2	ribophorin II
208716_s_at	1.33e-51	5.51e-53	17.5887	109.69	1.00573	TMCO1	transmembrane and coiled-coil domains 1
218966_at	1.99e-42	1.35e-43	15.4858	88.1539	1.0053	MYO5C	myosin VC
202720_at	3.92e-29	5.05e-30	12.2704	57.0622	1.0047	TES	testin LIM domain protein
221761_at	4.31e-43	2.84e-44	15.64	89.7088	1.00382	ADSS	adenylosuccinate synthase
212964_at	8.48e-24	1.4e-24	10.8717	44.619	1.00268	HIC2	hypermethylated in cancer 2
203774_at	6.12e-39	4.93e-40	14.668	79.9887	1.0017	MTR	5-methyltetrahydrofolate-homocysteine methyltransferase
212287_at	1.43e-50	6.34e-52	17.354	107.257	1.00133	SUZ12	SUZ12 polycomb repressive complex 2 subunit
210580_x_at	1.27e-38	1.04e-39	-14.593	79.2467	-1.0022	SULT1A4///SULT1A3	sulfotransferase family 1A member 4///sulfotransferase family 1A member 3
218272_at	4.6e-56	1.46e-57	-18.596	120.195	-1.00338	TTC38	tetratricopeptide repeat domain 38
204057_at	8.68e-50	4.06e-51	-17.1752	105.406	-1.00705	IRF8	interferon regulatory factor 8
48031_r_at	1.49e-50	6.64e-52	-17.3496	107.211	-1.00874	FAXDC2	fatty acid hydroxylase domain containing 2
208707_at	1.61e-50	7.2e-52	-17.3418	107.13	-1.00922	EIF5	eukaryotic translation initiation factor 5
201339_s_at	1.2e-40	8.93e-42	-15.0697	83.981	-1.00948	SCP2	sterol carrier protein 2
204621_s_at	2.27e-25	3.47e-26	-11.2937	48.2869	-1.01148	NR4A2	nuclear receptor subfamily 4 group A member 2
219902_at	4.76e-25	7.4e-26	-11.208	47.5357	-1.01215	BHMT2	betaine--homocysteine S-methyltransferase 2
209916_at	4.45e-37	3.88e-38	-14.2264	75.6424	-1.01266	DHTKD1	dehydrogenase E1 and transketolase domain containing 1
205654_at	2.24e-17	5.16e-18	-9.03099	29.6421	-1.01316	C4BPA	complement component 4 binding protein alpha
205892_s_at	1.37e-14	3.71e-15	-8.14967	23.1451	-1.01414	FABP1	fatty acid binding protein 1
213428_s_at	3.81e-29	4.9e-30	-12.2736	57.0919	-1.0142	COL6A1	collagen type VI alpha 1 chain
212599_at	2.96e-22	5.3e-23	-10.4475	41.0148	-1.01455	AUTS2	autism susceptibility candidate 2
207345_at	9.41e-15	2.52e-15	-8.20347	23.5279	-1.0146	FST	follistatin
212423_at	8.91e-45	5.32e-46	-16.0308	93.6692	-1.01499	ZCCHC24	zinc finger CCHC-type containing 24
218901_at	3.78e-38	3.16e-39	-14.4807	78.1388	-1.01508	PLSCR4	phospholipid scramblase 4
217388_s_at	9.44e-21	1.81e-21	-10.0253	37.5137	-1.01517	KYNU	kynureninase
203608_at	2.32e-27	3.26e-28	-11.8148	52.9218	-1.01543	ALDH5A1	aldehyde dehydrogenase 5 family member A1
206256_at	5.5e-22	9.95e-23	-10.373	40.3902	-1.01617	CPN1	carboxypeptidase N subunit 1
220218_at	5.58e-67	9.47e-69	-21.0357	145.871	-1.01667	SPATA6L	spermatogenesis associated 6 like
219157_at	6.58e-57	1.99e-58	-18.7852	122.177	-1.01815	KLHL2	kelch like family member 2
205043_at	2.74e-25	4.21e-26	-11.2719	48.0958	-1.01841	CFTR	cystic fibrosis transmembrane conductance regulator
215768_at	3.36e-33	3.53e-34	-13.2873	66.5737	-1.0188	SOX5	SRY-box 5
210426_x_at	9.94e-33	1.07e-33	-13.1717	65.4746	-1.01996	RORA	RAR related orphan receptor A
206743_s_at	3.04e-33	3.19e-34	-13.298	66.6749	-1.02042	ASGR1	asialoglycoprotein receptor 1
206093_x_at	3.04e-51	1.3e-52	-17.5065	108.838	-1.02049	TNXB	tenascin XB
202410_x_at	9.04e-06	4.65e-06	-4.63685	2.67624	-1.02058	INS-IGF2///IGF2	INS-IGF2 readthrough///insulin like growth factor 2
214696_at	6.11e-45	3.61e-46	-16.0687	94.0549	-1.02094	MIR22HG	MIR22 host gene
222372_at	1.01e-40	7.42e-42	-15.0882	84.1656	-1.02312	MAGI1	membrane associated guanylate kinase, WW and PDZ domain containing 1
201135_at	9.57e-58	2.77e-59	-18.9727	124.144	-1.02421	ECHS1	enoyl-CoA hydratase, short chain 1
220858_at	5.79e-40	4.42e-41	-14.9101	82.3901	-1.02434	SORBS2	sorbin and SH3 domain containing 2
206264_at	1.31e-30	1.56e-31	-12.644	60.5161	-1.02603	GPLD1	glycosylphosphatidylinositol specific phospholipase D1
216238_s_at	9.37e-21	1.8e-21	-10.0262	37.5217	-1.02629	FGB	fibrinogen beta chain
205820_s_at	2.23e-22	3.96e-23	-10.4819	41.3034	-1.03135	APOC3	apolipoprotein C3
203543_s_at	1.45e-21	2.67e-22	-10.2556	39.4127	-1.03316	KLF9	Kruppel like factor 9
217997_at	1.59e-18	3.45e-19	-9.37687	32.3184	-1.03408	PHLDA1	pleckstrin homology like domain family A member 1
217761_at	4.45e-35	4.29e-36	-13.745	70.9621	-1.03474	ADI1	acireductone dioxygenase 1
210619_s_at	7.07e-30	8.74e-31	-12.4596	58.8055	-1.03503	HYAL1	hyaluronoglucosaminidase 1
204019_s_at	1.86e-17	4.26e-18	-9.05556	29.8299	-1.03983	SH3YL1	SH3 and SYLF domain containing 1
211726_s_at	2.29e-34	2.28e-35	-13.5723	69.2992	-1.04066	FMO2	flavin containing monooxygenase 2
211026_s_at	1.64e-20	3.19e-21	-9.95672	36.9539	-1.0416	MGLL	monoglyceride lipase
201009_s_at	5.72e-23	9.85e-24	-10.6451	42.6829	-1.04288	TXNIP	thioredoxin interacting protein
218024_at	8.81e-51	3.86e-52	-17.4017	107.751	-1.04319	MPC1	mitochondrial pyruvate carrier 1
202740_at	3.58e-32	3.96e-33	-13.0339	64.1709	-1.04393	ACY1	aminoacylase 1
209581_at	2.85e-29	3.64e-30	-12.3057	57.3866	-1.04649	PLA2G16	phospholipase A2 group XVI
212494_at	3.37e-62	7.67e-64	-19.9674	134.605	-1.04661	TNS2	tensin 2
213632_at	1.79e-36	1.6e-37	-14.0821	74.2333	-1.04707	DHODH	dihydroorotate dehydrogenase (quinone)
206259_at	4.43e-37	3.86e-38	-14.227	75.6485	-1.04741	PROC	protein C, inactivator of coagulation factors Va and VIIIa
205259_at	3.53e-55	1.16e-56	-18.3981	118.124	-1.04917	NR3C2	nuclear receptor subfamily 3 group C member 2
207414_s_at	7.74e-28	1.06e-28	-11.9382	54.0353	-1.05347	PCSK6	proprotein convertase subtilisin/kexin type 6
209470_s_at	6.87e-60	1.78e-61	-19.4517	129.176	-1.05488	GPM6A	glycoprotein M6A
211644_x_at	2.67e-16	6.54e-17	-8.69807	27.132	-1.05493	GJB6///NTN3///IGKC	gap junction protein beta 6///netrin 3///immunoglobulin kappa constant
205582_s_at	8.54e-66	1.56e-67	-20.771	143.078	-1.05516	GGT5	gamma-glutamyltransferase 5
214433_s_at	3.08e-27	4.35e-28	-11.783	52.6357	-1.05538	SELENBP1	selenium binding protein 1
203799_at	1.19e-40	8.79e-42	-15.0713	83.9968	-1.05555	CD302	CD302 molecule
215330_at	7.07e-48	3.63e-49	-16.7408	100.929	-1.0576	LINC-PINT	long intergenic non-protein coding RNA, p53 induced transcript
208747_s_at	1.89e-38	1.56e-39	-14.552	78.8418	-1.058	C1S	complement component 1, s subcomponent
222357_at	8.13e-41	5.95e-42	-15.1101	84.3852	-1.05825	ZBTB20	zinc finger and BTB domain containing 20
213478_at	2.41e-65	4.52e-67	-20.6704	142.017	-1.05856	KAZN	kazrin, periplakin interacting protein
202830_s_at	9.63e-37	8.5e-38	-14.1466	74.8623	-1.05897	SLC37A4	solute carrier family 37 member 4
200710_at	4.84e-53	1.83e-54	-17.9152	113.085	-1.0593	ACADVL	acyl-CoA dehydrogenase, very long chain
206410_at	6.2e-27	8.87e-28	-11.7041	51.9276	-1.05934	NR0B2	nuclear receptor subfamily 0 group B member 2
211890_x_at	5.25e-53	1.98e-54	-17.9073	113.003	-1.05993	CAPN3	calpain 3
38487_at	3.44e-49	1.66e-50	-17.0394	104.004	-1.06001	STAB1	stabilin 1
209156_s_at	3.34e-22	5.99e-23	-10.433	40.8931	-1.06141	COL6A2	collagen type VI alpha 2 chain
221541_at	1.8e-25	2.75e-26	-11.3201	48.5192	-1.06225	CRISPLD2	cysteine rich secretory protein LCCL domain containing 2
206629_at	3.57e-75	3.62e-77	-22.8693	165.195	-1.06395	ADAMTSL2	ADAMTS like 2
203722_at	1.71e-27	2.39e-28	-11.8492	53.2314	-1.06462	ALDH4A1	aldehyde dehydrogenase 4 family member A1
221992_at	4.65e-40	3.53e-41	-14.9324	82.6124	-1.06753	PDXDC2P	pyridoxal dependent decarboxylase domain containing 2, pseudogene
201566_x_at	2.73e-46	1.5e-47	-16.3793	97.2231	-1.06774	ID2B///ID2	inhibitor of DNA binding 2B, HLH protein (pseudogene)///inhibitor of DNA binding 2, HLH protein
202555_s_at	7.66e-37	6.74e-38	-14.1703	75.0936	-1.06902	MYLK	myosin light chain kinase
205234_at	9.96e-40	7.73e-41	-14.8541	81.8331	-1.0693	SLC16A4	solute carrier family 16 member 4
209442_x_at	4.17e-36	3.81e-37	-13.9936	73.3714	-1.07065	ANK3	ankyrin 3, node of Ranvier (ankyrin G)
202241_at	1.85e-40	1.39e-41	-15.0259	83.5443	-1.07194	TRIB1	tribbles pseudokinase 1
202724_s_at	9.38e-40	7.26e-41	-14.8603	81.8952	-1.07198	FOXO1	forkhead box O1
219298_at	5.3e-17	1.25e-17	-8.91632	28.7701	-1.07315	ECHDC3	enoyl-CoA hydratase domain containing 3
336_at	2.87e-87	1.28e-89	-25.607	193.781	-1.07342	TBXA2R	thromboxane A2 receptor
211248_s_at	2.37e-53	8.75e-55	-17.9856	113.818	-1.07376	CHRD	chordin
214681_at	1.11e-32	1.2e-33	-13.1596	65.3599	-1.07401	GK	glycerol kinase
201036_s_at	1.11e-44	6.68e-46	-16.0083	93.4411	-1.07664	HADH	hydroxyacyl-CoA dehydrogenase
209123_at	9.2e-40	7.11e-41	-14.8624	81.9157	-1.0777	QDPR	quinoid dihydropteridine reductase
202959_at	4.43e-37	3.86e-38	-14.227	75.6479	-1.07812	MUT	methylmalonyl-CoA mutase
219076_s_at	8.68e-32	9.77e-33	-12.9385	63.272	-1.0782	PXMP2	peroxisomal membrane protein 2
203638_s_at	2.61e-15	6.76e-16	-8.38412	24.8266	-1.07877	FGFR2	fibroblast growth factor receptor 2
208893_s_at	2.16e-38	1.78e-39	-14.5384	78.7078	-1.07944	DUSP6	dual specificity phosphatase 6
203372_s_at	6.05e-32	6.76e-33	-12.9774	63.6385	-1.08005	SOCS2	suppressor of cytokine signaling 2
213094_at	2.57e-24	4.13e-25	-11.0119	45.8286	-1.08028	ADGRG6	adhesion G protein-coupled receptor G6
203642_s_at	1.13e-37	9.62e-39	-14.368	77.0308	-1.08663	COBLL1	cordon-bleu WH2 repeat protein like 1
209425_at	6.16e-20	1.24e-20	-9.79114	35.6117	-1.0876	AMACR	alpha-methylacyl-CoA racemase
206007_at	2.61e-34	2.62e-35	-13.5581	69.1626	-1.08837	PRG4	proteoglycan 4
218041_x_at	5.48e-40	4.17e-41	-14.9157	82.4458	-1.09293	SLC38A2	solute carrier family 38 member 2
205303_at	1.2e-22	2.1e-23	-10.5565	41.9328	-1.09329	KCNJ8	potassium voltage-gated channel subfamily J member 8
209291_at	3.09e-26	4.55e-27	-11.522	50.3037	-1.09462	ID4	inhibitor of DNA binding 4, HLH protein
219413_at	1.03e-51	4.23e-53	-17.6141	109.953	-1.09487	ACBD4	acyl-CoA binding domain containing 4
210049_at	2.38e-16	5.82e-17	-8.71347	27.2467	-1.09508	SERPINC1	serpin family C member 1
202340_x_at	3.73e-41	2.69e-42	-15.189	85.174	-1.09522	NR4A1	nuclear receptor subfamily 4 group A member 1
220626_at	1.91e-29	2.42e-30	-12.3498	57.792	-1.09559	SERPINA10	serpin family A member 10
212390_at	1.87e-46	1.02e-47	-16.417	97.6091	-1.09567	LOC727893///PDE4DIP	similar to phosphodiesterase 4D interacting protein (myomegalin)///phosphodiesterase 4D interacting protein
206140_at	4.71e-64	9.52e-66	-20.3825	138.98	-1.0957	LHX2	LIM homeobox 2
218245_at	3.06e-27	4.32e-28	-11.7838	52.6432	-1.09935	TSKU	tsukushi, small leucine rich proteoglycan
204418_x_at	1.52e-14	4.13e-15	-8.13498	23.041	-1.10015	GSTM2	glutathione S-transferase mu 2 (muscle)
205765_at	4.42e-22	7.95e-23	-10.3996	40.6129	-1.10457	CYP3A5	cytochrome P450 family 3 subfamily A member 5
204263_s_at	7.48e-51	3.27e-52	-17.4178	107.918	-1.1083	CPT2	carnitine palmitoyltransferase 2
206457_s_at	2.73e-11	9.06e-12	-7.00652	15.4708	-1.10852	DIO1	deiodinase, iodothyronine type I
208078_s_at	2.29e-19	4.76e-20	-9.62479	34.2781	-1.11041	SIK1	salt inducible kinase 1
215231_at	7.27e-62	1.68e-63	-19.8929	133.82	-1.11366	PRKAG2	protein kinase AMP-activated non-catalytic subunit gamma 2
201968_s_at	3.71e-44	2.29e-45	-15.8876	92.2155	-1.11388	PGM1	phosphoglucomutase 1
214203_s_at	2.51e-18	5.48e-19	-9.31808	31.8587	-1.11631	PRODH	proline dehydrogenase 1
221552_at	8.81e-50	4.13e-51	-17.1735	105.39	-1.11755	ABHD6	abhydrolase domain containing 6
202628_s_at	5.23e-16	1.3e-16	-8.60612	26.4505	-1.12181	SERPINE1	serpin family E member 1
218718_at	8.77e-31	1.04e-31	-12.688	60.9255	-1.12278	PDGFC	platelet derived growth factor C
201563_at	1.1e-30	1.3e-31	-12.6634	60.6968	-1.12376	SORD	sorbitol dehydrogenase
211028_s_at	3.99e-30	4.85e-31	-12.5228	59.3899	-1.12436	KHK	ketohexokinase
219820_at	1.22e-49	5.78e-51	-17.1411	105.054	-1.12552	SLC6A16	solute carrier family 6 member 16
204271_s_at	2.4e-29	3.06e-30	-12.3247	57.5614	-1.12576	EDNRB	endothelin receptor type B
201562_s_at	5.11e-24	8.34e-25	-10.9313	45.1325	-1.12601	SORD2P///SORD	sorbitol dehydrogenase 2, pseudogene///sorbitol dehydrogenase
220753_s_at	3.91e-31	4.54e-32	-12.7758	61.7456	-1.12634	CRYL1	crystallin lambda 1
39248_at	7.3e-31	8.59e-32	-12.7079	61.1117	-1.12871	AQP3	aquaporin 3 (Gill blood group)
205649_s_at	2.17e-27	3.04e-28	-11.8225	52.9913	-1.1314	FGA	fibrinogen alpha chain
211572_s_at	9.3e-17	2.22e-17	-8.84072	28.1994	-1.13157	SLC23A2	solute carrier family 23 member 2
204606_at	8.09e-34	8.28e-35	-13.4386	68.017	-1.13175	CCL21	C-C motif chemokine ligand 21
201565_s_at	3.28e-45	1.91e-46	-16.1309	94.6877	-1.13262	ID2	inhibitor of DNA binding 2, HLH protein
220479_at	1.1e-18	2.37e-19	-9.42412	32.6892	-1.1356	CPS1-IT1	CPS1 intronic transcript 1
205302_at	1.25e-17	2.83e-18	-9.10836	30.2348	-1.13636	IGFBP1	insulin like growth factor binding protein 1
220106_at	5.12e-25	7.97e-26	-11.1995	47.4619	-1.13821	NPC1L1	NPC1 like intracellular cholesterol transporter 1
208817_at	5.23e-38	4.41e-39	-14.4471	77.8084	-1.13908	COMT	catechol-O-methyltransferase
202862_at	2.84e-42	1.95e-43	-15.4494	87.7876	-1.14021	FAH	fumarylacetoacetate hydrolase
205614_x_at	2.32e-43	1.51e-44	-15.7022	90.3373	-1.14086	MST1	macrophage stimulating 1
204787_at	6.76e-29	8.82e-30	-12.2099	56.5084	-1.14122	VSIG4	V-set and immunoglobulin domain containing 4
204154_at	8.12e-19	1.73e-19	-9.46344	32.9988	-1.14523	CDO1	cysteine dioxygenase type 1
219525_at	2.47e-26	3.63e-27	-11.5474	50.5296	-1.14578	SLC47A1	solute carrier family 47 member 1
201473_at	1.26e-39	9.84e-41	-14.8298	81.5924	-1.14876	JUNB	JunB proto-oncogene, AP-1 transcription factor subunit
219796_s_at	6.6e-29	8.6e-30	-12.2126	56.5331	-1.14928	CDHR5	cadherin related family member 5
210653_s_at	2.13e-38	1.76e-39	-14.5396	78.7193	-1.14981	BCKDHB	branched chain keto acid dehydrogenase E1 subunit beta
222128_at	9.21e-41	6.76e-42	-15.0974	84.2581	-1.15237	NSUN6	NOP2/Sun RNA methyltransferase family member 6
206344_at	1.45e-48	7.23e-50	-16.8971	102.538	-1.15568	PON1	paraoxonase 1
211843_x_at	1.39e-18	2.99e-19	-9.39476	32.4586	-1.15587	CYP3A7	cytochrome P450 family 3 subfamily A member 7
212543_at	2.8e-39	2.23e-40	-14.748	80.7801	-1.15761	AIM1	absent in melanoma 1
207560_at	3.05e-54	1.06e-55	-18.1869	115.918	-1.15835	SLC28A1	solute carrier family 28 member 1
209667_at	1.72e-24	2.75e-25	-11.0584	46.2318	-1.15919	CES2	carboxylesterase 2
220161_s_at	3.6e-38	3.01e-39	-14.4857	78.1885	-1.16019	EPB41L4B	erythrocyte membrane protein band 4.1 like 4B
212402_at	1.66e-43	1.07e-44	-15.736	90.6788	-1.16097	ZC3H13	zinc finger CCCH-type containing 13
201328_at	1.14e-38	9.3e-40	-14.6041	79.3562	-1.16386	ETS2	ETS proto-oncogene 2, transcription factor
202081_at	1.17e-62	2.59e-64	-20.0701	135.687	-1.16605	IER2	immediate early response 2
213524_s_at	2.1e-16	5.11e-17	-8.73081	27.3759	-1.16662	G0S2	G0/G1 switch 2
202286_s_at	1.47e-18	3.17e-19	-9.3872	32.3994	-1.16762	TACSTD2	tumor-associated calcium signal transducer 2
204607_at	4.07e-22	7.31e-23	-10.4095	40.6957	-1.16996	HMGCS2	3-hydroxy-3-methylglutaryl-CoA synthase 2
200986_at	6e-44	3.78e-45	-15.8384	91.7162	-1.17651	SERPING1	serpin family G member 1
215559_at	4.48e-32	4.97e-33	-13.0098	63.9439	-1.17805	ABCC6	ATP binding cassette subfamily C member 6
205757_at	8.72e-37	7.69e-38	-14.1568	74.962	-1.17872	ENTPD5	ectonucleoside triphosphate diphosphohydrolase 5
204532_x_at	3.85e-18	8.5e-19	-9.26234	31.4247	-1.18167	UGT1A4	UDP glucuronosyltransferase family 1 member A4
214022_s_at	5.13e-25	8e-26	-11.1992	47.4585	-1.18251	IFITM1	interferon induced transmembrane protein 1
220383_at	5.97e-24	9.77e-25	-10.9131	44.9753	-1.1852	ABCG5	ATP binding cassette subfamily G member 5
215689_s_at	2.73e-44	1.67e-45	-15.9185	92.5281	-1.18603	SHBG	sex hormone binding globulin
211621_at	2.97e-67	4.97e-69	-21.0967	146.515	-1.18629	AR	androgen receptor
211557_x_at	1.03e-45	5.87e-47	-16.2462	95.8634	-1.18665	SLCO2B1	solute carrier organic anion transporter family member 2B1
216958_s_at	2.23e-62	5.03e-64	-20.0073	135.025	-1.18681	IVD	isovaleryl-CoA dehydrogenase
213974_at	7.27e-36	6.72e-37	-13.9354	72.8058	-1.18695	ADAMTSL3	ADAMTS like 3
201432_at	3.26e-49	1.57e-50	-17.0449	104.061	-1.18844	CAT	catalase
210909_x_at	2.71e-70	3.86e-72	-21.7735	153.654	-1.1899	LPAL2	lipoprotein(a) like 2, pseudogene
203786_s_at	6.46e-33	6.87e-34	-13.2178	65.9124	-1.19247	TPD52L1	tumor protein D52-like 1
200675_at	1.32e-40	9.78e-42	-15.0607	83.8909	-1.19268	CD81	CD81 molecule
210063_at	5.14e-60	1.32e-61	-19.4802	129.475	-1.19453	SARDH	sarcosine dehydrogenase
212332_at	2.44e-37	2.11e-38	-14.2885	76.2506	-1.19963	RBL2	RB transcriptional corepressor like 2
206094_x_at	1.16e-18	2.49e-19	-9.41802	32.6413	-1.19963	UGT1A6	UDP glucuronosyltransferase family 1 member A6
216033_s_at	5.72e-57	1.72e-58	-18.7991	122.323	-1.20466	FYN	FYN proto-oncogene, Src family tyrosine kinase
209355_s_at	3.55e-34	3.58e-35	-13.5257	68.8517	-1.20742	PLPP3	phospholipid phosphatase 3
208596_s_at	4.55e-15	1.2e-15	-8.30619	24.2638	-1.2087	UGT1A3///UGT1A1///UGT1A4///UGT1A9///UGT1A5///UGT1A6///UGT1A7///UGT1A8///UGT1A10	UDP glucuronosyltransferase family 1 member A3///UDP glucuronosyltransferase family 1 member A1///UDP glucuronosyltransferase family 1 member A4///UDP glucuronosyltransferase family 1 member A9///UDP glucuronosyltransferase family 1 member A5///UDP glucuronosyltransferase family 1 member A6///UDP glucuronosyltransferase family 1 member A7///UDP glucuronosyltransferase family 1 member A8///UDP glu…
201508_at	1.37e-47	7.13e-49	-16.6754	100.257	-1.20909	IGFBP4	insulin like growth factor binding protein 4
219181_at	2.81e-28	3.79e-29	-12.0512	55.0606	-1.20957	LIPG	lipase G, endothelial type
207184_at	5.16e-71	7.02e-73	-21.9346	155.352	-1.21085	SLC6A13	solute carrier family 6 member 13
219541_at	4.43e-39	3.54e-40	-14.7013	80.3173	-1.21154	LIME1	Lck interacting transmembrane adaptor 1
215321_at	1.9e-32	2.07e-33	-13.1019	64.8139	-1.21262	RUNDC3B	RUN domain containing 3B
220794_at	6.14e-26	9.17e-27	-11.4435	49.608	-1.21337	GREM2	gremlin 2, DAN family BMP antagonist
208389_s_at	2.46e-34	2.46e-35	-13.5645	69.2241	-1.21386	SLC1A2	solute carrier family 1 member 2
209616_s_at	7.16e-21	1.36e-21	-10.0597	37.7957	-1.21399	CES1	carboxylesterase 1
206535_at	7.73e-21	1.48e-21	-10.05	37.7163	-1.21553	SLC2A2	solute carrier family 2 member 2
209343_at	7.32e-30	9.06e-31	-12.4558	58.7699	-1.21698	EFHD1	EF-hand domain family member D1
207883_s_at	1.04e-23	1.72e-24	-10.8479	44.415	-1.21722	TFR2	transferrin receptor 2
203881_s_at	4.61e-38	3.87e-39	-14.4602	77.9376	-1.21861	DMD	dystrophin
204223_at	1.92e-45	1.11e-46	-16.184	95.2297	-1.2204	PRELP	proline and arginine rich end leucine rich repeat protein
209760_at	1.82e-61	4.34e-63	-19.8035	132.878	-1.22246	KIAA0922	KIAA0922
205774_at	5.8e-28	7.92e-29	-11.9705	54.3279	-1.22523	F12	coagulation factor XII
219562_at	4.53e-32	5.03e-33	-13.0086	63.9325	-1.22745	RAB26	RAB26, member RAS oncogene family
205790_at	4.56e-63	9.88e-65	-20.1612	136.647	-1.22797	SKAP1	src kinase associated phosphoprotein 1
219188_s_at	5.61e-50	2.61e-51	-17.2179	105.848	-1.22982	MACROD1	MACRO domain containing 1
219195_at	1.91e-25	2.91e-26	-11.3136	48.4618	-1.23365	PPARGC1A	PPARG coactivator 1 alpha
206846_s_at	1.92e-58	5.37e-60	-19.1286	125.78	-1.2337	HDAC6	histone deacetylase 6
218613_at	6.34e-36	5.84e-37	-13.9498	72.9459	-1.23411	PSD3	pleckstrin and Sec7 domain containing 3
221009_s_at	1.36e-26	1.97e-27	-11.6157	51.138	-1.23565	ANGPTL4	angiopoietin like 4
213820_s_at	1.06e-74	1.12e-76	-22.7622	164.068	-1.23937	STARD5	StAR related lipid transfer domain containing 5
221815_at	5.58e-36	5.12e-37	-13.9632	73.0755	-1.24247	ABHD2	abhydrolase domain containing 2
209994_s_at	5.42e-21	1.03e-21	-10.094	38.0773	-1.24447	ABCB4///ABCB1	ATP binding cassette subfamily B member 4///ATP binding cassette subfamily B member 1
214765_s_at	2.56e-63	5.44e-65	-20.2177	137.243	-1.24795	NAAA	N-acylethanolamine acid amidase
219803_at	3.86e-25	5.97e-26	-11.2324	47.7494	-1.24989	ANGPTL3	angiopoietin like 3
214064_at	3.25e-29	4.17e-30	-12.291	57.2519	-1.25238	TF	transferrin
213684_s_at	1.18e-66	2.04e-68	-20.963	145.104	-1.25264	PDLIM5	PDZ and LIM domain 5
202366_at	9.58e-85	5.16e-87	-25.0301	187.797	-1.25368	ACADS	acyl-CoA dehydrogenase, C-2 to C-3 short chain
204289_at	3.14e-63	6.75e-65	-20.1973	137.028	-1.2561	ALDH6A1	aldehyde dehydrogenase 6 family member A1
206263_at	8.04e-31	9.49e-32	-12.6973	61.0127	-1.25706	FMO4	flavin containing monooxygenase 4
218931_at	1.27e-54	4.33e-56	-18.2728	116.815	-1.2583	RAB17	RAB17, member RAS oncogene family
207421_at	2e-54	6.9e-56	-18.2282	116.35	-1.25959	CA5A	carbonic anhydrase 5A
213380_x_at	1.09e-44	6.53e-46	-16.0107	93.4647	-1.25985	MST1L	macrophage stimulating 1 like
204997_at	4.88e-58	1.4e-59	-19.0376	124.824	-1.26125	GPD1	glycerol-3-phosphate dehydrogenase 1
221556_at	1.52e-37	1.3e-38	-14.3372	76.7287	-1.26244	CDC14B	cell division cycle 14B
222056_s_at	5.01e-67	8.43e-69	-21.0467	145.987	-1.27217	FAHD2A	fumarylacetoacetate hydrolase domain containing 2A
203645_s_at	2.48e-27	3.48e-28	-11.8076	52.8565	-1.27274	CD163	CD163 molecule
205012_s_at	6.04e-42	4.23e-43	-15.3728	87.0168	-1.27431	HAGH	hydroxyacylglutathione hydrolase
206539_s_at	1.45e-53	5.28e-55	-18.0339	114.322	-1.27512	CYP4F12	cytochrome P450 family 4 subfamily F member 12
205883_at	4.82e-27	6.87e-28	-11.7325	52.1819	-1.27536	ZBTB16	zinc finger and BTB domain containing 16
202772_at	1.55e-61	3.68e-63	-19.8189	133.041	-1.27633	HMGCL	3-hydroxymethyl-3-methylglutaryl-CoA lyase
214282_at	1.36e-32	1.48e-33	-13.1375	65.1511	-1.27881	CP	ceruloplasmin (ferroxidase)
201397_at	7.36e-45	4.37e-46	-16.05	93.8643	-1.28038	PHGDH	phosphoglycerate dehydrogenase
206069_s_at	3.92e-50	1.81e-51	-17.253	106.211	-1.281	ACADL	acyl-CoA dehydrogenase, long chain
206515_at	1.41e-36	1.26e-37	-14.1068	74.474	-1.28127	CYP4F3	cytochrome P450 family 4 subfamily F member 3
214657_s_at	1.5e-27	2.08e-28	-11.8643	53.3681	-1.2813	NEAT1	nuclear paraspeckle assembly transcript 1 (non-protein coding)
209712_at	4.88e-62	1.12e-63	-19.9317	134.229	-1.28337	SLC35D1	solute carrier family 35 member D1
211056_s_at	3.52e-48	1.78e-49	-16.8096	101.637	-1.28476	SRD5A1	steroid 5 alpha-reductase 1
201976_s_at	2.13e-35	2.02e-36	-13.8223	71.7099	-1.28611	MYO10	myosin X
203913_s_at	1.05e-14	2.83e-15	-8.1874	23.4134	-1.28781	HPGD	hydroxyprostaglandin dehydrogenase 15-(NAD)
220975_s_at	8.34e-77	7.67e-79	-23.235	169.037	-1.28888	C1QTNF1	C1q and tumor necrosis factor related protein 1
207069_s_at	1.28e-79	9.83e-82	-23.8684	175.677	-1.29003	SMAD6	SMAD family member 6
206913_at	5.39e-22	9.74e-23	-10.3755	40.4117	-1.29258	BAAT	bile acid-CoA:amino acid N-acyltransferase
210397_at	7.3e-12	2.33e-12	-7.21539	16.8055	-1.29408	DEFB1	defensin beta 1
214279_s_at	2.19e-28	2.93e-29	-12.0793	55.3165	-1.29426	NDRG2	NDRG family member 2
217073_x_at	9.34e-26	1.41e-26	-11.3956	49.184	-1.29538	APOA1	apolipoprotein A1
204608_at	3.36e-42	2.32e-43	-15.4321	87.6138	-1.29607	ASL	argininosuccinate lyase
205440_s_at	7.81e-68	1.28e-69	-21.225	147.869	-1.29631	NPY1R	neuropeptide Y receptor Y1
213306_at	1.17e-41	8.35e-43	-15.3054	86.3408	-1.2965	MPDZ	multiple PDZ domain crumbs cell polarity complex component
210888_s_at	1.13e-32	1.22e-33	-13.1578	65.3434	-1.29717	ITIH1	inter-alpha-trypsin inhibitor heavy chain 1
214906_x_at	5.81e-85	3e-87	-25.0821	188.338	-1.29771	N4BP2L1	NEDD4 binding protein 2 like 1
205364_at	1.03e-31	1.17e-32	-12.9197	63.095	-1.30685	ACOX2	acyl-CoA oxidase 2
208607_s_at	6.64e-11	2.27e-11	-6.863	14.5719	-1.3089	SAA2///SAA1	serum amyloid A2///serum amyloid A1
211440_x_at	8.36e-55	2.81e-56	-18.3138	117.244	-1.30899	CYP3A43	cytochrome P450 family 3 subfamily A member 43
214307_at	1.3e-32	1.41e-33	-13.1425	65.198	-1.309	HGD	homogentisate 1,2-dioxygenase
200708_at	6.63e-57	2.01e-58	-18.7843	122.167	-1.30965	GOT2	glutamic-oxaloacetic transaminase 2
212240_s_at	8.02e-43	5.34e-44	-15.5775	89.078	-1.31008	PIK3R1	phosphoinositide-3-kinase regulatory subunit 1
213661_at	3.13e-83	1.86e-85	-24.6869	184.226	-1.31058	PAMR1	peptidase domain containing associated with muscle regeneration 1
208868_s_at	9.38e-46	5.32e-47	-16.2559	95.9627	-1.32166	GABARAPL1	GABA type A receptor associated protein like 1
213929_at	3.48e-46	1.92e-47	-16.355	96.975	-1.32317	EXPH5	exophilin 5
205478_at	9.47e-20	1.92e-20	-9.73671	35.1737	-1.32397	PPP1R1A	protein phosphatase 1 regulatory inhibitor subunit 1A
210852_s_at	1.04e-35	9.66e-37	-13.8982	72.4445	-1.32536	AASS	aminoadipate-semialdehyde synthase
36829_at	4.81e-87	2.16e-89	-25.5563	193.256	-1.33436	PER1	period circadian clock 1
203758_at	9.03e-40	6.98e-41	-14.8643	81.9348	-1.33626	CTSO	cathepsin O
203435_s_at	1.82e-32	1.98e-33	-13.1065	64.8574	-1.33644	MME	membrane metallo-endopeptidase
208763_s_at	3.49e-37	3.03e-38	-14.2515	75.8884	-1.3366	TSC22D3	TSC22 domain family member 3
204462_s_at	1.41e-53	5.14e-55	-18.0365	114.349	-1.33949	SLC16A2	solute carrier family 16 member 2
201044_x_at	5.83e-32	6.51e-33	-12.9814	63.6763	-1.33991	DUSP1	dual specificity phosphatase 1
203088_at	2.91e-36	2.63e-37	-14.0315	73.7399	-1.34066	FBLN5	fibulin 5
203566_s_at	3.51e-43	2.29e-44	-15.661	89.9205	-1.34322	AGL	amylo-alpha-1, 6-glucosidase, 4-alpha-glucanotransferase
207354_at	2.24e-26	3.27e-27	-11.559	50.6326	-1.34324	CCL16	C-C motif chemokine ligand 16
213626_at	5.24e-70	7.65e-72	-21.7087	152.97	-1.34346	CBR4	carbonyl reductase 4
205075_at	1.7e-44	1.03e-45	-15.9663	93.0134	-1.34699	SERPINF2	serpin family F member 2
207122_x_at	1.1e-53	3.98e-55	-18.061	114.604	-1.351	SULT1A2	sulfotransferase family 1A member 2
205913_at	1.84e-44	1.12e-45	-15.9578	92.9273	-1.35174	PLIN1	perilipin 1
204818_at	2.37e-28	3.18e-29	-12.0703	55.2343	-1.35396	HSD17B2	hydroxysteroid 17-beta dehydrogenase 2
206177_s_at	1.84e-22	3.24e-23	-10.5055	41.5025	-1.35602	ARG1	arginase 1
206010_at	8.04e-27	1.16e-27	-11.6746	51.664	-1.35677	HABP2	hyaluronan binding protein 2
213068_at	3.91e-46	2.17e-47	-16.3433	96.8549	-1.3585	DPT	dermatopontin
208131_s_at	2.58e-44	1.58e-45	-15.924	92.5842	-1.36163	PTGIS	prostaglandin I2 (prostacyclin) synthase
209596_at	6.32e-43	4.19e-44	-15.6015	89.3201	-1.36543	MXRA5	matrix remodeling associated 5
210473_s_at	7.93e-48	4.09e-49	-16.7292	100.81	-1.36991	ADGRA3	adhesion G protein-coupled receptor A3
204755_x_at	3.53e-29	4.53e-30	-12.282	57.1694	-1.37058	HLF	HLF, PAR bZIP transcription factor
206293_at	2.94e-25	4.52e-26	-11.2639	48.0251	-1.37301	SULT2A1	sulfotransferase family 2A member 1
222043_at	2.81e-54	9.78e-56	-18.195	116.003	-1.37654	CLU	clusterin
210558_at	7.03e-20	1.42e-20	-9.77438	35.4767	-1.37984	AKR1C4	aldo-keto reductase family 1, member C4
212099_at	3.2e-53	1.2e-54	-17.9557	113.507	-1.3848	RHOB	ras homolog family member B
210889_s_at	2.57e-50	1.16e-51	-17.2957	106.653	-1.3872	FCGR2B	Fc fragment of IgG receptor IIb
206878_at	1.42e-33	1.47e-34	-13.3787	67.4451	-1.3898	DAO	D-amino acid oxidase
204998_s_at	7.8e-22	1.42e-22	-10.3305	40.0355	-1.39246	ATF5	activating transcription factor 5
214456_x_at	1.08e-15	2.73e-16	-8.50674	25.7197	-1.39255	SAA1	serum amyloid A1
220446_s_at	4.09e-81	2.89e-83	-24.2046	179.194	-1.39407	CHST4	carbohydrate sulfotransferase 4
214836_x_at	1.08e-23	1.8e-24	-10.8427	44.3699	-1.39743	IGKV1-5///IGKC	immunoglobulin kappa variable 1-5///immunoglobulin kappa constant
219059_s_at	1.01e-60	2.52e-62	-19.637	131.125	-1.40397	LYVE1	lymphatic vessel endothelial hyaluronan receptor 1
215176_x_at	4.48e-18	9.94e-19	-9.2424	31.2698	-1.40763	HLA-C	major histocompatibility complex, class I, C
205769_at	5.78e-31	6.76e-32	-12.7334	61.3497	-1.40958	SLC27A2	solute carrier family 27 member 2
207537_at	2.14e-41	1.53e-42	-15.245	85.7352	-1.40965	PFKFB1	6-phosphofructo-2-kinase/fructose-2,6-biphosphatase 1
206058_at	2.08e-45	1.2e-46	-16.176	95.1478	-1.40996	SLC6A12	solute carrier family 6 member 12
205960_at	5.13e-27	7.32e-28	-11.7255	52.1191	-1.41034	PDK4	pyruvate dehydrogenase kinase 4
209305_s_at	4.45e-41	3.23e-42	-15.171	84.9933	-1.4132	GADD45B	growth arrest and DNA damage inducible beta
203854_at	7.88e-50	3.68e-51	-17.1848	105.506	-1.41647	CFI	complement factor I
202003_s_at	3.55e-50	1.63e-51	-17.263	106.314	-1.42219	ACAA2	acetyl-CoA acyltransferase 2
214440_at	3.06e-62	6.94e-64	-19.9768	134.704	-1.42226	NAT1	N-acetyltransferase 1
219666_at	1.8e-43	1.16e-44	-15.7281	90.599	-1.42292	MS4A6A	membrane spanning 4-domains A6A
205633_s_at	6.88e-49	3.35e-50	-16.9715	103.304	-1.42319	ALAS1	5'-aminolevulinate synthase 1
213245_at	5.57e-33	5.9e-34	-13.2337	66.0639	-1.42452	ADCY1	adenylate cyclase 1
215299_x_at	2.41e-51	1.02e-52	-17.5292	109.072	-1.42495	SULT1A1	sulfotransferase family 1A member 1
214889_at	9.7e-57	2.97e-58	-18.7474	121.781	-1.42546	FAM149A	family with sequence similarity 149 member A
219147_s_at	1.01e-60	2.51e-62	-19.6371	131.126	-1.4271	NMRK1	nicotinamide riboside kinase 1
216223_at	2.17e-41	1.56e-42	-15.2436	85.7206	-1.43295	CPN2	carboxypeptidase N subunit 2
219281_at	2.38e-53	8.79e-55	-17.9851	113.814	-1.43344	MSRA	methionine sulfoxide reductase A
218322_s_at	7.34e-35	7.15e-36	-13.6923	70.4537	-1.43602	ACSL5	acyl-CoA synthetase long-chain family member 5
202972_s_at	1.96e-71	2.59e-73	-22.0287	156.344	-1.43897	FAM13A	family with sequence similarity 13 member A
216308_x_at	1.39e-54	4.75e-56	-18.264	116.723	-1.44135	GRHPR	glyoxylate and hydroxypyruvate reductase
209645_s_at	5.17e-52	2.09e-53	-17.6816	110.655	-1.44513	ALDH1B1	aldehyde dehydrogenase 1 family member B1
207298_at	3.03e-33	3.17e-34	-13.2985	66.6801	-1.44651	SLC17A3	solute carrier family 17 member 3
206380_s_at	1.28e-95	3e-98	-27.5361	213.588	-1.44829	CFP	complement factor properdin
210798_x_at	2.88e-34	2.9e-35	-13.5475	69.0609	-1.45621	MASP2	mannan binding lectin serine peptidase 2
206350_at	6.69e-22	1.22e-22	-10.3492	40.1916	-1.45898	APCS	amyloid P component, serum
210106_at	4.58e-95	1.17e-97	-27.4025	212.228	-1.45956	RDH5	retinol dehydrogenase 5
207621_s_at	1.57e-48	7.8e-50	-16.8897	102.461	-1.45956	PEMT	phosphatidylethanolamine N-methyltransferase
206952_at	2.75e-25	4.23e-26	-11.2714	48.091	-1.46304	G6PC	glucose-6-phosphatase catalytic subunit
218921_at	3.13e-66	5.54e-68	-20.8688	144.11	-1.46407	SIGIRR	single Ig and TIR domain containing
210751_s_at	3.16e-48	1.6e-49	-16.8203	101.747	-1.46542	RGN	regucalcin
209894_at	1.85e-23	3.11e-24	-10.7792	43.826	-1.46557	LEPR	leptin receptor
205627_at	1.49e-47	7.74e-49	-16.6674	100.175	-1.46627	CDA	cytidine deaminase
205355_at	1.54e-48	7.64e-50	-16.8918	102.483	-1.46792	ACADSB	acyl-CoA dehydrogenase, short/branched chain
204844_at	7.31e-43	4.86e-44	-15.5868	89.1722	-1.47094	ENPEP	glutamyl aminopeptidase
201531_at	6.14e-68	9.95e-70	-21.2486	148.118	-1.47145	ZFP36	ZFP36 ring finger protein
206606_at	1.31e-35	1.23e-36	-13.8736	72.2062	-1.4742	LIPC	lipase C, hepatic type
206697_s_at	4.4e-30	5.37e-31	-12.512	59.29	-1.47556	HP	haptoglobin
206101_at	2.97e-42	2.05e-43	-15.4446	87.7394	-1.47714	ECM2	extracellular matrix protein 2
203790_s_at	2.21e-42	1.51e-43	-15.4747	88.0416	-1.47862	RIDA	reactive intermediate imine deaminase A homolog
214419_s_at	5.5e-86	2.69e-88	-25.3137	190.741	-1.48059	CYP2C9	cytochrome P450 family 2 subfamily C member 9
206210_s_at	1.62e-59	4.25e-61	-19.3692	128.308	-1.48189	CETP	cholesteryl ester transfer protein
221834_at	1.56e-58	4.31e-60	-19.1493	125.998	-1.48649	LONP2	lon peptidase 2, peroxisomal
203408_s_at	2.03e-46	1.11e-47	-16.4088	97.5254	-1.48943	SATB1	SATB homeobox 1
206643_at	1.05e-19	2.14e-20	-9.72341	35.0669	-1.49079	HAL	histidine ammonia-lyase
221139_s_at	1e-66	1.73e-68	-20.9787	145.27	-1.49098	CSAD	cysteine sulfinic acid decarboxylase
203423_at	8.88e-29	1.17e-29	-12.1796	56.2312	-1.49213	RBP1	retinol binding protein 1
201425_at	9.1e-68	1.5e-69	-21.2101	147.711	-1.49773	ALDH2	aldehyde dehydrogenase 2 family (mitochondrial)
209735_at	1.05e-34	1.03e-35	-13.6541	70.086	-1.504	ABCG2	ATP binding cassette subfamily G member 2 (Junior blood group)
206065_s_at	5.44e-28	7.41e-29	-11.9778	54.3936	-1.50601	DPYS	dihydropyrimidinase
215103_at	7.68e-38	6.5e-39	-14.4078	77.4217	-1.50675	CYP2C18	cytochrome P450 family 2 subfamily C member 18
211715_s_at	2.39e-38	1.99e-39	-14.5276	78.6012	-1.51118	BDH1	3-hydroxybutyrate dehydrogenase, type 1
216696_s_at	3.1e-46	1.71e-47	-16.3665	97.0919	-1.51356	PRODH2	proline dehydrogenase 2
218653_at	5.67e-39	4.56e-40	-14.676	80.0669	-1.51883	SLC25A15	solute carrier family 25 member 15
219087_at	9.74e-32	1.1e-32	-12.926	63.1543	-1.51927	ASPN	asporin
202847_at	1.33e-48	6.59e-50	-16.9061	102.63	-1.52153	PCK2	phosphoenolpyruvate carboxykinase 2, mitochondrial
221605_s_at	2.48e-35	2.37e-36	-13.8062	71.5536	-1.52298	PIPOX	pipecolic acid and sarcosine oxidase
214274_s_at	5.42e-72	6.93e-74	-22.1536	157.66	-1.52362	ACAA1	acetyl-CoA acyltransferase 1
209656_s_at	2.86e-39	2.27e-40	-14.7459	80.7594	-1.52831	TMEM47	transmembrane protein 47
210366_at	6.57e-34	6.7e-35	-13.4605	68.227	-1.53317	SLCO1B1	solute carrier organic anion transporter family member 1B1
218983_at	1.41e-66	2.47e-68	-20.9453	144.917	-1.53916	C1RL	complement C1r subcomponent like
209977_at	2.04e-33	2.13e-34	-13.34	67.0758	-1.5407	PLG	plasminogen
219343_at	2.62e-65	4.94e-67	-20.6622	141.93	-1.54096	CDC37L1	cell division cycle 37 like 1
208470_s_at	2e-28	2.67e-29	-12.0892	55.406	-1.54262	HPR///HP	haptoglobin-related protein///haptoglobin
205222_at	7.12e-44	4.51e-45	-15.8211	91.5405	-1.54575	EHHADH	enoyl-CoA, hydratase/3-hydroxyacyl CoA dehydrogenase
205657_at	7.06e-67	1.21e-68	-21.0124	145.626	-1.54789	HAAO	3-hydroxyanthranilate 3,4-dioxygenase
39763_at	3.08e-45	1.8e-46	-16.137	94.7505	-1.54969	HPX	hemopexin
203725_at	3.37e-60	8.6e-62	-19.5206	129.901	-1.55162	GADD45A	growth arrest and DNA damage inducible alpha
204438_at	5.64e-36	5.18e-37	-13.9621	73.0648	-1.55244	MRC1	mannose receptor, C type 1
217504_at	5.76e-41	4.19e-42	-15.1452	84.7353	-1.55259	ABCA6	ATP binding cassette subfamily A member 6
205749_at	3.26e-27	4.62e-28	-11.7763	52.5754	-1.55499	CYP1A1	cytochrome P450 family 1 subfamily A member 1
203924_at	3.91e-20	7.77e-21	-9.84811	36.0719	-1.55846	GSTA1	glutathione S-transferase alpha 1
209447_at	7.37e-83	4.5e-85	-24.6021	183.342	-1.56198	SYNE1	spectrin repeat containing nuclear envelope protein 1
215379_x_at	2.76e-24	4.45e-25	-11.0033	45.7548	-1.56544	IGLJ3///IGLV2-14///IGLV3-25///IGL	immunoglobulin lambda joining 3///immunoglobulin lambda variable 2-14///immunoglobulin lambda variable 3-25///immunoglobulin lambda locus
201261_x_at	2.84e-54	9.91e-56	-18.1938	115.989	-1.5669	BGN	biglycan
218688_at	5.39e-44	3.38e-45	-15.8495	91.8283	-1.56726	TKFC	triokinase and FMN cyclase
202309_at	1.36e-64	2.65e-66	-20.5032	140.253	-1.57321	MTHFD1	methylenetetrahydrofolate dehydrogenase, cyclohydrolase and formyltetrahydrofolate synthetase 1
211577_s_at	4.04e-52	1.61e-53	-17.7066	110.914	-1.57542	IGF1	insulin like growth factor 1
210565_at	2.9e-79	2.34e-81	-23.7857	174.812	-1.57625	GCGR	glucagon receptor
220507_s_at	2.63e-26	3.87e-27	-11.5403	50.4663	-1.57768	UPB1	beta-ureidopropionase 1
213293_s_at	6.28e-46	3.53e-47	-16.2957	96.3693	-1.5779	TRIM22	tripartite motif containing 22
215253_s_at	1.58e-53	5.76e-55	-18.0255	114.235	-1.57869	RCAN1	regulator of calcineurin 1
219934_s_at	1.06e-38	8.62e-40	-14.6118	79.4327	-1.57978	SULT1E1	sulfotransferase family 1E member 1
212816_s_at	1.96e-43	1.27e-44	-15.7192	90.5093	-1.58238	CBS	cystathionine-beta-synthase
210301_at	2.18e-50	9.83e-52	-17.3118	106.819	-1.58431	XDH	xanthine dehydrogenase
213920_at	2.58e-30	3.12e-31	-12.5703	59.8307	-1.5847	CUX2	cut like homeobox 2
201963_at	2.17e-46	1.19e-47	-16.402	97.4557	-1.58643	ACSL1	acyl-CoA synthetase long-chain family member 1
214180_at	2.37e-86	1.1e-88	-25.3999	191.636	-1.58651	MAN1C1	mannosidase alpha class 1C member 1
205675_at	6.55e-37	5.76e-38	-14.1862	75.2495	-1.5921	MTTP	microsomal triglyceride transfer protein
218804_at	2.06e-29	2.62e-30	-12.3415	57.7162	-1.60512	ANO1	anoctamin 1
211458_s_at	8.17e-66	1.49e-67	-20.7753	143.124	-1.60656	GABARAPL3///GABARAPL1	GABA type A receptor associated protein like 3 pseudogene///GABA type A receptor associated protein like 1
203547_at	2.59e-78	2.25e-80	-23.5702	172.554	-1.6115	CD4	CD4 molecule
209980_s_at	1.53e-37	1.31e-38	-14.3367	76.7229	-1.6148	SHMT1	serine hydroxymethyltransferase 1
202465_at	6.48e-44	4.09e-45	-15.8307	91.6381	-1.62711	PCOLCE	procollagen C-endopeptidase enhancer
211357_s_at	6.58e-33	6.99e-34	-13.2159	65.8947	-1.6282	ALDOB	aldolase, fructose-bisphosphate B
205042_at	2.56e-61	6.14e-63	-19.7705	132.531	-1.63006	GNE	glucosamine (UDP-N-acetyl)-2-epimerase/N-acetylmannosamine kinase
207498_s_at	3e-25	4.63e-26	-11.2613	48.0022	-1.63677	CYP2D6	cytochrome P450 family 2 subfamily D member 6
216687_x_at	2.97e-28	4.01e-29	-12.0451	55.0046	-1.63698	UGT2B15	UDP glucuronosyltransferase family 2 member B15
206226_at	4.24e-26	6.29e-27	-11.4859	49.9831	-1.6393	HRG	histidine rich glycoprotein
205073_at	3.19e-53	1.19e-54	-17.9563	113.513	-1.64153	CYP2J2	cytochrome P450 family 2 subfamily J member 2
221662_s_at	4.87e-37	4.26e-38	-14.217	75.5506	-1.64284	SLC22A7	solute carrier family 22 member 7
206514_s_at	3.08e-48	1.56e-49	-16.8227	101.771	-1.6498	CYP4F2///CYP4F3	cytochrome P450 family 4 subfamily F member 2///cytochrome P450 family 4 subfamily F member 3
204224_s_at	1.42e-66	2.48e-68	-20.9446	144.91	-1.64986	GCH1	GTP cyclohydrolase 1
218552_at	2.58e-73	3.07e-75	-22.4487	160.769	-1.65124	ECHDC2	enoyl-CoA hydratase domain containing 2
201744_s_at	2.43e-18	5.3e-19	-9.32227	31.8913	-1.65683	LUM	lumican
207200_at	3.1e-27	4.38e-28	-11.7822	52.6282	-1.65731	OTC	ornithine carbamoyltransferase
37201_at	7.36e-61	1.83e-62	-19.6673	131.444	-1.66417	ITIH4	inter-alpha-trypsin inhibitor heavy chain family member 4
209960_at	1.13e-72	1.38e-74	-22.3063	159.269	-1.66956	HGF	hepatocyte growth factor
211682_x_at	5.81e-42	4.07e-43	-15.3768	87.0571	-1.67708	UGT2B28	UDP glucuronosyltransferase family 2 member B28
207735_at	6.34e-68	1.03e-69	-21.2452	148.082	-1.68125	RNF125	ring finger protein 125
221928_at	2.91e-67	4.85e-69	-21.099	146.539	-1.68182	ACACB	acetyl-CoA carboxylase beta
209660_at	4.26e-33	4.5e-34	-13.2621	66.3333	-1.68531	TTR	transthyretin
209460_at	5.64e-52	2.29e-53	-17.6728	110.564	-1.69273	ABAT	4-aminobutyrate aminotransferase
213695_at	6.48e-43	4.3e-44	-15.5989	89.2939	-1.69339	PON3	paraoxonase 3
218162_at	8.91e-73	1.09e-74	-22.3288	159.506	-1.69866	OLFML3	olfactomedin like 3
205530_at	3.36e-67	5.63e-69	-21.0849	146.39	-1.70027	ETFDH	electron transfer flavoprotein dehydrogenase
205141_at	1.28e-42	8.64e-44	-15.53	88.5989	-1.70171	RNASE4///ANG	ribonuclease A family member 4///angiogenin
215785_s_at	7.73e-55	2.6e-56	-18.3214	117.323	-1.70646	CYFIP2	cytoplasmic FMR1 interacting protein 2
205911_at	1.01e-116	4.99e-120	-32.5806	263.556	-1.70952	PTH1R	parathyroid hormone 1 receptor
213279_at	4.16e-57	1.25e-58	-18.8298	122.644	-1.71548	DHRS1	dehydrogenase/reductase 1
209978_s_at	4.83e-34	4.9e-35	-13.493	68.5381	-1.71675	PLG///LPA	plasminogen///lipoprotein(a)
210942_s_at	5.8e-72	7.45e-74	-22.1467	157.588	-1.71805	ST3GAL6	ST3 beta-galactoside alpha-2,3-sialyltransferase 6
213905_x_at	5.54e-53	2.1e-54	-17.9016	112.944	-1.71941	TSHZ1///BGN	teashirt zinc finger homeobox 1///biglycan
220786_s_at	1.67e-33	1.73e-34	-13.3617	67.2822	-1.72197	SLC38A4	solute carrier family 38 member 4
203571_s_at	2e-42	1.36e-43	-15.4853	88.1488	-1.72347	ADIRF	adipogenesis regulatory factor
207097_s_at	9.01e-36	8.34e-37	-13.9132	72.5902	-1.73714	SLC17A2	solute carrier family 17 member 2
207819_s_at	6.69e-31	7.86e-32	-12.7174	61.2	-1.74882	ABCB4	ATP binding cassette subfamily B member 4
207392_x_at	9.21e-28	1.27e-28	-11.9188	53.8595	-1.74972	UGT2B17///UGT2B15	UDP glucuronosyltransferase family 2 member B17///UDP glucuronosyltransferase family 2 member B15
205208_at	2.55e-30	3.07e-31	-12.5717	59.8438	-1.7567	ALDH1L1	aldehyde dehydrogenase 1 family member L1
205844_at	1.82e-24	2.91e-25	-11.052	46.1765	-1.75753	VNN1	vanin 1
209301_at	1.99e-37	1.71e-38	-14.3095	76.4565	-1.75755	CA2	carbonic anhydrase 2
203500_at	3.09e-78	2.7e-80	-23.5529	172.373	-1.76095	GCDH	glutaryl-CoA dehydrogenase
214837_at	1.72e-40	1.29e-41	-15.0333	83.6177	-1.76155	ALB	albumin
206030_at	3.61e-73	4.33e-75	-22.416	160.425	-1.76282	ASPA	aspartoacylase
219014_at	1.81e-62	4.04e-64	-20.028	135.244	-1.77027	PLAC8	placenta specific 8
205789_at	1.27e-82	8.13e-85	-24.5456	182.753	-1.77335	CD1D	CD1d molecule
219410_at	1.05e-31	1.18e-32	-12.9183	63.082	-1.77643	TMEM45A	transmembrane protein 45A
204541_at	1.9e-53	6.99e-55	-18.0071	114.043	-1.77828	SEC14L2	SEC14 like lipid binding 2
210072_at	1.53e-33	1.59e-34	-13.3707	67.3688	-1.78668	CCL19	C-C motif chemokine ligand 19
214069_at	8e-34	8.18e-35	-13.4397	68.0283	-1.79245	ACSM2B///ACSM2A	acyl-CoA synthetase medium-chain family member 2B///acyl-CoA synthetase medium-chain family member 2A
201599_at	2.04e-28	2.72e-29	-12.0872	55.388	-1.79334	OAT	ornithine aminotransferase
207330_at	1.5e-37	1.28e-38	-14.3388	76.7441	-1.80581	PZP	PZP, alpha-2-macroglobulin like
210327_s_at	3.1e-31	3.59e-32	-12.8008	61.9794	-1.81014	AGXT	alanine-glyoxylate aminotransferase
218976_at	2.01e-41	1.44e-42	-15.2512	85.7972	-1.81114	DNAJC12	DnaJ heat shock protein family (Hsp40) member C12
209309_at	2.12e-48	1.06e-49	-16.8597	102.152	-1.81169	AZGP1	alpha-2-glycoprotein 1, zinc-binding
205773_at	8.85e-79	7.43e-81	-23.6757	173.66	-1.8137	CPEB3	cytoplasmic polyadenylation element binding protein 3
206867_at	3.79e-75	3.87e-77	-22.8631	165.129	-1.81564	GCKR	glucokinase (hexokinase 4) regulator
205700_at	1.96e-27	2.75e-28	-11.8337	53.092	-1.817	HSD17B6	hydroxysteroid 17-beta dehydrogenase 6
210452_x_at	3.56e-50	1.64e-51	-17.2626	106.31	-1.82043	CYP4F2	cytochrome P450 family 4 subfamily F member 2
212067_s_at	1.2e-68	1.89e-70	-21.4056	149.773	-1.82381	C1R	complement C1r subcomponent
207007_at	1.08e-40	7.96e-42	-15.0811	84.0952	-1.82516	NR1I3	nuclear receptor subfamily 1 group I member 3
219313_at	4.51e-74	4.95e-76	-22.6215	162.588	-1.82602	GRAMD1C	GRAM domain containing 1C
218510_x_at	5.23e-67	8.83e-69	-21.0423	145.941	-1.83828	FAM134B	family with sequence similarity 134 member B
203509_at	2.12e-74	2.29e-76	-22.6945	163.356	-1.83832	SORL1	sortilin related receptor 1
217133_x_at	6.77e-69	1.05e-70	-21.4609	150.357	-1.83867	CYP2B6	cytochrome P450 family 2 subfamily B member 6
206496_at	1.37e-28	1.82e-29	-12.1314	55.7909	-1.84079	FMO3	flavin containing monooxygenase 3
220070_at	3.45e-99	5.88e-102	-28.3753	222.096	-1.84507	KDM8	lysine demethylase 8
205813_s_at	9.78e-68	1.61e-69	-21.2031	147.637	-1.85183	MAT1A	methionine adenosyltransferase 1A
206979_at	4.76e-46	2.66e-47	-16.3236	96.6537	-1.86336	C8B	complement component 8, beta polypeptide
220224_at	1.31e-41	9.36e-43	-15.294	86.2265	-1.86896	HAO1	hydroxyacid oxidase 1
205392_s_at	3.29e-75	3.32e-77	-22.8775	165.281	-1.86976	CCL15///CCL14	C-C motif chemokine ligand 15///C-C motif chemokine ligand 14
205082_s_at	1.17e-31	1.33e-32	-12.9061	62.9675	-1.8735	AOX1	aldehyde oxidase 1
217973_at	3.95e-53	1.49e-54	-17.9349	113.29	-1.87363	DCXR	dicarbonyl and L-xylulose reductase
209374_s_at	6.15e-38	5.19e-39	-14.4305	77.6447	-1.87531	IGHM	immunoglobulin heavy constant mu
201743_at	1.2e-56	3.71e-58	-18.7263	121.559	-1.87952	CD14	CD14 molecule
221188_s_at	1.55e-73	1.8e-75	-22.4993	161.302	-1.91348	CIDEB	cell death-inducing DFFA-like effector b
220114_s_at	2.77e-138	4.97e-142	-38.0213	313.993	-1.91743	STAB2	stabilin 2
215121_x_at	1.86e-25	2.85e-26	-11.3162	48.4845	-1.92679	IGLV2-14///IGLV3-25///IGLV4-3///IGL	immunoglobulin lambda variable 2-14///immunoglobulin lambda variable 3-25///immunoglobulin lambda variable 4-3///immunoglobulin lambda locus
201289_at	1.49e-50	6.66e-52	-17.3493	107.207	-1.92771	CYR61	cysteine rich angiogenic inducer 61
209368_at	1.71e-58	4.76e-60	-19.14	125.9	-1.93654	EPHX2	epoxide hydrolase 2
217232_x_at	2.17e-44	1.32e-45	-15.9413	92.76	-1.94019	HBB	hemoglobin subunit beta
207076_s_at	3.01e-81	2.09e-83	-24.2352	179.514	-1.94068	ASS1	argininosuccinate synthase 1
214261_s_at	1.78e-58	4.95e-60	-19.1362	125.86	-1.94079	ADH6	alcohol dehydrogenase 6 (class V)
211303_x_at	5.54e-70	8.11e-72	-21.7032	152.913	-1.94142	FOLH1B	folate hydrolase 1B
214719_at	6.45e-52	2.64e-53	-17.6594	110.424	-1.94339	SLC46A3	solute carrier family 46 member 3
218424_s_at	2.04e-79	1.63e-81	-23.8203	175.174	-1.95409	STEAP3	STEAP3 metalloreductase
211489_at	9.04e-92	3.08e-94	-26.6351	204.378	-1.95951	ADRA1A	adrenoceptor alpha 1A
204920_at	1.49e-27	2.06e-28	-11.8653	53.3764	-1.95953	CPS1	carbamoyl-phosphate synthase 1
210095_s_at	1.82e-68	2.91e-70	-21.3649	149.344	-1.97135	IGFBP3	insulin like growth factor binding protein 3
219873_at	4.62e-52	1.85e-53	-17.6933	110.776	-1.97932	COLEC11	collectin subfamily member 11
205942_s_at	1.92e-63	4.03e-65	-20.2459	137.54	-1.98489	ACSM3	acyl-CoA synthetase medium-chain family member 3
208471_at	2.46e-31	2.83e-32	-12.8261	62.2167	-1.98986	HPR	haptoglobin-related protein
205819_at	2.16e-76	2.04e-78	-23.1421	168.062	-1.99871	MARCO	macrophage receptor with collagenous structure
207995_s_at	4.18e-92	1.39e-94	-26.7125	205.173	-2.00427	CLEC4M	C-type lectin domain family 4 member M
213664_at	3.14e-33	3.3e-34	-13.2945	66.6421	-2.00457	SLC1A1	solute carrier family 1 member 1
218285_s_at	1.44e-79	1.12e-81	-23.8557	175.545	-2.00478	BDH2	3-hydroxybutyrate dehydrogenase, type 2
202145_at	1.41e-65	2.61e-67	-20.7225	142.567	-2.0103	LY6E	lymphocyte antigen 6 complex, locus E
217014_s_at	7.14e-54	2.56e-55	-18.1032	115.045	-2.01308	AZGP1P1///AZGP1	alpha-2-glycoprotein 1, zinc-binding pseudogene 1///alpha-2-glycoprotein 1, zinc-binding
205860_x_at	4.38e-61	1.07e-62	-19.7178	131.976	-2.01398	FOLH1	folate hydrolase (prostate-specific membrane antigen) 1
219543_at	1.95e-62	4.38e-64	-20.0205	135.164	-2.01937	PBLD	phenazine biosynthesis like protein domain containing
213874_at	2.35e-50	1.06e-51	-17.3044	106.743	-2.02043	SERPINA4	serpin family A member 4
215712_s_at	2.14e-90	7.89e-93	-26.3206	201.146	-2.04353	IGFALS	insulin like growth factor binding protein acid labile subunit
210521_s_at	1.04e-38	8.5e-40	-14.6132	79.4464	-2.04644	FETUB	fetuin B
218544_s_at	4.96e-83	2.96e-85	-24.6421	183.759	-2.06187	RCL1	RNA terminal phosphate cyclase like 1
214415_at	6.77e-57	2.06e-58	-18.7822	122.146	-2.06338	PLGLA	plasminogen-like A (pseudogene)
209138_x_at	1.72e-24	2.74e-25	-11.059	46.2374	-2.0658	IGL	immunoglobulin lambda locus
208034_s_at	1.59e-69	2.38e-71	-21.6015	151.839	-2.06769	PROZ	protein Z, vitamin K dependent plasma glycoprotein
210272_at	2.67e-41	1.93e-42	-15.2224	85.5088	-2.06807	CYP2B7P	cytochrome P450 family 2 subfamily B member 7, pseudogene
206738_at	1.49e-40	1.11e-41	-15.048	83.7649	-2.07602	APOC4	apolipoprotein C4
206424_at	2.85e-59	7.65e-61	-19.3133	127.721	-2.07653	CYP26A1	cytochrome P450 family 26 subfamily A member 1
217414_x_at	3.5e-54	1.23e-55	-18.1734	115.777	-2.07802	HBA2///HBA1	hemoglobin subunit alpha 2///hemoglobin subunit alpha 1
212724_at	4.61e-72	5.88e-74	-22.1691	157.824	-2.10205	RND3	Rho family GTPase 3
214414_x_at	9.06e-56	2.91e-57	-18.5301	119.505	-2.10291	HBA2	hemoglobin subunit alpha 2
205871_at	5.41e-51	2.34e-52	-17.4498	108.249	-2.10612	PLGLB1///PLGLB2	plasminogen-like B1///plasminogen-like B2
212592_at	5.27e-45	3.11e-46	-16.0834	94.2047	-2.10829	JCHAIN	joining chain of multimeric IgA and IgM
207256_at	6.98e-43	4.64e-44	-15.5914	89.2183	-2.12498	MBL2	mannose binding lectin 2
219277_s_at	2.15e-65	4.02e-67	-20.6817	142.136	-2.13216	OGDHL	oxoglutarate dehydrogenase-like
211745_x_at	3.82e-53	1.43e-54	-17.9383	113.326	-2.159	HBA1	hemoglobin subunit alpha 1
204483_at	1.42e-54	4.84e-56	-18.2622	116.704	-2.16174	ENO3	enolase 3
220061_at	2.53e-57	7.51e-59	-18.878	123.15	-2.16452	ACSM5	acyl-CoA synthetase medium-chain family member 5
205568_at	1.43e-37	1.22e-38	-14.3439	76.7944	-2.16809	AQP9	aquaporin 9
221651_x_at	1.16e-27	1.61e-28	-11.8926	53.6235	-2.17445	IGKV2-24///IGKV1-5///IGKC	immunoglobulin kappa variable 2-24///immunoglobulin kappa variable 1-5///immunoglobulin kappa constant
207820_at	1.06e-47	5.48e-49	-16.7009	100.52	-2.17803	ADH1A	alcohol dehydrogenase 1A (class I), alpha polypeptide
210233_at	7.14e-64	1.46e-65	-20.3419	138.552	-2.19729	IL1RAP	interleukin 1 receptor accessory protein
205442_at	4.2e-70	6.06e-72	-21.7307	153.203	-2.21568	MFAP3L	microfibrillar associated protein 3 like
206469_x_at	5.6e-62	1.29e-63	-19.9182	134.087	-2.21803	AKR7A3	aldo-keto reductase family 7 member A3
206085_s_at	3.15e-49	1.51e-50	-17.0483	104.096	-2.23118	CTH	cystathionine gamma-lyase
220604_x_at	3.06e-61	7.39e-63	-19.753	132.347	-2.23343	FTCD	formimidoyltransferase cyclodeaminase
211138_s_at	5.78e-65	1.11e-66	-20.5853	141.119	-2.24716	KMO	kynurenine 3-monooxygenase (kynurenine 3-hydroxylase)
206610_s_at	4.98e-87	2.26e-89	-25.5521	193.213	-2.24821	F11	coagulation factor XI
205943_at	1.05e-45	5.94e-47	-16.245	95.8514	-2.25113	TDO2	tryptophan 2,3-dioxygenase
220496_at	3.44e-117	1.55e-120	-32.7021	264.723	-2.25173	CLEC1B	C-type lectin domain family 1 member B
218541_s_at	2.13e-69	3.21e-71	-21.5732	151.542	-2.2544	C8orf4	chromosome 8 open reading frame 4
203908_at	2.96e-60	7.54e-62	-19.5331	130.032	-2.25617	SLC4A4	solute carrier family 4 member 4
220148_at	1.12e-55	3.61e-57	-18.5095	119.289	-2.2718	ALDH8A1	aldehyde dehydrogenase 8 family member A1
205984_at	8.06e-83	5.07e-85	-24.5908	183.224	-2.27403	CRHBP	corticotropin releasing hormone binding protein
214677_x_at	2.4e-24	3.85e-25	-11.02	45.8989	-2.27908	IGLJ3///IGLV2-14///IGLV3-25///IGLV4-3///IGL	immunoglobulin lambda joining 3///immunoglobulin lambda variable 2-14///immunoglobulin lambda variable 3-25///immunoglobulin lambda variable 4-3///immunoglobulin lambda locus
216058_s_at	2.51e-69	3.81e-71	-21.5571	151.371	-2.2899	CYP2C19	cytochrome P450 family 2 subfamily C member 19
220186_s_at	1.9e-92	6.15e-95	-26.7918	205.986	-2.29094	CDHR2	cadherin related family member 2
221848_at	2.88e-92	9.45e-95	-26.75	205.557	-2.29805	ZGPAT	zinc finger CCCH-type and G-patch domain containing
207096_at	8.51e-47	4.55e-48	-16.4954	98.4117	-2.31111	SAA4	serum amyloid A4, constitutive
205384_at	2.02e-55	6.62e-57	-18.4518	118.686	-2.31966	FXYD1	FXYD domain containing ion transport regulator 1
207409_at	1.03e-38	8.33e-40	-14.6152	79.4659	-2.3775	LECT2	leukocyte cell derived chemotaxin 2
209365_s_at	4.91e-159	2.21e-163	-43.7249	362.88	-2.37787	ECM1	extracellular matrix protein 1
206916_x_at	6.91e-71	9.47e-73	-21.9062	155.054	-2.4079	TAT	tyrosine aminotransferase
206680_at	3.83e-94	1.07e-96	-27.1868	210.027	-2.4128	CD5L	CD5 molecule like
203666_at	2.13e-93	6.39e-96	-27.0121	208.242	-2.42088	CXCL12	C-X-C motif chemokine ligand 12
207202_s_at	1.02e-64	1.99e-66	-20.5306	140.542	-2.42109	NR1I2	nuclear receptor subfamily 1 group I member 2
206119_at	1.44e-45	8.23e-47	-16.2132	95.5269	-2.42821	BHMT	betaine--homocysteine S-methyltransferase
209531_at	3.82e-96	8.75e-99	-27.6566	214.814	-2.44125	GSTZ1	glutathione S-transferase zeta 1
210168_at	4.31e-57	1.29e-58	-18.8263	122.608	-2.44595	C6	complement component 6
202237_at	8.26e-42	5.82e-43	-15.3411	86.6992	-2.44864	NNMT	nicotinamide N-methyltransferase
209696_at	5.12e-74	5.63e-76	-22.6092	162.458	-2.45835	FBP1	fructose-bisphosphatase 1
211430_s_at	5.38e-24	8.79e-25	-10.9253	45.0804	-2.47401	IGHV4-31///IGHM///IGHG3///IGHG2///IGHG1///IGH///IFI6///F7	immunoglobulin heavy variable 4-31///immunoglobulin heavy constant mu///immunoglobulin heavy constant gamma 3 (G3m marker)///immunoglobulin heavy constant gamma 2 (G2m marker)///immunoglobulin heavy constant gamma 1 (G1m marker)///immunoglobulin heavy locus///interferon alpha inducible protein 6///coagulation factor VII
205363_at	1.36e-59	3.56e-61	-19.386	128.485	-2.47604	BBOX1	gamma-butyrobetaine hydroxylase 1
202768_at	2.86e-62	6.49e-64	-19.9832	134.771	-2.47965	FOSB	FosB proto-oncogene, AP-1 transcription factor subunit
210143_at	4.72e-75	4.88e-77	-22.8411	164.898	-2.4863	ANXA10	annexin A10
206541_at	5.65e-79	4.67e-81	-23.72	174.123	-2.48862	KLKB1	kallikrein B1
212185_x_at	2.03e-79	1.61e-81	-23.8213	175.185	-2.49013	MT2A	metallothionein 2A
207874_s_at	3.33e-43	2.17e-44	-15.6662	89.973	-2.4921	CFHR4	complement factor H related 4
211231_x_at	9.65e-85	5.24e-87	-25.0286	187.781	-2.52386	CYP4A11	cytochrome P450 family 4 subfamily A member 11
221008_s_at	2.01e-43	1.3e-44	-15.7169	90.4855	-2.52554	ETNPPL	ethanolamine-phosphate phospho-lyase
214478_at	6.38e-47	3.4e-48	-16.5237	98.7017	-2.53815	SPP2	secreted phosphoprotein 2
206305_s_at	8.44e-70	1.25e-71	-21.6622	152.48	-2.53854	C8A	complement component 8 alpha subunit
209612_s_at	2.42e-48	1.22e-49	-16.8465	102.017	-2.55579	ADH1B	alcohol dehydrogenase 1B (class I), beta polypeptide
204955_at	2.99e-94	8.05e-97	-27.2143	210.308	-2.56018	SRPX	sushi repeat containing protein, X-linked
209975_at	9.29e-35	9.09e-36	-13.6674	70.214	-2.57096	CYP2E1	cytochrome P450 family 2 subfamily E member 1
206938_at	5.09e-102	7.09e-105	-29.0412	228.795	-2.59767	SRD5A2	steroid 5 alpha-reductase 2
211456_x_at	8.09e-80	6.18e-82	-23.9126	176.14	-2.60842	MT1HL1	metallothionein 1H-like 1
209335_at	4.73e-91	1.66e-93	-26.4718	202.702	-2.61457	DCN	decorin
219733_s_at	4.44e-66	7.91e-68	-20.8351	143.755	-2.61689	SLC27A5	solute carrier family 27 member 5
203131_at	2.6e-58	7.36e-60	-19.0987	125.466	-2.63865	PDGFRA	platelet derived growth factor receptor alpha
207804_s_at	3.28e-117	1.33e-120	-32.718	264.876	-2.65966	FCN2	ficolin 2
207218_at	2.21e-49	1.06e-50	-17.0828	104.453	-2.66169	F9	coagulation factor IX
205498_at	4.86e-65	9.32e-67	-20.6021	141.297	-2.7091	GHR	growth hormone receptor
209774_x_at	2.1e-64	4.13e-66	-20.4615	139.813	-2.71386	CXCL2	C-X-C motif chemokine ligand 2
220116_at	2.5e-76	2.38e-78	-23.1276	167.909	-2.72128	KCNN2	potassium calcium-activated channel subfamily N member 2
207584_at	5.78e-105	7.01e-108	-29.7317	235.69	-2.73284	LPA	lipoprotein(a)
207718_x_at	2.84e-85	1.44e-87	-25.1526	189.07	-2.743	CYP2A13///CYP2A7P1///CYP2A7///CYP2A6	cytochrome P450 family 2 subfamily A member 13///cytochrome P450 family 2 subfamily A member 7 pseudogene 1///cytochrome P450 family 2 subfamily A member 7///cytochrome P450 family 2 subfamily A member 6
208937_s_at	2.42e-78	2.1e-80	-23.577	172.625	-2.74725	ID1	inhibitor of DNA binding 1, HLH protein
201693_s_at	4.08e-100	6.41e-103	-28.5944	224.305	-2.76352	EGR1	early growth response 1
206930_at	2.06e-66	3.63e-68	-20.9087	144.531	-2.77458	GLYAT	glycine-N-acyltransferase
216025_x_at	8.07e-58	2.33e-59	-18.9894	124.318	-2.80736	CYP2C9///CYP2C19	cytochrome P450 family 2 subfamily C member 9///cytochrome P450 family 2 subfamily C member 19
205225_at	1.58e-116	8.52e-120	-32.5252	263.024	-2.81382	ESR1	estrogen receptor 1
205998_x_at	3.92e-79	3.2e-81	-23.7559	174.5	-2.8312	CYP3A4	cytochrome P450 family 3 subfamily A member 4
216336_x_at	1.42e-80	1.04e-82	-24.0821	177.914	-2.84622	MT1M	metallothionein 1M
205019_s_at	7.26e-152	6.52e-156	-41.6766	345.785	-2.85286	VIPR1	vasoactive intestinal peptide receptor 1
206753_at	1.25e-73	1.42e-75	-22.5215	161.535	-2.86885	RDH16	retinol dehydrogenase 16 (all-trans)
205433_at	3.54e-54	1.24e-55	-18.172	115.763	-2.8718	BCHE	butyrylcholinesterase
206840_at	6.56e-60	1.69e-61	-19.4564	129.225	-2.91104	AFM	afamin
205404_at	1.37e-44	8.24e-46	-15.9879	93.2332	-2.92903	HSD11B1	hydroxysteroid 11-beta dehydrogenase 1
208383_s_at	3.66e-54	1.3e-55	-18.1682	115.722	-2.93116	PCK1	phosphoenolpyruvate carboxykinase 1
204719_at	3.78e-65	7.2e-67	-20.6265	141.554	-2.94044	ABCA8	ATP binding cassette subfamily A member 8
205554_s_at	4.16e-99	7.28e-102	-28.3543	221.883	-2.9406	DNASE1L3	deoxyribonuclease 1 like 3
217319_x_at	2.64e-79	2.13e-81	-23.7949	174.908	-2.97362	LOC654164///CYP4A22///CYP4A11	similar to cytochrome P450, family 4, subfamily A, polypeptide 22///cytochrome P450 family 4 subfamily A member 22///cytochrome P450 family 4 subfamily A member 11
210328_at	1.71e-57	5.03e-59	-18.9161	123.549	-3.0072	GNMT	glycine N-methyltransferase
204428_s_at	4.2e-127	1.32e-130	-35.1467	287.81	-3.01609	LCAT	lecithin-cholesterol acyltransferase
207027_at	8.06e-83	5.08e-85	-24.5905	183.221	-3.03698	HGFAC	HGF activator
208581_x_at	5.51e-83	3.31e-85	-24.6314	183.648	-3.04498	MT1X	metallothionein 1X
207185_at	1.24e-50	5.52e-52	-17.3673	107.394	-3.0477	SLC10A1	solute carrier family 10 member 1
219954_s_at	9.07e-79	7.65e-81	-23.6729	173.631	-3.07337	GBA3	glucosylceramidase beta 3 (gene/pseudogene)
206262_at	4.22e-55	1.4e-56	-18.3805	117.94	-3.07838	ADH1C///ADH1B///ADH1A	alcohol dehydrogenase 1C (class I), gamma polypeptide///alcohol dehydrogenase 1B (class I), beta polypeptide///alcohol dehydrogenase 1A (class I), alpha polypeptide
206461_x_at	1.47e-81	1e-83	-24.3057	180.25	-3.08738	MT1H	metallothionein 1H
205695_at	8.37e-46	4.73e-47	-16.2672	96.0781	-3.11109	SDS	serine dehydratase
217022_s_at	1.95e-54	6.69e-56	-18.2312	116.38	-3.15459	IGHA2///IGHA1	immunoglobulin heavy constant alpha 2 (A2m marker)///immunoglobulin heavy constant alpha 1
206024_at	4.08e-47	2.17e-48	-16.5675	99.1504	-3.1645	HPD	4-hydroxyphenylpyruvate dioxygenase
212859_x_at	1.12e-76	1.04e-78	-23.2061	168.734	-3.18253	MT1E	metallothionein 1E
208147_s_at	6.45e-58	1.85e-59	-19.0109	124.544	-3.20795	CYP2C8	cytochrome P450 family 2 subfamily C member 8
202992_at	1.52e-81	1.05e-83	-24.3015	180.206	-3.28347	C7	complement component 7
205866_at	5.1e-133	1.14e-136	-36.658	301.706	-3.36119	FCN3	ficolin 3
214621_at	3.8e-80	2.83e-82	-23.9869	176.917	-3.40737	GYS2	glycogen synthase 2
207102_at	1.81e-68	2.88e-70	-21.3658	149.353	-3.4091	AKR1D1	aldo-keto reductase family 1, member D1
205531_s_at	1.35e-81	9.11e-84	-24.3147	180.344	-3.42604	GLS2	glutaminase 2
220432_s_at	1.4e-103	1.83e-106	-29.4055	232.439	-3.42793	CYP39A1	cytochrome P450 family 39 subfamily A member 1
218002_s_at	4.84e-151	6.53e-155	-41.4067	343.494	-3.45605	CXCL14	C-X-C motif chemokine ligand 14
204745_x_at	3.49e-86	1.64e-88	-25.3611	191.233	-3.48486	MT1G	metallothionein 1G
220801_s_at	1.13e-76	1.05e-78	-23.2049	168.721	-3.48777	HAO2	hydroxyacid oxidase 2
217165_x_at	2.19e-93	6.7e-96	-27.0076	208.196	-3.50145	MT1F	metallothionein 1F
207244_x_at	1.34e-79	1.03e-81	-23.8635	175.627	-3.50725	CYP2A6	cytochrome P450 family 2 subfamily A member 6
206354_at	3.7e-61	8.99e-63	-19.7344	132.151	-3.52658	SLCO1B3	solute carrier organic anion transporter family member 1B3
207262_at	6.92e-108	6.52e-111	-30.4337	242.644	-3.53837	APOF	apolipoprotein F
209189_at	2.31e-107	2.29e-110	-30.3072	241.395	-3.74073	FOS	Fos proto-oncogene, AP-1 transcription factor subunit
206727_at	1.29e-65	2.36e-67	-20.7319	142.665	-3.74756	C9	complement component 9
206797_at	9.34e-114	6.71e-117	-31.8374	256.38	-3.81177	NAT2	N-acetyltransferase 2
207201_s_at	2.02e-73	2.38e-75	-22.4728	161.022	-4.0838	SLC22A1	solute carrier family 22 member 1
207609_s_at	5.69e-130	1.53e-133	-35.8746	294.539	-4.24271	CYP1A2	cytochrome P450 family 1 subfamily A member 2
220491_at	3.82e-101	5.49e-104	-28.8378	226.753	-5.44558	HAMP	hepcidin antimicrobial peptide

## Sheet: Mas liver 
ID	adj.P.Val	P.Value	t	B	logFC	Gene.symbol	Gene.title
205890_s_at	1.62e-17	7.28e-21	14.5247	37.0322	4.54039	UBD///GABBR1	ubiquitin D///gamma-aminobutyric acid type B receptor subunit 1
206561_s_at	2.39e-10	2.14e-12	8.90112	18.0159	3.86029	AKR1B10	aldo-keto reductase family 1 member B10
201744_s_at	7.67e-18	2.07e-21	14.9322	38.2476	3.55528	LUM	lumican
202411_at	7.16e-13	1.32e-15	10.9076	25.2593	3.50308	IFI27	interferon alpha inducible protein 27
211430_s_at	2.13e-08	5.43e-10	7.45264	12.5838	3.40137	MIR8071-2///MIR8071-1///IGHV4-31///IGHM///IGHG2///IGHG1	microRNA 8071-2///microRNA 8071-1///immunoglobulin heavy variable 4-31///immunoglobulin heavy constant mu///immunoglobulin heavy constant gamma 2 (G2m marker)///immunoglobulin heavy constant gamma 1 (G1m marker)
215176_x_at	8.57e-09	1.77e-10	7.74377	13.6819	3.39378	IGK///IGKC	immunoglobulin kappa locus///immunoglobulin kappa constant
201141_at	1.46e-12	3.09e-15	10.6702	24.4262	3.33573	GPNMB	glycoprotein nmb
204533_at	4.33e-11	2.54e-13	9.46774	20.1038	3.2162	CXCL10	C-X-C motif chemokine ligand 10
208894_at	1.46e-18	1.96e-22	15.7118	40.5119	3.13833	HLA-DRA	major histocompatibility complex, class II, DR alpha
217028_at	5.3e-10	5.57e-12	8.64877	17.0776	3.10321	CXCR4	C-X-C motif chemokine receptor 4
211991_s_at	1.46e-18	1.55e-22	15.7908	40.7371	3.09968	HLA-DPA1	major histocompatibility complex, class II, DP alpha 1
208949_s_at	4.35e-18	7.81e-22	15.2512	39.1836	3.09952	LGALS3	lectin, galactoside binding soluble 3
203153_at	3.07e-09	4.7e-11	8.08967	14.9841	3.06163	IFIT1	interferon induced protein with tetratricopeptide repeats 1
201842_s_at	6.71e-15	7.22e-18	12.4026	30.3398	3.04099	EFEMP1	EGF containing fibulin like extracellular matrix protein 1
214677_x_at	6.63e-08	2.19e-09	7.09037	11.2173	3.02896	IGLC1	immunoglobulin lambda constant 1
212592_at	1.65e-06	9.96e-08	6.09268	7.48414	3.02593	JCHAIN	joining chain of multimeric IgA and IgM
212671_s_at	4.05e-13	6.55e-16	11.1035	25.9418	3.02405	LOC100509457///HLA-DQA2///HLA-DQA1	HLA class II histocompatibility antigen, DQ alpha 1 chain-like///major histocompatibility complex, class II, DQ alpha 2///major histocompatibility complex, class II, DQ alpha 1
202291_s_at	5.63e-12	2.23e-14	10.1265	22.4919	3.01493	MGP	matrix Gla protein
209875_s_at	1.25e-08	2.78e-10	7.62669	13.2404	2.91113	SPP1	secreted phosphoprotein 1
210072_at	3.31e-08	9.18e-10	7.31644	12.0699	2.8946	CCL19	C-C motif chemokine ligand 19
215379_x_at	1.27e-08	2.86e-10	7.61914	13.2119	2.88228	IGLV1-44	immunoglobulin lambda variable 1-44
212998_x_at	9.17e-13	1.81e-15	10.8187	24.9481	2.8147	LOC101060835///HLA-DQB1	HLA class II histocompatibility antigen, DQ beta 1 chain-like///major histocompatibility complex, class II, DQ beta 1
215121_x_at	1.33e-08	3.03e-10	7.604	13.1548	2.77081	CYAT1///IGLV1-44///IGLC1	immunoglobulin lambda light chain-like///immunoglobulin lambda variable 1-44///immunoglobulin lambda constant 1
210397_at	1.5e-10	1.24e-12	9.04553	18.5507	2.76103	DEFB1	defensin beta 1
213975_s_at	1.73e-17	8.53e-21	14.4738	36.8789	2.71253	LYZ	lysozyme
205422_s_at	1.07e-11	4.66e-14	9.92557	21.7683	2.7104	ITGBL1	integrin subunit beta like 1
217478_s_at	5.16e-16	3.35e-19	13.3255	33.3256	2.71024	HLA-DMA	major histocompatibility complex, class II, DM alpha
202404_s_at	1.63e-08	3.9e-10	7.53859	12.9081	2.66345	COL1A2	collagen type I alpha 2 chain
203824_at	4.22e-10	4.28e-12	8.71807	17.3357	2.64601	TSPAN8	tetraspanin 8
205939_at	1.12e-05	9.72e-07	5.48541	5.26504	2.61945	CYP3A7-CYP3A51P///CYP3A7	CYP3A7-CYP3A51P readthrough///cytochrome P450 family 3 subfamily A member 7
215193_x_at	1.16e-17	3.66e-21	14.7465	37.6965	2.61196	LOC101060835///LOC100996809///HLA-DRB4///HLA-DRB3///HLA-DRB1///HLA-DQB1	HLA class II histocompatibility antigen, DQ beta 1 chain-like///HLA class II histocompatibility antigen, DRB1-10 beta chain-like///major histocompatibility complex, class II, DR beta 4///major histocompatibility complex, class II, DR beta 3///major histocompatibility complex, class II, DR beta 1///major histocompatibility complex, class II, DQ beta 1
202310_s_at	7.77e-11	5.54e-13	9.25969	19.3405	2.60812	COL1A1	collagen type I alpha 1 chain
209312_x_at	7.67e-18	1.99e-21	14.9438	38.2818	2.60106	LOC101060835///LOC100996809///HLA-DRB5///HLA-DRB4///HLA-DRB1///HLA-DQB1	HLA class II histocompatibility antigen, DQ beta 1 chain-like///HLA class II histocompatibility antigen, DRB1-10 beta chain-like///major histocompatibility complex, class II, DR beta 5///major histocompatibility complex, class II, DR beta 4///major histocompatibility complex, class II, DR beta 1///major histocompatibility complex, class II, DQ beta 1
206070_s_at	5.08e-09	8.99e-11	7.92054	14.3479	2.56185	EPHA3	EPH receptor A3
204439_at	1.14e-06	6.44e-08	6.20748	7.90951	2.55702	IFI44L	interferon induced protein 44 like
209619_at	1.33e-17	4.78e-21	14.6598	37.4377	2.55284	CD74	CD74 molecule
203924_at	2.78e-07	1.19e-08	6.65018	9.56185	2.53023	GSTA1	glutathione S-transferase alpha 1
216401_x_at	1.15e-07	4.14e-09	6.92471	10.5933	2.52445	MLIP	muscular LMNA-interacting protein
218963_s_at	7.39e-10	8.46e-12	8.5386	16.6665	2.52057	KRT23	keratin 23
213293_s_at	4.44e-11	2.69e-13	9.45268	20.0487	2.50684	TRIM22	tripartite motif containing 22
201012_at	1.85e-10	1.58e-12	8.98054	18.3103	2.50137	ANXA1	annexin A1
201137_s_at	6.76e-16	5.16e-19	13.1934	32.9055	2.48861	HLA-DPB1	major histocompatibility complex, class II, DP beta 1
214669_x_at	1.59e-08	3.77e-10	7.54742	12.9414	2.46637	IGKC	immunoglobulin kappa constant
201839_s_at	5.35e-06	4.06e-07	5.71979	6.11446	2.44876	EPCAM	epithelial cell adhesion molecule
204670_x_at	1.62e-17	6.91e-21	14.5415	37.0828	2.4319	LOC100996809///HLA-DRB4///HLA-DRB1	HLA class II histocompatibility antigen, DRB1-10 beta chain-like///major histocompatibility complex, class II, DR beta 4///major histocompatibility complex, class II, DR beta 1
203915_at	4.8e-11	2.94e-13	9.42926	19.963	2.41849	CXCL9	C-X-C motif chemokine ligand 9
204272_at	4.8e-09	8.46e-11	7.93644	14.4077	2.38635	LGALS4	galectin 4
216834_at	0.00071	0.000141	4.07933	0.463927	2.34001	RGS1	regulator of G-protein signaling 1
34210_at	1.67e-12	3.67e-15	10.6224	24.2574	2.33756	CD52	CD52 molecule
205483_s_at	1.1e-08	2.38e-10	7.66675	13.3915	2.33653	ISG15	ISG15 ubiquitin-like modifier
218723_s_at	3.44e-09	5.56e-11	8.04595	14.8197	2.33358	RGCC	regulator of cell cycle
209392_at	1.52e-10	1.27e-12	9.03986	18.5297	2.32786	ENPP2	ectonucleotide pyrophosphatase/phosphodiesterase 2
201426_s_at	1.35e-15	1.15e-18	12.9505	32.1265	2.31648	VIM	vimentin
202345_s_at	2.41e-11	1.27e-13	9.65352	20.7818	2.29176	FABP5	fatty acid binding protein 5
214247_s_at	2.22e-13	3.3e-16	11.2977	26.6133	2.2687	DKK3	dickkopf WNT signaling pathway inhibitor 3
217022_s_at	0.000262	4.23e-05	4.43497	1.61808	2.26866	IGHA2///IGHA1///IGH	immunoglobulin heavy constant alpha 2 (A2m marker)///immunoglobulin heavy constant alpha 1///immunoglobulin heavy locus
[truncated: 547 more rows]
