# Supplementary material for: Integrated Bioinformatics Analysis Reveals Key Candidate Genes and Pathways Associated With Clinical Outcome in Hepatocellular Carcinoma
Source: Front Genet. 2020 Jul 24;11:814. doi: 10.3389/fgene.2020.00814 (PMC7396661; doi:10.3389/fgene.2020.00814)
Supplement: TABLE S2 — Information of DEGs screened from each dataset. [file Table_2.XLS]

## Sheet: Sheet1
Different datasets	GEO	Samples	Number of DEGs	Number of up-regulated genes	Number of down-regulated genes
Mas liver	GSE14323	HCC	603	344	259
Roessler liver	GSE14520 (GPL571 platform)	HCC	1238	573	665
Roessler liver 2	GSE14520 (GPL3921 platform)	HCC	1095	505	590
Wurmbach liver	GSE6764	HCC	1722	842	880
