# Supplementary material for: Integrated Bioinformatics Analysis Reveals Key Candidate Genes and Pathways Associated With Clinical Outcome in Hepatocellular Carcinoma
Source: Front Genet. 2020 Jul 24;11:814. doi: 10.3389/fgene.2020.00814 (PMC7396661; doi:10.3389/fgene.2020.00814)
Supplement: TABLE S3 — 31 consistently up-regulated and 58 down-regulated DEGs. [file Table_3.XLS]

## Sheet: Sheet1
DEGs	Gene name
Up-regulated genes	AKR1B10, LGALS3, SPP1, COL1A2, SOX4, ACSL4, COL4A1, COL15A1, ROBO1, COL4A2, MARCKS, CCL20, PLXNC1, GPC3, HMGB2, RGS5, PODXL, GMNN, ELOVL2, ANXA2, SOX9, COL5A2, PLVAP, TYMS, YWHAZ, ENAH, RFX5, GLS, MDK, ATP1B3, NAP1L1
Down-regulated genes	HPGD, CLEC4M, IGF1, C6, PLA2G16, EXPH5, ZCCHC24, LIPG, MT1H, ALDH6A1, GREM2, NAT2, ABHD2, C1RL, ADGRG6, GNE, ACACB, IL1RAP, ABAT, PLGLB, ITIH4, MME, CYP2C18, CXCL2, MT1F, STEAP3, GCH1, C9, SERPINA10, MT1X, SLC1A1, AGL, MT1G, CPEB3, HAO2, PZP, PPP1R1A, STARD5, MASP2, CYP2C19, ADRA1A, CPN1, FCN2, ADGRA3, ST3GAL6, DHODH, FCN3, SLCO1B3, APOF, KCNN2, HAMP, SLC17A2, ATF5, MFAP3L, LPA, DNAJC12, PRG4, MT…
