# Supplementary material for: Integrated Bioinformatics Analysis Reveals Key Candidate Genes and Pathways Associated With Clinical Outcome in Hepatocellular Carcinoma
Source: Front Genet. 2020 Jul 24;11:814. doi: 10.3389/fgene.2020.00814 (PMC7396661; doi:10.3389/fgene.2020.00814)
Supplement: TABLE S4 — Reactome pathway enrichment analysis. [file Table_4.XLS]

## Sheet: Table S2 reactome pathway enric
Pathway identifier	Pathway name	#Entities found	#Entities total	Entities ratio	Entities pValue	Entities FDR	#Reactions found	#Reactions total	Reactions ratio	Species identifier	Species name	Submitted entities found	Mapped entities	Found reaction identifiers
R-HSA-8948216	Collagen chain trimerization	7	44	0.00308815	9.87128e-08	1.96218e-05	6	28	0.00227494	9606	Homo sapiens	COL15A1;COL1A2;COL4A2;COL4A1;COL5A2		R-HSA-8944216;R-HSA-8944265;R-HSA-8944223;R-HSA-8944214;R-HSA-8944262;R-HSA-8944230
R-HSA-1442490	Collagen degradation	8	69	0.00484278	1.29091e-07	1.96218e-05	13	34	0.00276243	9606	Homo sapiens	COL15A1;COL1A2;MME;COL4A2;COL4A1;COL5A2		R-HSA-2471621;R-HSA-2168038;R-HSA-2168046;R-HSA-1454822;R-HSA-1454757;R-HSA-1564164;R-HSA-1458433;R-HSA-2484882;R-HSA-1564143;R-HSA-1564142;R-HSA-2473596;R-HSA-2168923;R-HSA-2537499
R-HSA-5661231	Metallothioneins bind metals	5	16	0.00112296	2.69465e-07	2.7216e-05	10	27	0.0021937	9606	Homo sapiens	MT1M;MT1F;MT1G;MT1X;MT1H		R-HSA-5662615;R-HSA-5662599;R-HSA-5662596;R-HSA-5662597;R-HSA-5662622;R-HSA-5662623;R-HSA-5662621;R-HSA-5662618;R-HSA-5662619;R-HSA-5662617
R-HSA-5660526	Response to metal ions	5	21	0.00147389	1.0158e-06	7.72009e-05	10	31	0.00251869	9606	Homo sapiens	MT1M;MT1F;MT1G;MT1X;MT1H		R-HSA-5662615;R-HSA-5662599;R-HSA-5662596;R-HSA-5662597;R-HSA-5662622;R-HSA-5662623;R-HSA-5662621;R-HSA-5662618;R-HSA-5662619;R-HSA-5662617
R-HSA-2022090	Assembly of collagen fibrils and other multimeric structures	7	67	0.00470241	1.60485e-06	9.62911e-05	19	26	0.00211245	9606	Homo sapiens	COL15A1;COL1A2;COL4A2;COL4A1;COL5A2		R-HSA-2395302;R-HSA-2395340;R-HSA-1474266;R-HSA-2396234;R-HSA-2213201;R-HSA-2559639;R-HSA-2213200;R-HSA-2395223;R-HSA-2243926;R-HSA-2213205;R-HSA-2395314;R-HSA-2213207;R-HSA-2395324;R-HSA-2243931;R-HSA-2213208;R-HSA-2002466;R-HSA-2395257;R-HSA-2395322;R-HSA-2250301
R-HSA-2855086	Ficolins bind to repetitive carbohydrate structures on the target cell surface	4	12	0.000842223	3.45716e-06	0.000156952	3	3	0.000243744	9606	Homo sapiens	FCN2;FCN3;MASP2		R-HSA-2855054;R-HSA-2855077;R-HSA-2855125
R-HSA-1650814	Collagen biosynthesis and modifying enzymes	7	76	0.00533408	3.65004e-06	0.000156952	26	51	0.00414365	9606	Homo sapiens	COL15A1;COL1A2;COL4A2;COL4A1;COL5A2		R-HSA-8948232;R-HSA-8944265;R-HSA-8948234;R-HSA-2002460;R-HSA-8948224;R-HSA-8948226;R-HSA-8948228;R-HSA-8948230;R-HSA-8944262;R-HSA-8948231;R-HSA-8944216;R-HSA-2002440;R-HSA-1981128;R-HSA-1980233;R-HSA-8944223;R-HSA-8944214;R-HSA-1981120;R-HSA-1650808;R-HSA-2002428;R-HSA-2022073;R-HSA-2089971;R-HSA-1981104;R-HSA-8944230;R-HSA-8948219;R-HSA-8948222;R-HSA-1981157
R-HSA-1474228	Degradation of the extracellular matrix	9	148	0.0103874	4.2395e-06	0.000161101	22	105	0.00853104	9606	Homo sapiens	COL15A1;COL1A2;MME;COL4A2;COL4A1;COL5A2;SPP1		R-HSA-2471621;R-HSA-1592314;R-HSA-4086205;R-HSA-1566962;R-HSA-3791295;R-HSA-2168038;R-HSA-1454781;R-HSA-2168046;R-HSA-1454822;R-HSA-1566981;R-HSA-1454757;R-HSA-1564164;R-HSA-1566979;R-HSA-1592270;R-HSA-1458433;R-HSA-2484882;R-HSA-1564143;R-HSA-2485148;R-HSA-1564142;R-HSA-2473596;R-HSA-2168923;R-HSA-2537499
R-HSA-216083	Integrin cell surface interactions	7	86	0.00603593	8.10729e-06	0.000248449	14	54	0.00438739	9606	Homo sapiens	COL15A1;COL1A2;COL4A2;COL4A1;COL5A2;SPP1		R-HSA-4085087;R-HSA-114563;R-HSA-4539779;R-HSA-216040;R-HSA-2327695;R-HSA-216045;R-HSA-4084912;R-HSA-265424;R-HSA-2752125;R-HSA-4088264;R-HSA-2752115;R-HSA-216061;R-HSA-2470555;R-HSA-2752118
R-HSA-166662	Lectin pathway of complement activation	4	15	0.00105278	8.28165e-06	0.000248449	6	6	0.000487488	9606	Homo sapiens	FCN2;FCN3;MASP2		R-HSA-166721;R-HSA-166726;R-HSA-2855054;R-HSA-8852509;R-HSA-2855077;R-HSA-2855125
R-HSA-1474290	Collagen formation	7	104	0.00729927	2.71691e-05	0.000733565	45	77	0.00625609	9606	Homo sapiens	COL15A1;COL1A2;COL4A2;COL4A1;COL5A2		R-HSA-8948232;R-HSA-8944265;R-HSA-2395302;R-HSA-8948234;R-HSA-2002460;R-HSA-8948224;R-HSA-8948226;R-HSA-1474266;R-HSA-8948228;R-HSA-8948230;R-HSA-8944262;R-HSA-8948231;R-HSA-8944216;R-HSA-2002440;R-HSA-2395314;R-HSA-1981128;R-HSA-1980233;R-HSA-8944223;R-HSA-2395324;R-HSA-2395257;R-HSA-2395322;R-HSA-8944214;R-HSA-1981120;R-HSA-2250301;R-HSA-1650808;R-HSA-2002428;R-HSA-2022073;R-HSA-2395340;R-HSA-2…
R-HSA-3000171	Non-integrin membrane-ECM interactions	5	61	0.0042813	0.000161879	0.00404696	3	22	0.00178746	9606	Homo sapiens	COL1A2;COL4A2;COL4A1;COL5A2		R-HSA-2465890;R-HSA-2327738;R-HSA-2731075
R-HSA-2214320	Anchoring fibril formation	3	15	0.00105278	0.000277468	0.00638175	1	4	0.000324992	9606	Homo sapiens	COL1A2;COL4A2;COL4A1		R-HSA-2396234
R-HSA-166658	Complement cascade	7	156	0.0109489	0.000327536	0.00687825	18	71	0.00576861	9606	Homo sapiens	FCN2;FCN3;C6;C9;MASP2;CPN1		R-HSA-8852580;R-HSA-166721;R-HSA-166753;R-HSA-166726;R-HSA-2855054;R-HSA-166792;R-HSA-2530445;R-HSA-173705;R-HSA-2855077;R-HSA-8852809;R-HSA-173709;R-HSA-2530453;R-HSA-173723;R-HSA-173720;R-HSA-8852509;R-HSA-2530429;R-HSA-2855125;R-HSA-173725
R-HSA-1474244	Extracellular matrix organization	10	329	0.023091	0.00040683	0.0081366	96	318	0.0258369	9606	Homo sapiens	COL15A1;COL1A2;MME;COL4A2;COL4A1;COL5A2;SPP1;MFAP3L		R-HSA-8948232;R-HSA-8944265;R-HSA-2395302;R-HSA-114563;R-HSA-4086204;R-HSA-8948234;R-HSA-2002460;R-HSA-4086205;R-HSA-3791295;R-HSA-8948224;R-HSA-8948226;R-HSA-8948228;R-HSA-8948230;R-HSA-4084912;R-HSA-8944262;R-HSA-8948231;R-HSA-1566981;R-HSA-1564164;R-HSA-1566979;R-HSA-2002440;R-HSA-2395314;R-HSA-2327733;R-HSA-1458433;R-HSA-2424243;R-HSA-2395324;R-HSA-2424252;R-HSA-2327738;R-HSA-2395322;R-HSA-22…
R-HSA-8985801	Regulation of cortical dendrite branching	2	4	0.000280741	0.000523468	0.00994589	2	2	0.000162496	9606	Homo sapiens	ROBO1		R-HSA-8985812;R-HSA-8985799
R-HSA-6783783	Interleukin-10 signaling	5	86	0.00603593	0.000766714	0.0130341	1	15	0.00121872	9606	Homo sapiens	CCL20;CXCL2		R-HSA-6784160
R-HSA-2243919	Crosslinking of collagen fibrils	3	24	0.00168445	0.00107715	0.0172344	12	13	0.00105622	9606	Homo sapiens	COL1A2;COL4A2;COL4A1		R-HSA-2559639;R-HSA-2395302;R-HSA-2395223;R-HSA-2243926;R-HSA-2395314;R-HSA-2395324;R-HSA-2395340;R-HSA-2243931;R-HSA-2002466;R-HSA-2395257;R-HSA-2395322;R-HSA-2250301
R-HSA-8941333	RUNX2 regulates genes involved in differentiation of myeloid cells	2	6	0.000421112	0.00116523	0.0186438	2	2	0.000162496	9606	Homo sapiens	LGALS3		R-HSA-8938382;R-HSA-8938371
R-HSA-380108	Chemokine receptors bind chemokines	4	57	0.00400056	0.00132561	0.0198841	2	19	0.00154371	9606	Homo sapiens	CCL20;CXCL2		R-HSA-373813;R-HSA-373087
R-HSA-166665	Terminal pathway of complement	2	8	0.000561482	0.00204945	0.0266429	5	5	0.00040624	9606	Homo sapiens	C6;C9		R-HSA-173723;R-HSA-173720;R-HSA-173705;R-HSA-173725;R-HSA-173709
R-HSA-8964041	LDL remodeling	2	8	0.000561482	0.00204945	0.0266429	2	2	0.000162496	9606	Homo sapiens	APOF;LPA		R-HSA-266350;R-HSA-176879
R-HSA-186797	Signaling by PDGF	4	70	0.00491297	0.00277963	0.0361352	1	28	0.00227494	9606	Homo sapiens	COL4A2;COL4A1;COL5A2;SPP1		R-HSA-382054
R-HSA-8949275	RUNX3 Regulates Immune Response and Cell Migration	2	10	0.000701853	0.00316818	0.0380182	1	5	0.00040624	9606	Homo sapiens	SPP1		R-HSA-8952442
R-HSA-159418	Recycling of bile acids and salts	3	37	0.00259686	0.00365371	0.0419437	3	12	0.000974976	9606	Homo sapiens	STARD5;SLCO1B3		R-HSA-194083;R-HSA-8873850;R-HSA-194079
R-HSA-8939246	RUNX1 regulates transcription of genes involved in differentiation of myeloid cells	2	11	0.000772038	0.00381306	0.0419437	2	7	0.000568736	9606	Homo sapiens	LGALS3		R-HSA-8938382;R-HSA-8938389
R-HSA-3000178	ECM proteoglycans	4	79	0.00554464	0.00426299	0.0451368	7	23	0.0018687	9606	Homo sapiens	COL1A2;COL4A2;COL4A1;COL5A2		R-HSA-4086204;R-HSA-2327909;R-HSA-2396370;R-HSA-2424243;R-HSA-2424252;R-HSA-2465883;R-HSA-2466106
R-HSA-430116	GP1b-IX-V activation signalling	2	12	0.000842223	0.00451368	0.0451368	6	7	0.000568736	9606	Homo sapiens	COL1A2;YWHAZ		R-HSA-443831;R-HSA-430096;R-HSA-430076;R-HSA-443418;R-HSA-443402;R-HSA-430073
R-HSA-428542	Regulation of commissural axon pathfinding by SLIT and ROBO	2	12	0.000842223	0.00451368	0.0451368	2	5	0.00040624	9606	Homo sapiens	ROBO1		R-HSA-373715;R-HSA-428510
R-HSA-3769402	Deactivation of the beta-catenin transactivating complex	3	44	0.00308815	0.00589533	0.053058	5	14	0.00113747	9606	Homo sapiens	SOX9;YWHAZ;SOX4		R-HSA-3769391;R-HSA-3769393;R-HSA-3769392;R-HSA-5665608;R-HSA-5626938
R-HSA-419037	NCAM1 interactions	3	44	0.00308815	0.00589533	0.053058	1	10	0.00081248	9606	Homo sapiens	COL4A2;COL4A1;COL5A2		R-HSA-375151
R-HSA-3000480	Scavenging by Class A Receptors	3	48	0.00336889	0.00747518	0.0672766	1	10	0.00081248	9606	Homo sapiens	COL1A2;COL4A2;COL4A1		R-HSA-3221843
R-HSA-156582	Acetylation	2	16	0.00112296	0.00785494	0.0704724	4	4	0.000324992	9606	Homo sapiens	NAT2		R-HSA-174963;R-HSA-158832;R-HSA-174967;R-HSA-174959
R-HSA-75876	Synthesis of very long-chain fatty acyl-CoAs	3	51	0.00357945	0.00880905	0.0704724	2	12	0.000974976	9606	Homo sapiens	ELOVL2;ACSL4		R-HSA-548843;R-HSA-548800
R-HSA-8963899	Plasma lipoprotein remodeling	3	54	0.00379001	0.0102738	0.0821901	3	30	0.00243744	9606	Homo sapiens	LIPG;APOF;LPA		R-HSA-266350;R-HSA-8980228;R-HSA-176879
R-HSA-166786	Creation of C4 and C2 activators	4	111	0.00779057	0.0136216	0.108972	6	8	0.000649984	9606	Homo sapiens	FCN2;FCN3;MASP2		R-HSA-166721;R-HSA-166726;R-HSA-2855054;R-HSA-8852509;R-HSA-2855077;R-HSA-2855125
R-HSA-449147	Signaling by Interleukins	11	639	0.0448484	0.016338	0.130704	18	490	0.0398115	9606	Homo sapiens	COL1A2;ANXA2;CCL20;IL1RAP;CXCL2;YWHAZ		R-HSA-446694;R-HSA-6785895;R-HSA-446692;R-HSA-6784160;R-HSA-446862;R-HSA-446894;R-HSA-446701;R-HSA-914182;R-HSA-446634;R-HSA-446868;R-HSA-450133;R-HSA-8950480;R-HSA-912757;R-HSA-446684;R-HSA-448603;R-HSA-8848314;R-HSA-445752;R-HSA-446648
R-HSA-166663	Initial triggering of complement	4	120	0.00842223	0.0176005	0.140804	8	21	0.00170621	9606	Homo sapiens	FCN2;FCN3;MASP2		R-HSA-166721;R-HSA-166753;R-HSA-166726;R-HSA-2855054;R-HSA-8852509;R-HSA-166792;R-HSA-2855077;R-HSA-2855125
R-HSA-375165	NCAM signaling for neurite out-growth	3	70	0.00491297	0.0203744	0.142621	1	23	0.0018687	9606	Homo sapiens	COL4A2;COL4A1;COL5A2		R-HSA-375151
R-HSA-381426	Regulation of Insulin-like Growth Factor (IGF) transport and uptake by Insulin-like Growth Factor Binding Proteins (IGFBPs)	4	127	0.00891353	0.0211487	0.14602	14	14	0.00113747	9606	Homo sapiens	SERPINA10;SPP1;GPC3;IGF1		R-HSA-381412;R-HSA-381543;R-HSA-381446;R-HSA-381537;R-HSA-8952289;R-HSA-381487;R-HSA-381518;R-HSA-381545;R-HSA-381461;R-HSA-381500;R-HSA-381503;R-HSA-381496;R-HSA-381435;R-HSA-381466
R-HSA-879518	Transport of organic anions	2	28	0.00196519	0.0225717	0.14602	4	9	0.000731232	9606	Homo sapiens	SLCO1B3		R-HSA-9631987;R-HSA-194083;R-HSA-879575;R-HSA-194079
R-HSA-3000170	Syndecan interactions	2	29	0.00203537	0.0240852	0.14602	1	15	0.00121872	9606	Homo sapiens	COL1A2;COL5A2		R-HSA-2731075
R-HSA-5619040	Defective SLC34A1 causes hypophosphatemic nephrolithiasis/osteoporosis 1 (NPHLOP1)	1	3	0.000210556	0.0243366	0.14602	1	1	8.1248e-05	9606	Homo sapiens	SLC17A2		R-HSA-5651685
R-HSA-5661182	Defective SLCO1B1 causes hyperbilirubinemia, Rotor type (HBLRR)	1	3	0.000210556	0.0243366	0.14602	1	1	8.1248e-05	9606	Homo sapiens	SLCO1B3		R-HSA-5661195
R-HSA-3000157	Laminin interactions	2	31	0.00217574	0.0272328	0.161588	3	15	0.00121872	9606	Homo sapiens	COL4A2;COL4A1		R-HSA-2328145;R-HSA-2426450;R-HSA-4084501
R-HSA-75105	Fatty acyl-CoA biosynthesis	3	79	0.00554464	0.0277882	0.161588	2	24	0.00194995	9606	Homo sapiens	ELOVL2;ACSL4		R-HSA-548843;R-HSA-548800
R-HSA-2046105	Linoleic acid (LA) metabolism	2	32	0.00224593	0.0288655	0.161588	3	10	0.00081248	9606	Homo sapiens	ELOVL2		R-HSA-2046095;R-HSA-2046094;R-HSA-2046083
R-HSA-210500	Glutamate Neurotransmitter Release Cycle	2	32	0.00224593	0.0288655	0.161588	2	8	0.000649984	9606	Homo sapiens	SLC1A1;GLS		R-HSA-70609;R-HSA-210404
R-HSA-8874081	MET activates PTK2 signaling	2	32	0.00224593	0.0288655	0.161588	1	5	0.00040624	9606	Homo sapiens	COL1A2;COL5A2		R-HSA-8874079
R-HSA-6803204	TP53 Regulates Transcription of Genes Involved in Cytochrome C Release	2	33	0.00231611	0.0305364	0.161588	3	25	0.0020312	9606	Homo sapiens	STEAP3		R-HSA-6801184;R-HSA-6801166;R-HSA-6801195
R-HSA-5619058	Defective SLCO1B3 causes hyperbilirubinemia, Rotor type (HBLRR)	1	4	0.000280741	0.0323176	0.161588	1	1	8.1248e-05	9606	Homo sapiens	SLCO1B3		R-HSA-5661198
R-HSA-5619110	Defective SLCO1B1 causes hyperbilirubinemia, Rotor type (HBLRR)	1	4	0.000280741	0.0323176	0.161588	1	1	8.1248e-05	9606	Homo sapiens	SLCO1B3		R-HSA-5661184
R-HSA-9014843	Interleukin-33 signaling	1	4	0.000280741	0.0323176	0.161588	1	2	0.000162496	9606	Homo sapiens	IL1RAP		R-HSA-448603
R-HSA-4085011	Defective GNE causes sialuria, Nonaka myopathy and inclusion body myopathy 2	1	5	0.000350926	0.0402338	0.201169	2	2	0.000162496	9606	Homo sapiens	GNE		R-HSA-4088322;R-HSA-4088338
R-HSA-174824	Plasma lipoprotein assembly, remodeling, and clearance	3	98	0.00687816	0.0475088	0.21327	3	84	0.00682483	9606	Homo sapiens	LIPG;APOF;LPA		R-HSA-266350;R-HSA-8980228;R-HSA-176879
R-HSA-427589	Type II Na+/Pi cotransporters	1	6	0.000421112	0.0480859	0.21327	1	2	0.000162496	9606	Homo sapiens	SLC17A2		R-HSA-427656
R-HSA-112310	Neurotransmitter release cycle	3	99	0.00694834	0.0486958	0.21327	3	37	0.00300617	9606	Homo sapiens	SLC1A1;ABAT;GLS		R-HSA-70609;R-HSA-210404;R-HSA-916855
R-HSA-69205	G1/S-Specific Transcription	2	43	0.00301797	0.0491953	0.21327	1	28	0.00227494	9606	Homo sapiens	TYMS		R-HSA-8962050
R-HSA-2173782	Binding and Uptake of Ligands by Scavenger Receptors	4	167	0.0117209	0.0494989	0.21327	4	33	0.00268118	9606	Homo sapiens	COL1A2;COL4A2;COL4A1;MASP2		R-HSA-2168883;R-HSA-3221843;R-HSA-2168885;R-HSA-2230938
R-HSA-8957322	Metabolism of steroids	6	322	0.0225997	0.0502934	0.21327	6	235	0.0190933	9606	Homo sapiens	AKR1B10;STARD5;SLCO1B3;ACACB		R-HSA-5696822;R-HSA-194083;R-HSA-2426153;R-HSA-8873850;R-HSA-194079;R-HSA-1655830
R-HSA-2046106	alpha-linolenic acid (ALA) metabolism	2	45	0.00315834	0.0533174	0.21327	3	15	0.00121872	9606	Homo sapiens	ELOVL2		R-HSA-2046090;R-HSA-2046088;R-HSA-2046100
R-HSA-8875878	MET promotes cell motility	2	45	0.00315834	0.0533174	0.21327	1	12	0.000974976	9606	Homo sapiens	COL1A2;COL5A2		R-HSA-8874079
R-HSA-5619067	Defective SLC1A1 is implicated in schizophrenia 18 (SCZD18) and dicarboxylic aminoaciduria (DCBXA)	1	7	0.000491297	0.0558742	0.221229	1	1	8.1248e-05	9606	Homo sapiens	SLC1A1		R-HSA-5625029
R-HSA-9014826	Interleukin-36 pathway	1	7	0.000491297	0.0558742	0.221229	1	3	0.000243744	9606	Homo sapiens	IL1RAP		R-HSA-8848314
R-HSA-390696	Adrenoceptors	2	48	0.00336889	0.0597207	0.221229	1	7	0.000568736	9606	Homo sapiens	ADRA1A		R-HSA-390641
R-HSA-8957275	Post-translational protein phosphorylation	3	109	0.0076502	0.0613518	0.221229	1	1	8.1248e-05	9606	Homo sapiens	SERPINA10;SPP1;GPC3		R-HSA-8952289
R-HSA-8985586	SLIT2:ROBO1 increases RHOA activity	1	8	0.000561482	0.0635994	0.221229	2	2	0.000162496	9606	Homo sapiens	ROBO1		R-HSA-8985594;R-HSA-8985591
R-HSA-427652	Sodium-coupled phosphate cotransporters	1	8	0.000561482	0.0635994	0.221229	1	3	0.000243744	9606	Homo sapiens	SLC17A2		R-HSA-427656
R-HSA-163765	ChREBP activates metabolic gene expression	1	8	0.000561482	0.0635994	0.221229	1	6	0.000487488	9606	Homo sapiens	ACACB		R-HSA-163743
R-HSA-8978868	Fatty acid metabolism	7	429	0.0301095	0.0640957	0.221229	14	217	0.0176308	9606	Homo sapiens	HPGD;ELOVL2;ACSL4;CYP2C19;ACACB;HAO2		R-HSA-548843;R-HSA-200423;R-HSA-6787811;R-HSA-548800;R-HSA-2161899;R-HSA-2046100;R-HSA-2046095;R-HSA-2046094;R-HSA-2046090;R-HSA-2161814;R-HSA-2046088;R-HSA-2046083;R-HSA-2161662;R-HSA-8876889
R-HSA-5619102	SLC transporter disorders	4	189	0.013265	0.0710591	0.221229	5	66	0.00536237	9606	Homo sapiens	SLCO1B3;SLC1A1;SLC17A2		R-HSA-5625029;R-HSA-5651685;R-HSA-5661184;R-HSA-5661198;R-HSA-5661195
R-HSA-434313	Intracellular metabolism of fatty acids regulates insulin secretion	1	9	0.000631668	0.0712619	0.221229	1	2	0.000162496	9606	Homo sapiens	ACSL4		R-HSA-434382
R-HSA-2046104	alpha-linolenic (omega3) and linoleic (omega6) acid metabolism	2	55	0.00386019	0.075605	0.221229	6	25	0.0020312	9606	Homo sapiens	ELOVL2		R-HSA-2046095;R-HSA-2046094;R-HSA-2046090;R-HSA-2046088;R-HSA-2046100;R-HSA-2046083
R-HSA-194068	Bile acid and bile salt metabolism	3	121	0.00849242	0.0783433	0.221229	3	94	0.00763731	9606	Homo sapiens	STARD5;SLCO1B3		R-HSA-194083;R-HSA-8873850;R-HSA-194079
R-HSA-428890	Role of ABL in ROBO-SLIT signaling	1	10	0.000701853	0.0788622	0.221229	4	4	0.000324992	9606	Homo sapiens	ROBO1		R-HSA-428885;R-HSA-428883;R-HSA-376141;R-HSA-428888
R-HSA-1296052	Ca2+ activated K+ channels	1	10	0.000701853	0.0788622	0.221229	1	3	0.000243744	9606	Homo sapiens	KCNN2		R-HSA-1296039
R-HSA-210455	Astrocytic Glutamate-Glutamine Uptake And Metabolism	1	10	0.000701853	0.0788622	0.221229	1	3	0.000243744	9606	Homo sapiens	NAT2		R-HSA-212614
R-HSA-112313	Neurotransmitter uptake and metabolism In glial cells	1	10	0.000701853	0.0788622	0.221229	1	3	0.000243744	9606	Homo sapiens	NAT2		R-HSA-212614
R-HSA-373076	Class A/1 (Rhodopsin-like receptors)	7	461	0.0323554	0.0861611	0.221229	4	152	0.0123497	9606	Homo sapiens	CCL20;PRG4;ADRA1A;CXCL2		R-HSA-373813;R-HSA-390641;R-HSA-6797630;R-HSA-373087
R-HSA-9010642	ROBO receptors bind AKAP5	1	11	0.000772038	0.0864008	0.221229	4	7	0.000568736	9606	Homo sapiens	ROBO1		R-HSA-9010648;R-HSA-9010641;R-HSA-9010643;R-HSA-9010645
R-HSA-4085001	Sialic acid metabolism	2	60	0.00421112	0.0876751	0.221229	3	21	0.00170621	9606	Homo sapiens	ST3GAL6;GNE		R-HSA-4085021;R-HSA-4084984;R-HSA-4085028
R-HSA-428543	Inactivation of CDC42 and RAC1	1	12	0.000842223	0.0938783	0.221229	4	4	0.000324992	9606	Homo sapiens	ROBO1		R-HSA-428533;R-HSA-376145;R-HSA-428522;R-HSA-428536
R-HSA-916853	Degradation of GABA	1	12	0.000842223	0.0938783	0.221229	1	3	0.000243744	9606	Homo sapiens	ABAT		R-HSA-916855
R-HSA-9013700	NOTCH4 Activation and Transmission of Signal to the Nucleus	1	12	0.000842223	0.0938783	0.221229	1	5	0.00040624	9606	Homo sapiens	YWHAZ		R-HSA-9604308
R-HSA-375276	Peptide ligand-binding receptors	4	211	0.0148091	0.0966804	0.221229	2	76	0.00617485	9606	Homo sapiens	CCL20;CXCL2		R-HSA-373813;R-HSA-373087
R-HSA-6798695	Neutrophil degranulation	7	480	0.0336889	0.101094	0.221229	8	10	0.00081248	9606	Homo sapiens	FCN2;LGALS3;MME;ANXA2;AGL;CXCL2;CPN1		R-HSA-6798743;R-HSA-6798739;R-HSA-6800434;R-HSA-6798751;R-HSA-6798749;R-HSA-6798748;R-HSA-6800426;R-HSA-6798745
R-HSA-140342	Apoptosis induced DNA fragmentation	1	13	0.000912409	0.101295	0.221229	2	12	0.000974976	9606	Homo sapiens	HMGB2		R-HSA-266204;R-HSA-211247
R-HSA-977606	Regulation of Complement cascade	3	139	0.00975576	0.107185	0.221229	5	42	0.00341241	9606	Homo sapiens	C6;C9;CPN1		R-HSA-8852580;R-HSA-2530453;R-HSA-2530429;R-HSA-2530445;R-HSA-8852809
R-HSA-422475	Axon guidance	8	584	0.0409882	0.108475	0.221229	37	297	0.0241306	9606	Homo sapiens	ENAH;COL4A2;COL4A1;COL5A2;PLXNC1;ROBO1		R-HSA-9011083;R-HSA-376141;R-HSA-376140;R-HSA-9011074;R-HSA-8985799;R-HSA-9010951;R-HSA-204364;R-HSA-9010648;R-HSA-9010523;R-HSA-428885;R-HSA-376145;R-HSA-9014812;R-HSA-428883;R-HSA-373715;R-HSA-428510;R-HSA-9010641;R-HSA-428511;R-HSA-9010643;R-HSA-9010898;R-HSA-8986258;R-HSA-9010645;R-HSA-8985812;R-HSA-428888;R-HSA-428515;R-HSA-375151;R-HSA-8986083;R-HSA-434989;R-HSA-428522;R-HSA-428534;R-HSA-42…
R-HSA-9614399	Regulation of localization of FOXO transcription factors	1	14	0.000982594	0.108652	0.221229	3	5	0.00040624	9606	Homo sapiens	YWHAZ		R-HSA-9614562;R-HSA-9614423;R-HSA-9614564
R-HSA-75205	Dissolution of Fibrin Clot	1	14	0.000982594	0.108652	0.221229	1	19	0.00154371	9606	Homo sapiens	ANXA2		R-HSA-158750
R-HSA-2426168	Activation of gene expression by SREBF (SREBP)	2	70	0.00491297	0.113341	0.221229	2	42	0.00341241	9606	Homo sapiens	ACACB		R-HSA-2426153;R-HSA-1655830
R-HSA-163685	Integration of energy metabolism	3	144	0.0101067	0.115842	0.221229	3	62	0.00503737	9606	Homo sapiens	MARCKS;ACSL4;ACACB		R-HSA-434382;R-HSA-399978;R-HSA-163743
R-HSA-428540	Activation of RAC1	1	15	0.00105278	0.115949	0.221229	4	4	0.000324992	9606	Homo sapiens	ROBO1		R-HSA-428535;R-HSA-428515;R-HSA-428531;R-HSA-428511
R-HSA-75035	Chk1/Chk2(Cds1) mediated inactivation of Cyclin B:Cdk1 complex	1	15	0.00105278	0.115949	0.221229	1	5	0.00040624	9606	Homo sapiens	YWHAZ		R-HSA-75016
R-HSA-8878166	Transcriptional regulation by RUNX2	3	147	0.0103172	0.121159	0.221229	3	84	0.00682483	9606	Homo sapiens	LGALS3;SOX9		R-HSA-8938382;R-HSA-8985343;R-HSA-8938371
R-HSA-8950505	Gene and protein expression by JAK-STAT signaling after Interleukin-12 stimulation	2	73	0.00512353	0.121381	0.221229	1	36	0.00292493	9606	Homo sapiens	ANXA2		R-HSA-8950480
R-HSA-3656253	Defective EXT1 causes exostoses 1, TRPS2 and CHDS	1	16	0.00112296	0.123186	0.221229	4	4	0.000324992	9606	Homo sapiens	GPC3		R-HSA-9036283;R-HSA-3656261;R-HSA-9036285;R-HSA-3656257
R-HSA-3656237	Defective EXT2 causes exostoses 2	1	16	0.00112296	0.123186	0.221229	4	4	0.000324992	9606	Homo sapiens	GPC3		R-HSA-9036289;R-HSA-3656254;R-HSA-9036290;R-HSA-3656267
R-HSA-75892	Platelet Adhesion to exposed collagen	1	16	0.00112296	0.123186	0.221229	4	6	0.000487488	9606	Homo sapiens	COL1A2		R-HSA-114577;R-HSA-114563;R-HSA-114671;R-HSA-114670
R-HSA-2428933	SHC-related events triggered by IGF1R	1	16	0.00112296	0.123186	0.221229	3	5	0.00040624	9606	Homo sapiens	IGF1		R-HSA-2404193;R-HSA-2404195;R-HSA-5686072
R-HSA-879415	Advanced glycosylation endproduct receptor signaling	1	16	0.00112296	0.123186	0.221229	1	4	0.000324992	9606	Homo sapiens	LGALS3		R-HSA-879358
R-HSA-193144	Estrogen biosynthesis	1	16	0.00112296	0.123186	0.221229	1	7	0.000568736	9606	Homo sapiens	AKR1B10		R-HSA-5696822
R-HSA-69206	G1/S Transition	3	150	0.0105278	0.126565	0.221229	2	61	0.00495613	9606	Homo sapiens	GMNN;TYMS		R-HSA-69299;R-HSA-8962050
R-HSA-211981	Xenobiotics	2	75	0.0052639	0.126817	0.221229	15	22	0.00178746	9606	Homo sapiens	CYP2C19;CYP2C18		R-HSA-76416;R-HSA-76354;R-HSA-211910;R-HSA-212005;R-HSA-212004;R-HSA-76456;R-HSA-211881;R-HSA-76397;R-HSA-143468;R-HSA-76434;R-HSA-211991;R-HSA-211988;R-HSA-211929;R-HSA-76475;R-HSA-211966
R-HSA-376176	Signaling by ROBO receptors	4	235	0.0164935	0.128869	0.221229	35	60	0.00487488	9606	Homo sapiens	ENAH;ROBO1		R-HSA-9011083;R-HSA-376141;R-HSA-376140;R-HSA-9011074;R-HSA-8985799;R-HSA-9010951;R-HSA-204364;R-HSA-9010648;R-HSA-9010523;R-HSA-428885;R-HSA-376145;R-HSA-9014812;R-HSA-428883;R-HSA-373715;R-HSA-428510;R-HSA-9010641;R-HSA-428511;R-HSA-9010643;R-HSA-9010898;R-HSA-8986258;R-HSA-9010645;R-HSA-8985812;R-HSA-428888;R-HSA-428515;R-HSA-8986083;R-HSA-428522;R-HSA-428534;R-HSA-428535;R-HSA-428533;R-HSA-89…
R-HSA-975634	Retinoid metabolism and transport	2	79	0.00554464	0.137858	0.221229	4	28	0.00227494	9606	Homo sapiens	AKR1B10;GPC3		R-HSA-2404131;R-HSA-2423785;R-HSA-2429643;R-HSA-2855252
R-HSA-111447	Activation of BAD and translocation to mitochondria	1	19	0.00133352	0.144549	0.221229	2	5	0.00040624	9606	Homo sapiens	YWHAZ		R-HSA-139906;R-HSA-139899
R-HSA-419408	Lysosphingolipid and LPA receptors	1	19	0.00133352	0.144549	0.221229	1	3	0.000243744	9606	Homo sapiens	PRG4		R-HSA-6797630
R-HSA-196780	Biotin transport and metabolism	1	19	0.00133352	0.144549	0.221229	2	13	0.00105622	9606	Homo sapiens	ACACB		R-HSA-4167501;R-HSA-4167511
R-HSA-399997	Acetylcholine regulates insulin secretion	1	19	0.00133352	0.144549	0.221229	1	7	0.000568736	9606	Homo sapiens	MARCKS		R-HSA-399978
R-HSA-416700	Other semaphorin interactions	1	19	0.00133352	0.144549	0.221229	1	9	0.000731232	9606	Homo sapiens	PLXNC1		R-HSA-434989
R-HSA-5633008	TP53 Regulates Transcription of Cell Death Genes	2	83	0.00582538	0.149102	0.221229	3	68	0.00552486	9606	Homo sapiens	STEAP3		R-HSA-6801184;R-HSA-6801166;R-HSA-6801195
R-HSA-2142816	Synthesis of (16-20)-hydroxyeicosatetraenoic acids (HETE)	1	20	0.00140371	0.151554	0.221229	1	3	0.000243744	9606	Homo sapiens	CYP2C19		R-HSA-2161814
R-HSA-450604	KSRP (KHSRP) binds and destabilizes mRNA	1	20	0.00140371	0.151554	0.221229	1	5	0.00040624	9606	Homo sapiens	YWHAZ		R-HSA-450620
R-HSA-388844	Receptor-type tyrosine-protein phosphatases	1	20	0.00140371	0.151554	0.221229	1	6	0.000487488	9606	Homo sapiens	IL1RAP		R-HSA-6800380
R-HSA-9020591	Interleukin-12 signaling	2	84	0.00589556	0.151941	0.221229	1	56	0.00454989	9606	Homo sapiens	ANXA2		R-HSA-8950480
R-HSA-416482	G alpha (12/13) signalling events	2	85	0.00596575	0.154792	0.221229	3	14	0.00113747	9606	Homo sapiens	ADRA1A		R-HSA-751019;R-HSA-751027;R-HSA-751029
R-HSA-425393	Transport of inorganic cations/anions and amino acids/oligopeptides	3	165	0.0115806	0.154822	0.221229	3	75	0.0060936	9606	Homo sapiens	NAT2;SLC1A1;SLC17A2		R-HSA-352119;R-HSA-428015;R-HSA-427656
R-HSA-1655829	Regulation of cholesterol biosynthesis by SREBP (SREBF)	2	86	0.00603593	0.157653	0.221229	2	52	0.00422489	9606	Homo sapiens	ACACB		R-HSA-2426153;R-HSA-1655830
R-HSA-4420332	Defective B3GALT6 causes EDSP2 and SEMDJL1	1	21	0.00147389	0.158503	0.221229	1	1	8.1248e-05	9606	Homo sapiens	GPC3		R-HSA-4420365
R-HSA-3560783	Defective B4GALT7 causes EDS, progeroid type	1	21	0.00147389	0.158503	0.221229	1	1	8.1248e-05	9606	Homo sapiens	GPC3		R-HSA-3560804
R-HSA-375280	Amine ligand-binding receptors	2	88	0.00617631	0.163404	0.221229	1	20	0.00162496	9606	Homo sapiens	ADRA1A		R-HSA-390641
R-HSA-6806834	Signaling by MET	2	88	0.00617631	0.163404	0.221229	1	49	0.00398115	9606	Homo sapiens	COL1A2;COL5A2		R-HSA-8874079
R-HSA-3560801	Defective B3GAT3 causes JDSSDHD	1	22	0.00154408	0.165395	0.221229	1	1	8.1248e-05	9606	Homo sapiens	GPC3		R-HSA-3560802
R-HSA-453279	Mitotic G1-G1/S phases	3	173	0.0121421	0.170638	0.221229	2	98	0.0079623	9606	Homo sapiens	GMNN;TYMS		R-HSA-69299;R-HSA-8962050
R-HSA-2142670	Synthesis of epoxy (EET) and dihydroxyeicosatrienoic acids (DHET)	1	23	0.00161426	0.172231	0.221229	1	3	0.000243744	9606	Homo sapiens	CYP2C19		R-HSA-2161899
R-HSA-1912420	Pre-NOTCH Processing in Golgi	1	23	0.00161426	0.172231	0.221229	1	8	0.000649984	9606	Homo sapiens	ST3GAL6		R-HSA-1912378
R-HSA-2979096	NOTCH2 Activation and Transmission of Signal to the Nucleus	1	23	0.00161426	0.172231	0.221229	1	11	0.000893728	9606	Homo sapiens	MDK		R-HSA-2974737
R-HSA-392517	Rap1 signalling	1	24	0.00168445	0.179012	0.221229	2	7	0.000568736	9606	Homo sapiens	YWHAZ		R-HSA-392513;R-HSA-913993
R-HSA-500753	Pyrimidine biosynthesis	1	24	0.00168445	0.179012	0.221229	1	6	0.000487488	9606	Homo sapiens	DHODH		R-HSA-73569
R-HSA-9018896	Biosynthesis of E-series 18(S)-resolvins	1	24	0.00168445	0.179012	0.221229	1	9	0.000731232	9606	Homo sapiens	HPGD		R-HSA-9023968
R-HSA-8964058	HDL remodeling	1	24	0.00168445	0.179012	0.221229	1	13	0.00105622	9606	Homo sapiens	LIPG		R-HSA-8980228
R-HSA-6806667	Metabolism of fat-soluble vitamins	2	94	0.00659742	0.180872	0.221229	4	34	0.00276243	9606	Homo sapiens	AKR1B10;GPC3		R-HSA-2404131;R-HSA-2423785;R-HSA-2429643;R-HSA-2855252
R-HSA-418594	G alpha (i) signalling events	7	566	0.0397249	0.184614	0.221229	11	164	0.0133247	9606	Homo sapiens	RGS5;AKR1B10;CCL20;GPC3;CXCL2		R-HSA-392212;R-HSA-749454;R-HSA-8982012;R-HSA-2404131;R-HSA-8982019;R-HSA-749456;R-HSA-380073;R-HSA-2423785;R-HSA-8982020;R-HSA-2429643;R-HSA-2855252
R-HSA-1482922	Acyl chain remodelling of PI	1	25	0.00175463	0.185737	0.221229	1	6	0.000487488	9606	Homo sapiens	PLA2G16		R-HSA-1482825
R-HSA-2142700	Synthesis of Lipoxins (LX)	1	25	0.00175463	0.185737	0.221229	1	8	0.000649984	9606	Homo sapiens	HPGD		R-HSA-2161779
R-HSA-447115	Interleukin-12 family signaling	2	96	0.00673779	0.186757	0.221229	1	114	0.00926227	9606	Homo sapiens	ANXA2		R-HSA-8950480
R-HSA-9010553	Regulation of expression of SLITs and ROBOs	3	183	0.0128439	0.191026	0.221229	4	20	0.00162496	9606	Homo sapiens	ROBO1		R-HSA-9010523;R-HSA-9011083;R-HSA-8986083;R-HSA-9011074
R-HSA-70221	Glycogen breakdown (glycogenolysis)	1	26	0.00182482	0.192408	0.221229	2	15	0.00121872	9606	Homo sapiens	AGL		R-HSA-71552;R-HSA-71593
R-HSA-422085	Synthesis, secretion, and deacylation of Ghrelin	1	26	0.00182482	0.192408	0.221229	1	8	0.000649984	9606	Homo sapiens	IGF1		R-HSA-422048
R-HSA-210991	Basigin interactions	1	26	0.00182482	0.192408	0.221229	1	10	0.00081248	9606	Homo sapiens	ATP1B3		R-HSA-375133
R-HSA-400451	Free fatty acids regulate insulin secretion	1	27	0.001895	0.199025	0.221229	1	7	0.000568736	9606	Homo sapiens	ACSL4		R-HSA-434382
R-HSA-9018676	Biosynthesis of D-series resolvins	1	27	0.001895	0.199025	0.221229	1	11	0.000893728	9606	Homo sapiens	HPGD		R-HSA-9024766
R-HSA-5619115	Disorders of transmembrane transporters	4	282	0.0197923	0.202439	0.221229	5	88	0.00714982	9606	Homo sapiens	SLCO1B3;SLC1A1;SLC17A2		R-HSA-5625029;R-HSA-5651685;R-HSA-5661184;R-HSA-5661198;R-HSA-5661195
R-HSA-200425	Import of palmitoyl-CoA into the mitochondrial matrix	1	28	0.00196519	0.205588	0.221229	2	9	0.000731232	9606	Homo sapiens	ACACB		R-HSA-200423;R-HSA-8876889
R-HSA-556833	Metabolism of lipids	15	1445	0.101418	0.205609	0.221229	31	943	0.0766168	9606	Homo sapiens	PLA2G16;STARD5;AKR1B10;HPGD;ELOVL2;SLCO1B3;SPP1;ACSL4;CYP2C19;HAO2;ACACB;CPN1		R-HSA-6787811;R-HSA-1482771;R-HSA-548800;R-HSA-2161899;R-HSA-2046100;R-HSA-2426153;R-HSA-1655830;R-HSA-2046095;R-HSA-2046094;R-HSA-1482884;R-HSA-2161779;R-HSA-2046090;R-HSA-2046088;R-HSA-428701;R-HSA-2046083;R-HSA-194079;R-HSA-2161662;R-HSA-8876889;R-HSA-1482825;R-HSA-5696822;R-HSA-194083;R-HSA-548843;R-HSA-200423;R-HSA-9023968;R-HSA-2161814;R-HSA-9024766;R-HSA-8858298;R-HSA-8873850;R-HSA-1482856…
R-HSA-422356	Regulation of insulin secretion	2	106	0.00743964	0.216542	0.221229	2	34	0.00276243	9606	Homo sapiens	MARCKS;ACSL4		R-HSA-434382;R-HSA-399978
R-HSA-211999	CYP2E1 reactions	1	30	0.00210556	0.218555	0.221229	6	6	0.000487488	9606	Homo sapiens	CYP2C19		R-HSA-76416;R-HSA-76354;R-HSA-76434;R-HSA-76475;R-HSA-76397;R-HSA-143468
R-HSA-70921	Histidine catabolism	1	30	0.00210556	0.218555	0.221229	1	8	0.000649984	9606	Homo sapiens	HAO2		R-HSA-6786245
R-HSA-201451	Signaling by BMP	1	30	0.00210556	0.218555	0.221229	1	17	0.00138122	9606	Homo sapiens	GREM2		R-HSA-201810
R-HSA-76002	Platelet activation, signaling and aggregation	4	293	0.0205643	0.221229	0.221229	14	114	0.00926227	9606	Homo sapiens	ITIH4;COL1A2;IGF1;YWHAZ		R-HSA-139842;R-HSA-481007;R-HSA-114600;R-HSA-443402;R-HSA-443831;R-HSA-481009;R-HSA-430096;R-HSA-453200;R-HSA-437118;R-HSA-453183;R-HSA-430076;R-HSA-443418;R-HSA-430073;R-HSA-429529
R-HSA-425397	Transport of vitamins, nucleosides, and related molecules	2	108	0.00758001	0.222554	0.222554	4	39	0.00316867	9606	Homo sapiens	SLCO1B3		R-HSA-9631987;R-HSA-194083;R-HSA-879575;R-HSA-194079
R-HSA-1971475	A tetrasaccharide linker sequence is required for GAG synthesis	1	31	0.00217574	0.224959	0.224959	5	5	0.00040624	9606	Homo sapiens	GPC3		R-HSA-1889981;R-HSA-9638064;R-HSA-1889978;R-HSA-1878002;R-HSA-1889955
R-HSA-1482801	Acyl chain remodelling of PS	1	31	0.00217574	0.224959	0.224959	1	8	0.000649984	9606	Homo sapiens	PLA2G16		R-HSA-1482771
R-HSA-112316	Neuronal System	6	499	0.0350225	0.227695	0.227695	6	213	0.0173058	9606	Homo sapiens	NAT2;SLC1A1;KCNN2;ABAT;IL1RAP;GLS		R-HSA-70609;R-HSA-1296039;R-HSA-212614;R-HSA-210404;R-HSA-916855;R-HSA-6800380
R-HSA-9018679	Biosynthesis of EPA-derived SPMs	1	33	0.00231611	0.237612	0.237612	1	17	0.00138122	9606	Homo sapiens	HPGD		R-HSA-9023968
R-HSA-888590	GABA synthesis, release, reuptake and degradation	1	35	0.00245649	0.25006	0.25006	1	10	0.00081248	9606	Homo sapiens	ABAT		R-HSA-916855
R-HSA-8878159	Transcriptional regulation by RUNX3	2	118	0.00828186	0.252781	0.252781	1	47	0.00381865	9606	Homo sapiens	SPP1		R-HSA-8952442
R-HSA-68962	Activation of the pre-replicative complex	1	36	0.00252667	0.256209	0.256209	1	9	0.000731232	9606	Homo sapiens	GMNN		R-HSA-69299
R-HSA-114452	Activation of BH3-only proteins	1	36	0.00252667	0.256209	0.256209	2	19	0.00154371	9606	Homo sapiens	YWHAZ		R-HSA-139906;R-HSA-139899
R-HSA-425407	SLC-mediated transmembrane transport	5	419	0.0294076	0.261817	0.261817	7	191	0.0155184	9606	Homo sapiens	NAT2;SLCO1B3;SLC1A1;SLC17A2		R-HSA-9631987;R-HSA-194083;R-HSA-352119;R-HSA-428015;R-HSA-879575;R-HSA-194079;R-HSA-427656
R-HSA-201681	TCF dependent signaling in response to WNT	3	216	0.01516	0.261884	0.261884	5	71	0.00576861	9606	Homo sapiens	SOX9;YWHAZ;SOX4		R-HSA-3769391;R-HSA-3769393;R-HSA-3769392;R-HSA-5665608;R-HSA-5626938
R-HSA-1474151	Tetrahydrobiopterin (BH4) synthesis, recycling, salvage and regulation	1	37	0.00259686	0.262307	0.262307	2	15	0.00121872	9606	Homo sapiens	GCH1		R-HSA-1474146;R-HSA-1474158
R-HSA-2022854	Keratan sulfate biosynthesis	1	37	0.00259686	0.262307	0.262307	1	9	0.000731232	9606	Homo sapiens	ST3GAL6		R-HSA-2046285
R-HSA-2129379	Molecules associated with elastic fibres	1	38	0.00266704	0.268356	0.268356	1	10	0.00081248	9606	Homo sapiens	MFAP3L		R-HSA-2161282
R-HSA-1980145	Signaling by NOTCH2	1	38	0.00266704	0.268356	0.268356	1	20	0.00162496	9606	Homo sapiens	MDK		R-HSA-2974737
R-HSA-382551	Transport of small molecules	10	965	0.0677288	0.26926	0.26926	12	438	0.0355866	9606	Homo sapiens	STEAP3;NAT2;SLCO1B3;SLC1A1;LIPG;APOF;ATP1B3;LPA;SLC17A2		R-HSA-9631987;R-HSA-194083;R-HSA-352119;R-HSA-428015;R-HSA-879575;R-HSA-266350;R-HSA-8980228;R-HSA-917811;R-HSA-194079;R-HSA-176879;R-HSA-427656;R-HSA-936897
R-HSA-5628897	TP53 Regulates Metabolic Genes	2	125	0.00877316	0.274015	0.274015	3	34	0.00276243	9606	Homo sapiens	YWHAZ;GLS		R-HSA-70609;R-HSA-5632738;R-HSA-5632732
R-HSA-917977	Transferrin endocytosis and recycling	1	39	0.00273723	0.274355	0.274355	1	11	0.000893728	9606	Homo sapiens	STEAP3		R-HSA-917811
R-HSA-9037629	Lewis blood group biosynthesis	1	39	0.00273723	0.274355	0.274355	1	13	0.00105622	9606	Homo sapiens	ST3GAL6		R-HSA-9605600
R-HSA-2022928	HS-GAG biosynthesis	1	40	0.00280741	0.280306	0.280306	13	14	0.00113747	9606	Homo sapiens	GPC3		R-HSA-2076383;R-HSA-2076508;R-HSA-2076371;R-HSA-2024108;R-HSA-2022860;R-HSA-2022856;R-HSA-2076392;R-HSA-2022919;R-HSA-2022887;R-HSA-2024100;R-HSA-2076419;R-HSA-2076611;R-HSA-2022851
R-HSA-1482788	Acyl chain remodelling of PC	1	40	0.00280741	0.280306	0.280306	1	9	0.000731232	9606	Homo sapiens	PLA2G16		R-HSA-1482856
R-HSA-8964539	Glutamate and glutamine metabolism	1	40	0.00280741	0.280306	0.280306	1	14	0.00113747	9606	Homo sapiens	GLS		R-HSA-70609
R-HSA-500792	GPCR ligand binding	7	652	0.0457608	0.288796	0.288796	4	179	0.0145434	9606	Homo sapiens	CCL20;PRG4;ADRA1A;CXCL2		R-HSA-373813;R-HSA-390641;R-HSA-6797630;R-HSA-373087
R-HSA-1482839	Acyl chain remodelling of PE	1	42	0.00294778	0.292063	0.292063	2	9	0.000731232	9606	Homo sapiens	PLA2G16		R-HSA-1482884;R-HSA-8858298
R-HSA-446219	Synthesis of substrates in N-glycan biosythesis	2	131	0.00919427	0.292201	0.292201	3	49	0.00398115	9606	Homo sapiens	ST3GAL6;GNE		R-HSA-4085021;R-HSA-4084984;R-HSA-4085028
R-HSA-168249	Innate Immune System	13	1328	0.0932061	0.294929	0.294929	27	696	0.0565486	9606	Homo sapiens	FCN2;LGALS3;FCN3;C6;MME;ANXA2;C9;AGL;MASP2;CXCL2;CPN1		R-HSA-166721;R-HSA-166726;R-HSA-166792;R-HSA-173705;R-HSA-6800426;R-HSA-2855077;R-HSA-8852809;R-HSA-173709;R-HSA-6800434;R-HSA-173723;R-HSA-173720;R-HSA-8852509;R-HSA-2530429;R-HSA-173725;R-HSA-8852580;R-HSA-166753;R-HSA-2855054;R-HSA-2530445;R-HSA-6798743;R-HSA-2530453;R-HSA-879358;R-HSA-6798739;R-HSA-6798751;R-HSA-6798749;R-HSA-6798748;R-HSA-6798745;R-HSA-2855125
R-HSA-114604	GPVI-mediated activation cascade	1	43	0.00301797	0.29787	0.29787	5	25	0.0020312	9606	Homo sapiens	COL1A2		R-HSA-139842;R-HSA-453200;R-HSA-437118;R-HSA-453183;R-HSA-114600
R-HSA-8982491	Glycogen metabolism	1	43	0.00301797	0.29787	0.29787	2	39	0.00316867	9606	Homo sapiens	AGL		R-HSA-71552;R-HSA-71593
R-HSA-9006934	Signaling by Receptor Tyrosine Kinases	6	553	0.0388125	0.3025	0.3025	10	654	0.0531362	9606	Homo sapiens	COL1A2;COL4A2;COL4A1;COL5A2;SPP1;IGF1		R-HSA-2404199;R-HSA-382054;R-HSA-2404193;R-HSA-2404195;R-HSA-2428930;R-HSA-8874079;R-HSA-2428926;R-HSA-2404200;R-HSA-5686072;R-HSA-2428922
R-HSA-2024096	HS-GAG degradation	1	44	0.00308815	0.303629	0.303629	3	14	0.00113747	9606	Homo sapiens	GPC3		R-HSA-1667005;R-HSA-2024084;R-HSA-1678694
R-HSA-5609975	Diseases associated with glycosylation precursor biosynthesis	1	44	0.00308815	0.303629	0.303629	2	16	0.00129997	9606	Homo sapiens	GNE		R-HSA-4088322;R-HSA-4088338
R-HSA-114608	Platelet degranulation	2	137	0.00961538	0.310332	0.310332	2	11	0.000893728	9606	Homo sapiens	ITIH4;IGF1		R-HSA-481009;R-HSA-481007
R-HSA-1566948	Elastic fibre formation	1	46	0.00322852	0.315008	0.315008	1	17	0.00138122	9606	Homo sapiens	MFAP3L		R-HSA-2161282
R-HSA-2022377	Metabolism of Angiotensinogen to Angiotensins	1	48	0.00336889	0.326203	0.326203	2	20	0.00162496	9606	Homo sapiens	MME		R-HSA-2022396;R-HSA-2022368
R-HSA-112315	Transmission across Chemical Synapses	4	353	0.0247754	0.329793	0.329793	4	160	0.0129997	9606	Homo sapiens	NAT2;SLC1A1;ABAT;GLS		R-HSA-70609;R-HSA-212614;R-HSA-210404;R-HSA-916855
R-HSA-76005	Response to elevated platelet cytosolic Ca2+	2	144	0.0101067	0.331366	0.331366	2	14	0.00113747	9606	Homo sapiens	ITIH4;IGF1		R-HSA-481009;R-HSA-481007
R-HSA-512988	Interleukin-3, Interleukin-5 and GM-CSF signaling	1	50	0.00350926	0.337216	0.337216	2	38	0.00308742	9606	Homo sapiens	YWHAZ		R-HSA-912757;R-HSA-914182
R-HSA-2980736	Peptide hormone metabolism	2	147	0.0103172	0.340329	0.340329	3	63	0.00511862	9606	Homo sapiens	MME;IGF1		R-HSA-2022396;R-HSA-422048;R-HSA-2022368
R-HSA-1638074	Keratan sulfate/keratin metabolism	1	52	0.00364964	0.348051	0.348051	1	16	0.00129997	9606	Homo sapiens	ST3GAL6		R-HSA-2046285
R-HSA-9033658	Blood group systems biosynthesis	1	52	0.00364964	0.348051	0.348051	1	22	0.00178746	9606	Homo sapiens	ST3GAL6		R-HSA-9605600
R-HSA-76009	Platelet Aggregation (Plug Formation)	1	53	0.00371982	0.353402	0.353402	1	27	0.0021937	9606	Homo sapiens	COL1A2		R-HSA-429529
R-HSA-5683826	Surfactant metabolism	1	53	0.00371982	0.353402	0.353402	1	29	0.00235619	9606	Homo sapiens	SLC17A2		R-HSA-427656
R-HSA-157118	Signaling by NOTCH	3	257	0.0180376	0.353442	0.353442	4	152	0.0123497	9606	Homo sapiens	MDK;ST3GAL6;YWHAZ		R-HSA-9604387;R-HSA-9604308;R-HSA-1912378;R-HSA-2974737
R-HSA-75153	Apoptotic execution phase	1	54	0.00379001	0.35871	0.35871	2	57	0.00463113	9606	Homo sapiens	HMGB2		R-HSA-266204;R-HSA-211247
R-HSA-3560782	Diseases associated with glycosaminoglycan metabolism	1	55	0.00386019	0.363974	0.363974	11	29	0.00235619	9606	Homo sapiens	GPC3		R-HSA-3560804;R-HSA-9036283;R-HSA-3656261;R-HSA-3560802;R-HSA-9036285;R-HSA-3656257;R-HSA-9036289;R-HSA-3656254;R-HSA-9036290;R-HSA-3656267;R-HSA-4420365
R-HSA-445355	Smooth Muscle Contraction	1	55	0.00386019	0.363974	0.363974	1	11	0.000893728	9606	Homo sapiens	ANXA2		R-HSA-5263628
R-HSA-70895	Branched-chain amino acid catabolism	1	56	0.00393038	0.369196	0.369196	1	22	0.00178746	9606	Homo sapiens	ALDH6A1		R-HSA-70893
R-HSA-9604323	Negative regulation of NOTCH4 signaling	1	57	0.00400056	0.374375	0.374375	1	6	0.000487488	9606	Homo sapiens	YWHAZ		R-HSA-9604387
R-HSA-446193	Biosynthesis of the N-glycan precursor (dolichol lipid-linked oligosaccharide, LLO) and transfer to a nascent protein	2	159	0.0111595	0.375785	0.375785	3	63	0.00511862	9606	Homo sapiens	ST3GAL6;GNE		R-HSA-4085021;R-HSA-4084984;R-HSA-4085028
R-HSA-202433	Generation of second messenger molecules	1	58	0.00407075	0.379512	0.379512	1	17	0.00138122	9606	Homo sapiens	ENAH		R-HSA-430201
R-HSA-2162123	Synthesis of Prostaglandins (PG) and Thromboxanes (TX)	1	58	0.00407075	0.379512	0.379512	1	32	0.00259994	9606	Homo sapiens	HPGD		R-HSA-2161662
R-HSA-196854	Metabolism of vitamins and cofactors	4	382	0.0268108	0.383805	0.383805	8	205	0.0166558	9606	Homo sapiens	AKR1B10;GCH1;GPC3;ACACB		R-HSA-4167501;R-HSA-1474146;R-HSA-2404131;R-HSA-4167511;R-HSA-1474158;R-HSA-2423785;R-HSA-2429643;R-HSA-2855252
R-HSA-68827	CDT1 association with the CDC6:ORC:origin complex	1	59	0.00414093	0.384607	0.384607	2	3	0.000243744	9606	Homo sapiens	GMNN		R-HSA-68825;R-HSA-68712
R-HSA-373752	Netrin-1 signaling	1	59	0.00414093	0.384607	0.384607	1	37	0.00300617	9606	Homo sapiens	ROBO1		R-HSA-373715
R-HSA-109606	Intrinsic Pathway for Apoptosis	1	61	0.0042813	0.394674	0.394674	2	62	0.00503737	9606	Homo sapiens	YWHAZ		R-HSA-139906;R-HSA-139899
R-HSA-2142753	Arachidonic acid metabolism	2	166	0.0116508	0.396117	0.396117	3	77	0.00625609	9606	Homo sapiens	HPGD;CYP2C19		R-HSA-2161814;R-HSA-2161899;R-HSA-2161662
R-HSA-8956320	Nucleobase biosynthesis	1	62	0.00435149	0.399646	0.399646	1	23	0.0018687	9606	Homo sapiens	DHODH		R-HSA-73569
R-HSA-2187338	Visual phototransduction	2	168	0.0117911	0.401872	0.401872	4	92	0.00747481	9606	Homo sapiens	AKR1B10;GPC3		R-HSA-2404131;R-HSA-2423785;R-HSA-2429643;R-HSA-2855252
R-HSA-5578775	Ion homeostasis	1	64	0.00449186	0.409468	0.409468	1	15	0.00121872	9606	Homo sapiens	ATP1B3		R-HSA-936897
R-HSA-416476	G alpha (q) signalling events	3	283	0.0198624	0.411145	0.411145	6	35	0.00284368	9606	Homo sapiens	RGS5;ADRA1A		R-HSA-8982025;R-HSA-749448;R-HSA-8982026;R-HSA-749452;R-HSA-8982017;R-HSA-379048
R-HSA-8978934	Metabolism of cofactors	1	66	0.00463223	0.419131	0.419131	2	27	0.0021937	9606	Homo sapiens	GCH1		R-HSA-1474146;R-HSA-1474158
R-HSA-9033241	Peroxisomal protein import	1	67	0.00470241	0.423904	0.423904	3	26	0.00211245	9606	Homo sapiens	HAO2		R-HSA-9033233;R-HSA-9033235;R-HSA-9033236
R-HSA-68867	Assembly of the pre-replicative complex	1	68	0.0047726	0.428637	0.428637	2	12	0.000974976	9606	Homo sapiens	GMNN		R-HSA-68825;R-HSA-68712
R-HSA-352230	Amino acid transport across the plasma membrane	1	68	0.0047726	0.428637	0.428637	1	36	0.00292493	9606	Homo sapiens	NAT2		R-HSA-352119
R-HSA-2428928	IRS-related events triggered by IGF1R	1	69	0.00484278	0.433332	0.433332	3	12	0.000974976	9606	Homo sapiens	IGF1		R-HSA-2428930;R-HSA-2428926;R-HSA-2428922
R-HSA-196071	Metabolism of steroid hormones	1	70	0.00491297	0.437989	0.437989	1	38	0.00308742	9606	Homo sapiens	AKR1B10		R-HSA-5696822
R-HSA-373755	Semaphorin interactions	1	70	0.00491297	0.437989	0.437989	1	40	0.00324992	9606	Homo sapiens	PLXNC1		R-HSA-434989
R-HSA-1630316	Glycosaminoglycan metabolism	2	182	0.0127737	0.441406	0.441406	22	88	0.00714982	9606	Homo sapiens	GPC3;ST3GAL6		R-HSA-2076383;R-HSA-1889981;R-HSA-9638064;R-HSA-2076508;R-HSA-1667005;R-HSA-1889978;R-HSA-2024084;R-HSA-2076371;R-HSA-1878002;R-HSA-2046285;R-HSA-2024108;R-HSA-2022860;R-HSA-2022856;R-HSA-2076392;R-HSA-2022919;R-HSA-2022887;R-HSA-2024100;R-HSA-2076419;R-HSA-2076611;R-HSA-2022851;R-HSA-1678694;R-HSA-1889955
R-HSA-936837	Ion transport by P-type ATPases	1	71	0.00498316	0.442608	0.442608	1	14	0.00113747	9606	Homo sapiens	ATP1B3		R-HSA-936897
R-HSA-2428924	IGF1R signaling cascade	1	72	0.00505334	0.447189	0.447189	6	17	0.00138122	9606	Homo sapiens	IGF1		R-HSA-2404193;R-HSA-2404195;R-HSA-2428930;R-HSA-2428926;R-HSA-5686072;R-HSA-2428922
R-HSA-211897	Cytochrome P450 - arranged by substrate type	2	185	0.0129843	0.449695	0.449695	15	61	0.00495613	9606	Homo sapiens	CYP2C19;CYP2C18		R-HSA-76416;R-HSA-76354;R-HSA-211910;R-HSA-212005;R-HSA-212004;R-HSA-76456;R-HSA-211881;R-HSA-76397;R-HSA-143468;R-HSA-76434;R-HSA-211991;R-HSA-211988;R-HSA-211929;R-HSA-76475;R-HSA-211966
R-HSA-2404192	Signaling by Type 1 Insulin-like Growth Factor 1 Receptor (IGF1R)	1	73	0.00512353	0.451733	0.451733	8	19	0.00154371	9606	Homo sapiens	IGF1		R-HSA-2404199;R-HSA-2404193;R-HSA-2404195;R-HSA-2428930;R-HSA-2428926;R-HSA-2404200;R-HSA-5686072;R-HSA-2428922
R-HSA-1793185	Chondroitin sulfate/dermatan sulfate metabolism	1	73	0.00512353	0.451733	0.451733	5	28	0.00227494	9606	Homo sapiens	GPC3		R-HSA-1889981;R-HSA-9638064;R-HSA-1889978;R-HSA-1878002;R-HSA-1889955
R-HSA-109581	Apoptosis	2	189	0.013265	0.460639	0.460639	4	141	0.011456	9606	Homo sapiens	HMGB2;YWHAZ		R-HSA-139906;R-HSA-266204;R-HSA-139899;R-HSA-211247
R-HSA-1280215	Cytokine Signaling in Immune system	11	1261	0.0885036	0.46328	0.46328	18	699	0.0567923	9606	Homo sapiens	COL1A2;ANXA2;CCL20;IL1RAP;CXCL2;YWHAZ		R-HSA-446694;R-HSA-6785895;R-HSA-446692;R-HSA-6784160;R-HSA-446862;R-HSA-446894;R-HSA-446701;R-HSA-914182;R-HSA-446634;R-HSA-446868;R-HSA-450133;R-HSA-8950480;R-HSA-912757;R-HSA-446684;R-HSA-448603;R-HSA-8848314;R-HSA-445752;R-HSA-446648
R-HSA-1445148	Translocation of SLC2A4 (GLUT4) to the plasma membrane	1	79	0.00554464	0.47823	0.47823	2	15	0.00121872	9606	Homo sapiens	YWHAZ		R-HSA-1454689;R-HSA-1445149
R-HSA-1660661	Sphingolipid de novo biosynthesis	1	79	0.00554464	0.47823	0.47823	2	30	0.00243744	9606	Homo sapiens	SPP1		R-HSA-428701;R-HSA-428664
R-HSA-5357801	Programmed Cell Death	2	197	0.0138265	0.482148	0.482148	4	154	0.0125122	9606	Homo sapiens	HMGB2;YWHAZ		R-HSA-139906;R-HSA-266204;R-HSA-139899;R-HSA-211247
R-HSA-5625740	RHO GTPases activate PKNs	1	80	0.00561482	0.482521	0.482521	1	20	0.00162496	9606	Homo sapiens	YWHAZ		R-HSA-75016
R-HSA-69473	G2/M DNA damage checkpoint	1	81	0.00568501	0.486777	0.486777	1	12	0.000974976	9606	Homo sapiens	YWHAZ		R-HSA-75016
R-HSA-499943	Interconversion of nucleotide di- and triphosphates	1	81	0.00568501	0.486777	0.486777	1	33	0.00268118	9606	Homo sapiens	TYMS		R-HSA-73605
R-HSA-917937	Iron uptake and transport	1	83	0.00582538	0.495185	0.495185	1	34	0.00276243	9606	Homo sapiens	STEAP3		R-HSA-917811
R-HSA-3781865	Diseases of glycosylation	2	202	0.0141774	0.495324	0.495324	13	77	0.00625609	9606	Homo sapiens	GPC3;GNE		R-HSA-9036289;R-HSA-3656254;R-HSA-9036290;R-HSA-4088338;R-HSA-4420365;R-HSA-3560804;R-HSA-9036283;R-HSA-3656261;R-HSA-3560802;R-HSA-9036285;R-HSA-3656257;R-HSA-4088322;R-HSA-3656267
R-HSA-195721	Signaling by WNT	3	331	0.0232313	0.512849	0.512849	5	156	0.0126747	9606	Homo sapiens	SOX9;YWHAZ;SOX4		R-HSA-3769391;R-HSA-3769393;R-HSA-3769392;R-HSA-5665608;R-HSA-5626938
R-HSA-1638091	Heparan sulfate/heparin (HS-GAG) metabolism	1	88	0.00617631	0.515612	0.515612	21	33	0.00268118	9606	Homo sapiens	GPC3		R-HSA-2076383;R-HSA-1889981;R-HSA-9638064;R-HSA-2076508;R-HSA-1667005;R-HSA-1889978;R-HSA-2024084;R-HSA-2076371;R-HSA-1878002;R-HSA-2024108;R-HSA-2022860;R-HSA-2022856;R-HSA-2076392;R-HSA-2022919;R-HSA-2022887;R-HSA-2024100;R-HSA-2076419;R-HSA-2076611;R-HSA-2022851;R-HSA-1678694;R-HSA-1889955
R-HSA-69002	DNA Replication Pre-Initiation	1	88	0.00617631	0.515612	0.515612	3	21	0.00170621	9606	Homo sapiens	GMNN		R-HSA-69299;R-HSA-68825;R-HSA-68712
R-HSA-6785807	Interleukin-4 and Interleukin-13 signaling	2	211	0.0148091	0.518505	0.518505	1	46	0.00373741	9606	Homo sapiens	COL1A2		R-HSA-6785895
R-HSA-9018677	Biosynthesis of DHA-derived SPMs	1	89	0.00624649	0.519598	0.519598	1	58	0.00471238	9606	Homo sapiens	HPGD		R-HSA-9024766
R-HSA-390918	Peroxisomal lipid metabolism	1	90	0.00631668	0.523551	0.523551	1	35	0.00284368	9606	Homo sapiens	HAO2		R-HSA-6787811
R-HSA-8953897	Cellular responses to external stimuli	5	586	0.0411286	0.529033	0.529033	10	228	0.0185245	9606	Homo sapiens	MT1M;MT1F;MT1G;MT1X;MT1H		R-HSA-5662615;R-HSA-5662599;R-HSA-5662596;R-HSA-5662597;R-HSA-5662622;R-HSA-5662623;R-HSA-5662621;R-HSA-5662618;R-HSA-5662619;R-HSA-5662617
R-HSA-9013694	Signaling by NOTCH4	1	92	0.00645705	0.531362	0.531362	2	20	0.00162496	9606	Homo sapiens	YWHAZ		R-HSA-9604387;R-HSA-9604308
R-HSA-450531	Regulation of mRNA stability by proteins that bind AU-rich elements	1	93	0.00652723	0.535219	0.535219	1	26	0.00211245	9606	Homo sapiens	YWHAZ		R-HSA-450620
R-HSA-6794362	Protein-protein interactions at synapses	1	93	0.00652723	0.535219	0.535219	1	33	0.00268118	9606	Homo sapiens	IL1RAP		R-HSA-6800380
R-HSA-168256	Immune System	23	2822	0.198063	0.552936	0.552936	50	1597	0.129753	9606	Homo sapiens	FCN2;FCN3;MME;ANXA2;CCL20;AGL;IL1RAP;CXCL2;YWHAZ;CPN1;ENAH;LGALS3;COL1A2;C6;C9;MASP2		R-HSA-6785895;R-HSA-446862;R-HSA-166792;R-HSA-173705;R-HSA-914182;R-HSA-2855077;R-HSA-173709;R-HSA-446868;R-HSA-173723;R-HSA-173720;R-HSA-8852509;R-HSA-173725;R-HSA-2855054;R-HSA-446894;R-HSA-2530445;R-HSA-446634;R-HSA-5696356;R-HSA-2530453;R-HSA-5696357;R-HSA-8848314;R-HSA-445752;R-HSA-446648;R-HSA-166721;R-HSA-166726;R-HSA-392513;R-HSA-913993;R-HSA-6784160;R-HSA-6800426;R-HSA-8852809;R-HSA-4501…
R-HSA-3700989	Transcriptional Regulation by TP53	4	486	0.0341101	0.568117	0.568117	6	259	0.0210432	9606	Homo sapiens	STEAP3;YWHAZ;GLS		R-HSA-70609;R-HSA-6801184;R-HSA-5632738;R-HSA-5632732;R-HSA-6801166;R-HSA-6801195
R-HSA-1483206	Glycerophospholipid biosynthesis	2	232	0.016283	0.569808	0.569808	6	133	0.010806	9606	Homo sapiens	PLA2G16;CPN1		R-HSA-1482884;R-HSA-1482771;R-HSA-8858298;R-HSA-1482856;R-HSA-1482825;R-HSA-5333678
R-HSA-1296071	Potassium Channels	1	103	0.00722908	0.572104	0.572104	1	19	0.00154371	9606	Homo sapiens	KCNN2		R-HSA-1296039
R-HSA-2168880	Scavenging of heme from plasma	1	106	0.00743964	0.582592	0.582592	3	12	0.000974976	9606	Homo sapiens	MASP2		R-HSA-2168883;R-HSA-2168885;R-HSA-2230938
R-HSA-9020702	Interleukin-1 signaling	1	109	0.0076502	0.592826	0.592826	11	46	0.00373741	9606	Homo sapiens	IL1RAP		R-HSA-446694;R-HSA-446868;R-HSA-446692;R-HSA-450133;R-HSA-446862;R-HSA-446894;R-HSA-446684;R-HSA-446701;R-HSA-446634;R-HSA-445752;R-HSA-446648
R-HSA-9614085	FOXO-mediated transcription	1	110	0.00772038	0.596181	0.596181	3	85	0.00690608	9606	Homo sapiens	YWHAZ		R-HSA-9614562;R-HSA-9614423;R-HSA-9614564
R-HSA-1912422	Pre-NOTCH Expression and Processing	1	113	0.00793094	0.606085	0.606085	1	38	0.00308742	9606	Homo sapiens	ST3GAL6		R-HSA-1912378
R-HSA-1430728	Metabolism	29	3636	0.255194	0.607064	0.607064	91	2219	0.180289	9606	Homo sapiens	STARD5;GCH1;HPGD;ELOVL2;AGL;ACSL4;TYMS;CYP2C19;ACACB;CYP2C18;CPN1;GLS;DHODH;PLA2G16;ALDH6A1;MARCKS;AKR1B10;NAT2;SLCO1B3;SPP1;GPC3;ST3GAL6;HAO2		R-HSA-71552;R-HSA-76416;R-HSA-6787811;R-HSA-73605;R-HSA-1482771;R-HSA-2404131;R-HSA-2024084;R-HSA-2046100;R-HSA-2426153;R-HSA-1655830;R-HSA-2046095;R-HSA-2046094;R-HSA-1482884;R-HSA-76434;R-HSA-211991;R-HSA-2046090;R-HSA-211988;R-HSA-2046088;R-HSA-2022919;R-HSA-428701;R-HSA-2076419;R-HSA-2046083;R-HSA-163743;R-HSA-194079;R-HSA-194083;R-HSA-1889981;R-HSA-6786245;R-HSA-9638064;R-HSA-1667005;R-HSA-2…
R-HSA-9006936	Signaling by TGF-beta family members	1	114	0.00800112	0.609332	0.609332	1	107	0.00869353	9606	Homo sapiens	GREM2		R-HSA-201810
R-HSA-15869	Metabolism of nucleotides	2	254	0.0178271	0.619241	0.619241	2	135	0.0109685	9606	Homo sapiens	TYMS;DHODH		R-HSA-73569;R-HSA-73605
R-HSA-397014	Muscle contraction	2	256	0.0179674	0.623514	0.623514	2	41	0.00333117	9606	Homo sapiens	ANXA2;ATP1B3		R-HSA-5263628;R-HSA-936897
R-HSA-202733	Cell surface interactions at the vascular wall	2	257	0.0180376	0.625637	0.625637	2	64	0.00519987	9606	Homo sapiens	COL1A2;ATP1B3		R-HSA-114577;R-HSA-375133
R-HSA-156580	Phase II - Conjugation of compounds	2	258	0.0181078	0.62775	0.62775	4	72	0.00584985	9606	Homo sapiens	NAT2		R-HSA-174963;R-HSA-158832;R-HSA-174967;R-HSA-174959
R-HSA-8878171	Transcriptional regulation by RUNX1	2	261	0.0183184	0.634036	0.634036	2	132	0.0107247	9606	Homo sapiens	LGALS3		R-HSA-8938382;R-HSA-8938389
R-HSA-6811558	PI5P, PP2A and IER3 Regulate PI3K/AKT Signaling	1	126	0.00884335	0.646288	0.646288	1	7	0.000568736	9606	Homo sapiens	IL1RAP		R-HSA-2316434
R-HSA-211859	Biological oxidations	4	545	0.038251	0.658429	0.658429	19	188	0.0152746	9606	Homo sapiens	NAT2;CYP2C19;CYP2C18		R-HSA-76416;R-HSA-76354;R-HSA-211910;R-HSA-212005;R-HSA-212004;R-HSA-76456;R-HSA-211881;R-HSA-76397;R-HSA-174959;R-HSA-143468;R-HSA-174963;R-HSA-158832;R-HSA-76434;R-HSA-211991;R-HSA-174967;R-HSA-211988;R-HSA-211929;R-HSA-76475;R-HSA-211966
R-HSA-199418	Negative regulation of the PI3K/AKT network	1	134	0.00940483	0.668979	0.668979	1	10	0.00081248	9606	Homo sapiens	IL1RAP		R-HSA-2316434
R-HSA-109582	Hemostasis	6	821	0.0576221	0.672208	0.672208	20	327	0.0265681	9606	Homo sapiens	ITIH4;COL1A2;ANXA2;ATP1B3;IGF1;YWHAZ		R-HSA-139842;R-HSA-114563;R-HSA-481007;R-HSA-114600;R-HSA-443402;R-HSA-114671;R-HSA-114670;R-HSA-114577;R-HSA-443831;R-HSA-481009;R-HSA-430096;R-HSA-453200;R-HSA-437118;R-HSA-375133;R-HSA-453183;R-HSA-430076;R-HSA-443418;R-HSA-158750;R-HSA-430073;R-HSA-429529
R-HSA-69306	DNA Replication	1	141	0.00989613	0.687645	0.687645	3	47	0.00381865	9606	Homo sapiens	GMNN		R-HSA-69299;R-HSA-68825;R-HSA-68712
R-HSA-202403	TCR signaling	1	146	0.0102471	0.700335	0.700335	1	52	0.00422489	9606	Homo sapiens	ENAH		R-HSA-430201
R-HSA-211945	Phase I - Functionalization of compounds	2	298	0.0209152	0.704904	0.704904	15	98	0.0079623	9606	Homo sapiens	CYP2C19;CYP2C18		R-HSA-76416;R-HSA-76354;R-HSA-211910;R-HSA-212005;R-HSA-212004;R-HSA-76456;R-HSA-211881;R-HSA-76397;R-HSA-143468;R-HSA-76434;R-HSA-211991;R-HSA-211988;R-HSA-211929;R-HSA-76475;R-HSA-211966
R-HSA-69481	G2/M Checkpoints	1	154	0.0108085	0.719584	0.719584	1	24	0.00194995	9606	Homo sapiens	YWHAZ		R-HSA-75016
R-HSA-428157	Sphingolipid metabolism	1	157	0.0110191	0.726482	0.726482	2	62	0.00503737	9606	Homo sapiens	SPP1		R-HSA-428701;R-HSA-428664
R-HSA-71387	Metabolism of carbohydrates	3	456	0.0320045	0.726722	0.726722	25	243	0.0197433	9606	Homo sapiens	AGL;GPC3;ST3GAL6		R-HSA-2076383;R-HSA-71552;R-HSA-2076508;R-HSA-2024084;R-HSA-2076371;R-HSA-2046285;R-HSA-2022860;R-HSA-2022856;R-HSA-2022919;R-HSA-2076419;R-HSA-2076611;R-HSA-2022851;R-HSA-1889981;R-HSA-9638064;R-HSA-1667005;R-HSA-1889978;R-HSA-71593;R-HSA-1878002;R-HSA-9605600;R-HSA-2024108;R-HSA-2076392;R-HSA-2022887;R-HSA-2024100;R-HSA-1678694;R-HSA-1889955
R-HSA-9018678	Biosynthesis of specialized proresolving mediators (SPMs)	1	159	0.0111595	0.730987	0.730987	3	124	0.0100747	9606	Homo sapiens	HPGD		R-HSA-2161779;R-HSA-9024766;R-HSA-9023968
R-HSA-446652	Interleukin-1 family signaling	1	163	0.0114402	0.739778	0.739778	13	79	0.00641859	9606	Homo sapiens	IL1RAP		R-HSA-446694;R-HSA-446692;R-HSA-446862;R-HSA-446894;R-HSA-446701;R-HSA-446634;R-HSA-446868;R-HSA-450133;R-HSA-446684;R-HSA-448603;R-HSA-8848314;R-HSA-445752;R-HSA-446648
R-HSA-1483257	Phospholipid metabolism	2	325	0.0228102	0.749176	0.749176	6	218	0.0177121	9606	Homo sapiens	PLA2G16;CPN1		R-HSA-1482884;R-HSA-1482771;R-HSA-8858298;R-HSA-1482856;R-HSA-1482825;R-HSA-5333678
R-HSA-9609507	Protein localization	1	170	0.0119315	0.754481	0.754481	3	53	0.00430614	9606	Homo sapiens	HAO2		R-HSA-9033233;R-HSA-9033235;R-HSA-9033236
R-HSA-5576891	Cardiac conduction	1	175	0.0122824	0.764476	0.764476	1	26	0.00211245	9606	Homo sapiens	ATP1B3		R-HSA-936897
R-HSA-1266738	Developmental Biology	8	1207	0.0847136	0.783583	0.783583	37	511	0.0415177	9606	Homo sapiens	ENAH;COL4A2;COL4A1;COL5A2;PLXNC1;ROBO1		R-HSA-9011083;R-HSA-376141;R-HSA-376140;R-HSA-9011074;R-HSA-8985799;R-HSA-9010951;R-HSA-204364;R-HSA-9010648;R-HSA-9010523;R-HSA-428885;R-HSA-376145;R-HSA-9014812;R-HSA-428883;R-HSA-373715;R-HSA-428510;R-HSA-9010641;R-HSA-428511;R-HSA-9010643;R-HSA-9010898;R-HSA-8986258;R-HSA-9010645;R-HSA-8985812;R-HSA-428888;R-HSA-428515;R-HSA-375151;R-HSA-8986083;R-HSA-434989;R-HSA-428522;R-HSA-428534;R-HSA-42…
R-HSA-372790	Signaling by GPCR	10	1484	0.104155	0.788048	0.788048	24	436	0.0354241	9606	Homo sapiens	RGS5;AKR1B10;CCL20;GPC3;PRG4;ADRA1A;CXCL2		R-HSA-751019;R-HSA-8982025;R-HSA-749448;R-HSA-8982026;R-HSA-749454;R-HSA-749452;R-HSA-2404131;R-HSA-8982017;R-HSA-8982019;R-HSA-380073;R-HSA-379048;R-HSA-2423785;R-HSA-8982020;R-HSA-2429643;R-HSA-373813;R-HSA-392212;R-HSA-390641;R-HSA-8982012;R-HSA-751027;R-HSA-6797630;R-HSA-373087;R-HSA-749456;R-HSA-751029;R-HSA-2855252
R-HSA-388396	GPCR downstream signalling	9	1358	0.0953116	0.794571	0.794571	20	257	0.0208807	9606	Homo sapiens	RGS5;AKR1B10;CCL20;GPC3;ADRA1A;CXCL2		R-HSA-751019;R-HSA-8982025;R-HSA-749448;R-HSA-8982026;R-HSA-749454;R-HSA-749452;R-HSA-2404131;R-HSA-8982017;R-HSA-8982019;R-HSA-380073;R-HSA-379048;R-HSA-2423785;R-HSA-8982020;R-HSA-2429643;R-HSA-392212;R-HSA-8982012;R-HSA-751027;R-HSA-749456;R-HSA-751029;R-HSA-2855252
R-HSA-5653656	Vesicle-mediated transport	5	824	0.0578327	0.812852	0.812852	6	251	0.0203932	9606	Homo sapiens	COL1A2;COL4A2;COL4A1;MASP2;YWHAZ		R-HSA-2168883;R-HSA-3221843;R-HSA-2168885;R-HSA-1454689;R-HSA-2230938;R-HSA-1445149
R-HSA-1640170	Cell Cycle	4	682	0.0478664	0.816275	0.816275	3	410	0.0333117	9606	Homo sapiens	GMNN;TYMS;YWHAZ		R-HSA-69299;R-HSA-75016;R-HSA-8962050
R-HSA-983712	Ion channel transport	1	207	0.0145284	0.819547	0.819547	1	40	0.00324992	9606	Homo sapiens	ATP1B3		R-HSA-936897
R-HSA-162582	Signal Transduction	23	3303	0.231822	0.844692	0.844692	46	2300	0.18687	9606	Homo sapiens	CCL20;PRG4;IL1RAP;IGF1;ADRA1A;YWHAZ;CXCL2;RGS5;GREM2;AKR1B10;COL1A2;COL4A2;MDK;COL4A1;COL5A2;SPP1;GPC3;ST3GAL6;SOX9;SOX4		R-HSA-8982025;R-HSA-2404199;R-HSA-749448;R-HSA-8982026;R-HSA-2404193;R-HSA-749454;R-HSA-9604308;R-HSA-2404195;R-HSA-749452;R-HSA-2404131;R-HSA-8982017;R-HSA-3769393;R-HSA-3769392;R-HSA-75016;R-HSA-8982019;R-HSA-2404200;R-HSA-2423785;R-HSA-8982020;R-HSA-201810;R-HSA-392212;R-HSA-3769391;R-HSA-8874079;R-HSA-6797630;R-HSA-373087;R-HSA-2428926;R-HSA-749456;R-HSA-5665608;R-HSA-2428922;R-HSA-751019;R-H…
R-HSA-69278	Cell Cycle, Mitotic	3	570	0.0400056	0.851257	0.851257	2	322	0.0261618	9606	Homo sapiens	GMNN;TYMS		R-HSA-69299;R-HSA-8962050
R-HSA-446203	Asparagine N-linked glycosylation	2	421	0.029548	0.863493	0.863493	3	144	0.0116997	9606	Homo sapiens	ST3GAL6;GNE		R-HSA-4085021;R-HSA-4084984;R-HSA-4085028
R-HSA-196849	Metabolism of water-soluble vitamins and cofactors	1	254	0.0178271	0.878103	0.878103	2	144	0.0116997	9606	Homo sapiens	ACACB		R-HSA-4167501;R-HSA-4167511
R-HSA-212436	Generic Transcription Pathway	9	1525	0.107033	0.889975	0.889975	14	811	0.0658921	9606	Homo sapiens	LGALS3;STEAP3;SPP1;SOX9;YWHAZ;GLS		R-HSA-9614423;R-HSA-8938382;R-HSA-6801184;R-HSA-5632732;R-HSA-6801166;R-HSA-8938371;R-HSA-6801195;R-HSA-9614562;R-HSA-70609;R-HSA-8952442;R-HSA-8985343;R-HSA-9614564;R-HSA-5632738;R-HSA-8938389
R-HSA-69620	Cell Cycle Checkpoints	1	279	0.0195817	0.901114	0.901114	1	56	0.00454989	9606	Homo sapiens	YWHAZ		R-HSA-75016
R-HSA-71291	Metabolism of amino acids and derivatives	3	660	0.0463223	0.911716	0.911716	3	284	0.0230744	9606	Homo sapiens	ALDH6A1;HAO2;GLS		R-HSA-70609;R-HSA-6786245;R-HSA-70893
R-HSA-198933	Immunoregulatory interactions between a Lymphoid and a non-Lymphoid cell	1	316	0.0221786	0.927495	0.927495	2	43	0.00349366	9606	Homo sapiens	COL1A2		R-HSA-5696356;R-HSA-5696357
R-HSA-1257604	PIP3 activates AKT signaling	1	316	0.0221786	0.927495	0.927495	1	86	0.00698733	9606	Homo sapiens	IL1RAP		R-HSA-2316434
R-HSA-195258	RHO GTPase Effectors	1	326	0.0228804	0.933337	0.933337	1	112	0.00909977	9606	Homo sapiens	YWHAZ		R-HSA-75016
R-HSA-73857	RNA Polymerase II Transcription	9	1664	0.116788	0.938693	0.938693	14	872	0.0708482	9606	Homo sapiens	LGALS3;STEAP3;SPP1;SOX9;YWHAZ;GLS		R-HSA-9614423;R-HSA-8938382;R-HSA-6801184;R-HSA-5632732;R-HSA-6801166;R-HSA-8938371;R-HSA-6801195;R-HSA-9614562;R-HSA-70609;R-HSA-8952442;R-HSA-8985343;R-HSA-9614564;R-HSA-5632738;R-HSA-8938389
R-HSA-9006925	Intracellular signaling by second messengers	1	362	0.0254071	0.95076	0.95076	1	113	0.00918102	9606	Homo sapiens	IL1RAP		R-HSA-2316434
R-HSA-74160	Gene expression (Transcription)	9	1822	0.127878	0.970453	0.970453	14	983	0.0798668	9606	Homo sapiens	LGALS3;STEAP3;SPP1;SOX9;YWHAZ;GLS		R-HSA-9614423;R-HSA-8938382;R-HSA-6801184;R-HSA-5632732;R-HSA-6801166;R-HSA-8938371;R-HSA-6801195;R-HSA-9614562;R-HSA-70609;R-HSA-8952442;R-HSA-8985343;R-HSA-9614564;R-HSA-5632738;R-HSA-8938389
R-HSA-194315	Signaling by Rho GTPases	1	457	0.0320747	0.977946	0.977946	1	117	0.00950601	9606	Homo sapiens	YWHAZ		R-HSA-75016
R-HSA-1280218	Adaptive Immune System	3	999	0.0701151	0.990203	0.990203	5	261	0.0212057	9606	Homo sapiens	ENAH;COL1A2;YWHAZ		R-HSA-5696356;R-HSA-5696357;R-HSA-392513;R-HSA-913993;R-HSA-430201
R-HSA-1643685	Disease	6	1552	0.108928	0.990588	0.990588	18	961	0.0780793	9606	Homo sapiens	SLCO1B3;SLC1A1;GPC3;SLC17A2;GNE		R-HSA-9036289;R-HSA-3656254;R-HSA-9036290;R-HSA-4088338;R-HSA-4420365;R-HSA-5625029;R-HSA-3560804;R-HSA-9036283;R-HSA-3656261;R-HSA-5651685;R-HSA-3560802;R-HSA-9036285;R-HSA-5661184;R-HSA-3656257;R-HSA-5661198;R-HSA-4088322;R-HSA-3656267;R-HSA-5661195
R-HSA-199991	Membrane Trafficking	1	665	0.0466732	0.996274	0.996274	2	218	0.0177121	9606	Homo sapiens	YWHAZ		R-HSA-1454689;R-HSA-1445149
R-HSA-597592	Post-translational protein modification	5	1592	0.111735	0.997618	0.997618	4	524	0.0425739	9606	Homo sapiens	SERPINA10;SPP1;GPC3;ST3GAL6;GNE		R-HSA-4085021;R-HSA-4084984;R-HSA-8952289;R-HSA-4085028
R-HSA-8953854	Metabolism of RNA	1	782	0.0548849	0.998646	0.998646	1	187	0.0151934	9606	Homo sapiens	YWHAZ		R-HSA-450620
R-HSA-392499	Metabolism of proteins	8	2354	0.165216	0.999438	0.999438	21	890	0.0723107	9606	Homo sapiens	MME;SERPINA10;SPP1;GPC3;ST3GAL6;IGF1;SLC17A2;GNE		R-HSA-381412;R-HSA-381543;R-HSA-2022396;R-HSA-381446;R-HSA-4085021;R-HSA-381537;R-HSA-422048;R-HSA-4084984;R-HSA-8952289;R-HSA-381487;R-HSA-381518;R-HSA-381545;R-HSA-427656;R-HSA-381461;R-HSA-381500;R-HSA-381503;R-HSA-4085028;R-HSA-381496;R-HSA-381435;R-HSA-2022368;R-HSA-381466
