# Supplementary material for: Integrated Bioinformatics Analysis Reveals Key Candidate Genes and Pathways Associated With Clinical Outcome in Hepatocellular Carcinoma
Source: Front Genet. 2020 Jul 24;11:814. doi: 10.3389/fgene.2020.00814 (PMC7396661; doi:10.3389/fgene.2020.00814)
Supplement: TABLE S5 — KEGG pathway enrichment analysis of modules. [file Table_5.XLS]

## Sheet: Module 1
Category	Term	Count	%	PValue	Genes	List Total	Pop Hits	Pop Total	Fold Enrichment	Bonferroni	Benjamini	FDR
KEGG_PATHWAY	hsa04974:Protein digestion and absorption	5	100	2.50148e-08	COL4A2, COL4A1, COL1A2, COL15A1, COL5A2	5	88	6879	78.1705	2.00118e-07	2.00118e-07	1.36945e-05
KEGG_PATHWAY	hsa04512:ECM-receptor interaction	4	80	7.74663e-06	COL4A2, COL4A1, COL1A2, COL5A2	5	87	6879	63.2552	6.19713e-05	3.09861e-05	0.00424087
KEGG_PATHWAY	hsa05146:Amoebiasis	4	80	1.407e-05	COL4A2, COL4A1, COL1A2, COL5A2	5	106	6879	51.917	0.000112555	3.75197e-05	0.00770249
KEGG_PATHWAY	hsa04510:Focal adhesion	4	80	0.000103562	COL4A2, COL4A1, COL1A2, COL5A2	5	206	6879	26.7146	0.000828196	0.000207113	0.0566825
KEGG_PATHWAY	hsa04151:PI3K-Akt signaling pathway	4	80	0.000481764	COL4A2, COL4A1, COL1A2, COL5A2	5	345	6879	15.9513	0.00384762	0.000770711	0.263461
KEGG_PATHWAY	hsa05222:Small cell lung cancer	2	40	0.0485276	COL4A2, COL4A1	5	85	6879	32.3718	0.328309	0.0641744	23.8397
KEGG_PATHWAY	hsa04611:Platelet activation	2	40	0.073492	COL1A2, COL5A2	5	130	6879	21.1662	0.457008	0.0835404	34.1564

## Sheet: Module 2
Category	Term	Count	%	PValue	Genes	List Total	Pop Hits	Pop Total	Fold Enrichment	Bonferroni	Benjamini	FDR
KEGG_PATHWAY	hsa04978:Mineral absorption	5	27.7778	1.46e-09	MT1M, MT1H, MT1X, MT1G, MT1F	5	44	6879	156.341	1.46e-09	1.46e-09	1.46e-07
